# Supplementary material for: Enzyme-inspired single-atom photocatalysis for oxygen reduction to hydrogen peroxide
Source: Nat Commun. 2025 Dec 7;16:10949. doi: 10.1038/s41467-025-67189-3 (PMC12686429; doi:10.1038/s41467-025-67189-3)
Supplement: Supplementary file 3 — Supplementary Data 1 [file 41467_2025_67189_MOESM3_ESM.zip]

Archive with 31 entries (28 files):
- fit/
- fit/porph/
- fit/porph/.feffit.inp.un~
- fit/porph/.feffit.log.un~
- fit/porph/feffit.inp
- fit/porph/feffit.inp~
- fit/porph/feffit.log
- fit/porph/porphk.001
- fit/porph/porphk.002
- fit/porph/porphk.dat
- fit/porph/porphk.fit
- fit/porph/porphr.001
- fit/porph/porphr.002
- fit/porph/porphr.dat
- fit/porph/porphr.fit
- fit/tcpp/
- fit/tcpp/.feffit.inp.un~
- fit/tcpp/.feffit.log.un~
- fit/tcpp/feffit.inp
- fit/tcpp/feffit.inp~
- fit/tcpp/feffit.log
- fit/tcpp/feffit.log~
- fit/tcpp/tcppk.001
- fit/tcpp/tcppk.002
- fit/tcpp/tcppk.dat
- fit/tcpp/tcppk.fit
- fit/tcpp/tcppr.001
- fit/tcpp/tcppr.002
- fit/tcpp/tcppr.dat
- fit/tcpp/tcppr.fit
- 20241003_CuSAC_Olomuc_figures_fits.ipynb
