# Supplementary material for: Enzyme-inspired single-atom photocatalysis for oxygen reduction to hydrogen peroxide
Source: Nat Commun. 2025 Dec 7;16:10949. doi: 10.1038/s41467-025-67189-3 (PMC12686429; doi:10.1038/s41467-025-67189-3)
Supplement: Supplementary file 3 — Supplementary Data 1 [file 41467_2025_67189_MOESM3_ESM.zip › fit/porph/porphk.001]

# > path    1: N1
# k range = [  4.00 12.00]; kweight =  3.00; dk1, dk2 =[  1.00  1.00]
# path  : e0 =-13.0747; amp =  4.2503; delr =  0.00556; sigma2 =  0.005166
# params: ei =  0.0000; 3rd =  0.000000; 4th =  0.000000
# <<< feff data file used: ../../feff/xas_feff/feff0001.dat
# path:   x         y         z   ipot iz ; r_eff = 1.9582; n_degen=  1.00
# >   0.00000   0.00000   0.00000   0  29        absorbing atom
# >  -0.14890  -1.53650  -1.20480   1   7
# Null title                                                       Feff
# POT  SCF  30  3.5000   0, core-hole, AFOLP (folp(0)= 1.150)
# Abs   Z=29 Rmt= 1.341 Rnm= 1.419 K  shell
# Pot 1 Z= 7 Rmt= 0.828 Rnm= 0.996
# Pot 2 Z= 6 Rmt= 0.808 Rnm= 0.998
# Pot 3 Z= 1 Rmt= 0.714 Rnm= 0.881
# Gam_ch=1.729E+00 H-L exch Vi= 0.000E+00 Vr= 3.000E+00
# Mu=-1.084E+01 kf=2.679E+00 Vint=-2.010E+01 Rs_int= 1.354
# PATH  Rmax= 4.000,  Keep_limit= 0.00, Heap_limit 0.00  Pwcrit= 2.50%
# Path    1      icalc       2
#---------------------------------------------------------------------
#     k              chi(k)      
  0.5000000E-01   -.1015828E+00
  0.1000000E+00   -.9920249E-01
  0.1500000E+00   -.9524914E-01
  0.2000000E+00   -.8974367E-01
  0.2500000E+00   -.8271492E-01
  0.3000000E+00   -.7420259E-01
  0.3500000E+00   -.6425549E-01
  0.4000000E+00   -.5293351E-01
  0.4500000E+00   -.4013468E-01
  0.5000000E+00   -.2595754E-01
  0.5500000E+00   -.1063587E-01
  0.6000000E+00   0.5715503E-02
  0.6500000E+00   0.2296762E-01
  0.7000000E+00   0.4097752E-01
  0.7500000E+00   0.5958767E-01
  0.8000000E+00   0.7922403E-01
  0.8500000E+00   0.9914506E-01
  0.9000000E+00   0.1190936E+00
  0.9500000E+00   0.1388528E+00
  0.1000000E+01   0.1581982E+00
  0.1050000E+01   0.1769004E+00
  0.1100000E+01   0.1947279E+00
  0.1150000E+01   0.2114509E+00
  0.1200000E+01   0.2270541E+00
  0.1250000E+01   0.2416003E+00
  0.1300000E+01   0.2542352E+00
  0.1350000E+01   0.2647518E+00
  0.1400000E+01   0.2729663E+00
  0.1450000E+01   0.2787208E+00
  0.1500000E+01   0.2818888E+00
  0.1550000E+01   0.2817511E+00
  0.1600000E+01   0.2781690E+00
  0.1650000E+01   0.2718188E+00
  0.1700000E+01   0.2627677E+00
  0.1750000E+01   0.2511260E+00
  0.1800000E+01   0.2370452E+00
  0.1850000E+01   0.2207524E+00
  0.1900000E+01   0.2027128E+00
  0.1950000E+01   0.1832130E+00
  0.2000000E+01   0.1625152E+00
  0.2050000E+01   0.1408987E+00
  0.2100000E+01   0.1186537E+00
  0.2150000E+01   0.9591952E-01
  0.2200000E+01   0.7307748E-01
  0.2250000E+01   0.5043416E-01
  0.2300000E+01   0.2829002E-01
  0.2350000E+01   0.6933005E-02
  0.2400000E+01   -.1371341E-01
  0.2450000E+01   -.3312203E-01
  0.2500000E+01   -.5090680E-01
  0.2550000E+01   -.6678621E-01
  0.2600000E+01   -.8051021E-01
  0.2650000E+01   -.9379142E-01
  0.2700000E+01   -.1051184E+00
  0.2750000E+01   -.1136656E+00
  0.2800000E+01   -.1190403E+00
  0.2850000E+01   -.1208833E+00
  0.2900000E+01   -.1226255E+00
  0.2950000E+01   -.1220839E+00
  0.3000000E+01   -.1192941E+00
  0.3050000E+01   -.1143997E+00
  0.3100000E+01   -.1076106E+00
  0.3150000E+01   -.9925248E-01
  0.3200000E+01   -.8953837E-01
  0.3250000E+01   -.7872442E-01
  0.3300000E+01   -.6707843E-01
  0.3350000E+01   -.5494760E-01
  0.3400000E+01   -.4256656E-01
  0.3450000E+01   -.3014930E-01
  0.3500000E+01   -.1793914E-01
  0.3550000E+01   -.6172130E-02
  0.3600000E+01   0.4873353E-02
  0.3650000E+01   0.1509753E-01
  0.3700000E+01   0.2434627E-01
  0.3750000E+01   0.3249284E-01
  0.3800000E+01   0.3946843E-01
  0.3850000E+01   0.4523318E-01
  0.3900000E+01   0.4973485E-01
  0.3950000E+01   0.5295696E-01
  0.4000000E+01   0.5493329E-01
  0.4050000E+01   0.5579695E-01
  0.4100000E+01   0.5550849E-01
  0.4150000E+01   0.5414044E-01
  0.4200000E+01   0.5178433E-01
  0.4250000E+01   0.4867438E-01
  0.4300000E+01   0.4483475E-01
  0.4350000E+01   0.4035326E-01
  0.4400000E+01   0.3535863E-01
  0.4450000E+01   0.3004003E-01
  0.4500000E+01   0.2452304E-01
  0.4550000E+01   0.1885465E-01
  0.4600000E+01   0.1315902E-01
  0.4650000E+01   0.7562569E-02
  0.4700000E+01   0.2201989E-02
  0.4750000E+01   -.2899107E-02
  0.4800000E+01   -.7651029E-02
  0.4850000E+01   -.1197541E-01
  0.4900000E+01   -.1584696E-01
  0.4950000E+01   -.1921007E-01
  0.5000000E+01   -.2201678E-01
  0.5050000E+01   -.2423766E-01
  0.5100000E+01   -.2591028E-01
  0.5150000E+01   -.2702645E-01
  0.5200000E+01   -.2755056E-01
  0.5250000E+01   -.2749989E-01
  0.5300000E+01   -.2692510E-01
  0.5350000E+01   -.2588523E-01
  0.5400000E+01   -.2437092E-01
  0.5450000E+01   -.2243496E-01
  0.5500000E+01   -.2013895E-01
  0.5550000E+01   -.1756150E-01
  0.5600000E+01   -.1473661E-01
  0.5650000E+01   -.1173485E-01
  0.5700000E+01   -.8627931E-02
  0.5750000E+01   -.5447543E-02
  0.5800000E+01   -.2285318E-02
  0.5850000E+01   0.7846035E-03
  0.5900000E+01   0.3698037E-02
  0.5950000E+01   0.6397108E-02
  0.6000000E+01   0.8831279E-02
  0.6050000E+01   0.1095796E-01
  0.6100000E+01   0.1274348E-01
  0.6150000E+01   0.1416341E-01
  0.6200000E+01   0.1520277E-01
  0.6250000E+01   0.1586933E-01
  0.6300000E+01   0.1616231E-01
  0.6350000E+01   0.1606792E-01
  0.6400000E+01   0.1560676E-01
  0.6450000E+01   0.1480741E-01
  0.6500000E+01   0.1370540E-01
  0.6550000E+01   0.1234203E-01
  0.6600000E+01   0.1076297E-01
  0.6650000E+01   0.9017183E-02
  0.6700000E+01   0.7155259E-02
  0.6750000E+01   0.5228143E-02
  0.6800000E+01   0.3257905E-02
  0.6850000E+01   0.1317244E-02
  0.6900000E+01   -.5465808E-03
  0.6950000E+01   -.2290899E-02
  0.7000000E+01   -.3878277E-02
  0.7050000E+01   -.5277330E-02
  0.7100000E+01   -.6463280E-02
  0.7150000E+01   -.7418168E-02
  0.7200000E+01   -.8131100E-02
  0.7250000E+01   -.8598234E-02
  0.7300000E+01   -.8845379E-02
  0.7350000E+01   -.8867189E-02
  0.7400000E+01   -.8663511E-02
  0.7450000E+01   -.8252668E-02
  0.7500000E+01   -.7657587E-02
  0.7550000E+01   -.6904913E-02
  0.7600000E+01   -.6024088E-02
  0.7650000E+01   -.5046362E-02
  0.7700000E+01   -.4003850E-02
  0.7750000E+01   -.2928579E-02
  0.7800000E+01   -.1854878E-02
  0.7850000E+01   -.8043105E-03
  0.7900000E+01   0.2076468E-03
  0.7950000E+01   0.1156457E-02
  0.8000000E+01   0.2020688E-02
  0.8050000E+01   0.2782241E-02
  0.8100000E+01   0.3426853E-02
  0.8150001E+01   0.3944192E-02
  0.8200001E+01   0.4327974E-02
  0.8250000E+01   0.4575922E-02
  0.8300000E+01   0.4693250E-02
  0.8350000E+01   0.4718992E-02
  0.8400001E+01   0.4620646E-02
  0.8450001E+01   0.4406793E-02
  0.8500000E+01   0.4088745E-02
  0.8550000E+01   0.3680093E-02
  0.8600000E+01   0.3196214E-02
  0.8650001E+01   0.2653833E-02
  0.8700001E+01   0.2070370E-02
  0.8750000E+01   0.1463560E-02
  0.8800000E+01   0.8508529E-03
  0.8850000E+01   0.2466278E-03
  0.8900001E+01   -.3397281E-03
  0.8950001E+01   -.8936347E-03
  0.9000000E+01   -.1401610E-02
  0.9050000E+01   -.1851906E-02
  0.9100000E+01   -.2234865E-02
  0.9150001E+01   -.2542966E-02
  0.9200001E+01   -.2771055E-02
  0.9250000E+01   -.2916301E-02
  0.9300000E+01   -.2978244E-02
  0.9350000E+01   -.2964971E-02
  0.9400001E+01   -.2875971E-02
  0.9450001E+01   -.2712819E-02
  0.9500000E+01   -.2482626E-02
  0.9550000E+01   -.2194067E-02
  0.9600000E+01   -.1857121E-02
  0.9650001E+01   -.1482699E-02
  0.9700001E+01   -.1082340E-02
  0.9750000E+01   -.6679014E-03
  0.9800000E+01   -.2511897E-03
  0.9850000E+01   0.1578003E-03
  0.9900001E+01   0.5471989E-03
  0.9950001E+01   0.9050497E-03
  0.1000000E+02   0.1222712E-02
  0.1005000E+02   0.1493060E-02
  0.1010000E+02   0.1710590E-02
  0.1015000E+02   0.1871487E-02
  0.1020000E+02   0.1973739E-02
  0.1025000E+02   0.2017024E-02
  0.1030000E+02   0.2002708E-02
  0.1035000E+02   0.1933723E-02
  0.1040000E+02   0.1814414E-02
  0.1045000E+02   0.1650343E-02
  0.1050000E+02   0.1448098E-02
  0.1055000E+02   0.1215053E-02
  0.1060000E+02   0.9591242E-03
  0.1065000E+02   0.6885277E-03
  0.1070000E+02   0.4114895E-03
  0.1075000E+02   0.1360902E-03
  0.1080000E+02   -.1300533E-03
  0.1085000E+02   -.3796969E-03
  0.1090000E+02   -.6049754E-03
  0.1095000E+02   -.8013829E-03
  0.1100000E+02   -.9649028E-03
  0.1105000E+02   -.1092646E-02
  0.1110000E+02   -.1182926E-02
  0.1115000E+02   -.1235211E-02
  0.1120000E+02   -.1250098E-02
  0.1125000E+02   -.1229230E-02
  0.1130000E+02   -.1175188E-02
  0.1135000E+02   -.1091382E-02
  0.1140000E+02   -.9818890E-03
  0.1145000E+02   -.8513079E-03
  0.1150000E+02   -.7045835E-03
  0.1155000E+02   -.5468688E-03
  0.1160000E+02   -.3833230E-03
  0.1165000E+02   -.2189937E-03
  0.1170000E+02   -.5865056E-04
  0.1175000E+02   0.9333673E-04
  0.1180000E+02   0.2330935E-03
  0.1185000E+02   0.3573534E-03
  0.1190000E+02   0.4684847E-03
  0.1195000E+02   0.5614982E-03
  0.1200000E+02   0.6340044E-03
  0.1205000E+02   0.6849028E-03
  0.1210000E+02   0.7137715E-03
  0.1215000E+02   0.7208482E-03
  0.1220000E+02   0.7069943E-03
  0.1225000E+02   0.6736392E-03
  0.1230000E+02   0.6227110E-03
  0.1235000E+02   0.5565559E-03
  0.1240000E+02   0.4778525E-03
  0.1245000E+02   0.3895023E-03
  0.1250000E+02   0.2945555E-03
  0.1255000E+02   0.1960973E-03
  0.1260000E+02   0.9715532E-04
  0.1265000E+02   0.6231412E-06
  0.1270000E+02   -.9082424E-04
  0.1275000E+02   -.1748028E-03
  0.1280000E+02   -.2492660E-03
  0.1285000E+02   -.3125619E-03
  0.1290000E+02   -.3668445E-03
  0.1295000E+02   -.4097240E-03
  0.1300000E+02   -.4386292E-03
  0.1305000E+02   -.4531945E-03
  0.1310000E+02   -.4535015E-03
  0.1315000E+02   -.4400677E-03
