# Supplementary material for: Enzyme-inspired single-atom photocatalysis for oxygen reduction to hydrogen peroxide
Source: Nat Commun. 2025 Dec 7;16:10949. doi: 10.1038/s41467-025-67189-3 (PMC12686429; doi:10.1038/s41467-025-67189-3)
Supplement: Supplementary file 3 — Supplementary Data 1 [file 41467_2025_67189_MOESM3_ESM.zip › fit/porph/porphk.002]

# > path    2: N1
# k range = [  4.00 12.00]; kweight =  3.00; dk1, dk2 =[  1.00  1.00]
# path  : e0 =-13.0393; amp =  0.8000; delr = -0.00587; sigma2 =  0.005155
# params: ei =  0.0000; 3rd =  0.000000; 4th =  0.000000
# <<< feff data file used: ../../feff/xas_feff/feff0001.dat
# path:   x         y         z   ipot iz ; r_eff = 1.9582; n_degen=  1.00
# >   0.00000   0.00000   0.00000   0  29        absorbing atom
# >  -0.14890  -1.53650  -1.20480   1   7
# Null title                                                       Feff
# POT  SCF  30  3.5000   0, core-hole, AFOLP (folp(0)= 1.150)
# Abs   Z=29 Rmt= 1.341 Rnm= 1.419 K  shell
# Pot 1 Z= 7 Rmt= 0.828 Rnm= 0.996
# Pot 2 Z= 6 Rmt= 0.808 Rnm= 0.998
# Pot 3 Z= 1 Rmt= 0.714 Rnm= 0.881
# Gam_ch=1.729E+00 H-L exch Vi= 0.000E+00 Vr= 3.000E+00
# Mu=-1.084E+01 kf=2.679E+00 Vint=-2.010E+01 Rs_int= 1.354
# PATH  Rmax= 4.000,  Keep_limit= 0.00, Heap_limit 0.00  Pwcrit= 2.50%
# Path    1      icalc       2
#---------------------------------------------------------------------
#     k              chi(k)      
  0.5000000E-01   -.2383194E-01
  0.1000000E+00   -.2338008E-01
  0.1500000E+00   -.2262930E-01
  0.2000000E+00   -.2158300E-01
  0.2500000E+00   -.2024635E-01
  0.3000000E+00   -.1862594E-01
  0.3500000E+00   -.1673018E-01
  0.4000000E+00   -.1456941E-01
  0.4500000E+00   -.1213566E-01
  0.5000000E+00   -.9420593E-02
  0.5500000E+00   -.6480215E-02
  0.6000000E+00   -.3334984E-02
  0.6500000E+00   -.7922577E-05
  0.7000000E+00   0.3475136E-02
  0.7500000E+00   0.7085812E-02
  0.8000000E+00   0.1089336E-01
  0.8500000E+00   0.1478762E-01
  0.9000000E+00   0.1870519E-01
  0.9500000E+00   0.2260587E-01
  0.1000000E+01   0.2644759E-01
  0.1050000E+01   0.3018726E-01
  0.1100000E+01   0.3378101E-01
  0.1150000E+01   0.3718512E-01
  0.1200000E+01   0.4038623E-01
  0.1250000E+01   0.4342714E-01
  0.1300000E+01   0.4612425E-01
  0.1350000E+01   0.4843642E-01
  0.1400000E+01   0.5032651E-01
  0.1450000E+01   0.5176206E-01
  0.1500000E+01   0.5271608E-01
  0.1550000E+01   0.5306541E-01
  0.1600000E+01   0.5274876E-01
  0.1650000E+01   0.5190200E-01
  0.1700000E+01   0.5053378E-01
  0.1750000E+01   0.4866082E-01
  0.1800000E+01   0.4630776E-01
  0.1850000E+01   0.4350313E-01
  0.1900000E+01   0.4033056E-01
  0.1950000E+01   0.3685429E-01
  0.2000000E+01   0.3312140E-01
  0.2050000E+01   0.2918275E-01
  0.2100000E+01   0.2509173E-01
  0.2150000E+01   0.2088163E-01
  0.2200000E+01   0.1661452E-01
  0.2250000E+01   0.1234851E-01
  0.2300000E+01   0.8140677E-02
  0.2350000E+01   0.4046130E-02
  0.2400000E+01   0.5933693E-04
  0.2450000E+01   -.3732194E-02
  0.2500000E+01   -.7252216E-02
  0.2550000E+01   -.1044461E-01
  0.2600000E+01   -.1325832E-01
  0.2650000E+01   -.1597449E-01
  0.2700000E+01   -.1836251E-01
  0.2750000E+01   -.2025376E-01
  0.2800000E+01   -.2156646E-01
  0.2850000E+01   -.2222330E-01
  0.2900000E+01   -.2282482E-01
  0.2950000E+01   -.2300869E-01
  0.3000000E+01   -.2275809E-01
  0.3050000E+01   -.2209478E-01
  0.3100000E+01   -.2105245E-01
  0.3150000E+01   -.1968892E-01
  0.3200000E+01   -.1804258E-01
  0.3250000E+01   -.1615920E-01
  0.3300000E+01   -.1408735E-01
  0.3350000E+01   -.1189097E-01
  0.3400000E+01   -.9615789E-02
  0.3450000E+01   -.7301650E-02
  0.3500000E+01   -.4995170E-02
  0.3550000E+01   -.2741827E-02
  0.3600000E+01   -.5971401E-03
  0.3650000E+01   0.1417902E-02
  0.3700000E+01   0.3271498E-02
  0.3750000E+01   0.4936580E-02
  0.3800000E+01   0.6394288E-02
  0.3850000E+01   0.7634961E-02
  0.3900000E+01   0.8646803E-02
  0.3950000E+01   0.9423024E-02
  0.4000000E+01   0.9965508E-02
  0.4050000E+01   0.1029570E-01
  0.4100000E+01   0.1040488E-01
  0.4150000E+01   0.1030364E-01
  0.4200000E+01   0.1000641E-01
  0.4250000E+01   0.9553947E-02
  0.4300000E+01   0.8951004E-02
  0.4350000E+01   0.8211805E-02
  0.4400000E+01   0.7359150E-02
  0.4450000E+01   0.6428144E-02
  0.4500000E+01   0.5443759E-02
  0.4550000E+01   0.4412649E-02
  0.4600000E+01   0.3358232E-02
  0.4650000E+01   0.2304814E-02
  0.4700000E+01   0.1282333E-02
  0.4750000E+01   0.2928172E-03
  0.4800000E+01   -.6456704E-03
  0.4850000E+01   -.1516973E-02
  0.4900000E+01   -.2312205E-02
  0.4950000E+01   -.3021484E-02
  0.5000000E+01   -.3634361E-02
  0.5050000E+01   -.4143381E-02
  0.5100000E+01   -.4552804E-02
  0.5150000E+01   -.4860235E-02
  0.5200000E+01   -.5057164E-02
  0.5250000E+01   -.5144818E-02
  0.5300000E+01   -.5130850E-02
  0.5350000E+01   -.5025769E-02
  0.5400000E+01   -.4825353E-02
  0.5450000E+01   -.4538000E-02
  0.5500000E+01   -.4173974E-02
  0.5550000E+01   -.3748720E-02
  0.5600000E+01   -.3266045E-02
  0.5650000E+01   -.2738539E-02
  0.5700000E+01   -.2179234E-02
  0.5750000E+01   -.1595185E-02
  0.5800000E+01   -.1002202E-02
  0.5850000E+01   -.4144030E-03
  0.5900000E+01   0.1555442E-03
  0.5950000E+01   0.6959455E-03
  0.6000000E+01   0.1196226E-02
  0.6050000E+01   0.1647170E-02
  0.6100000E+01   0.2041050E-02
  0.6150000E+01   0.2371752E-02
  0.6200000E+01   0.2634876E-02
  0.6250000E+01   0.2830688E-02
  0.6300000E+01   0.2958128E-02
  0.6350000E+01   0.3011934E-02
  0.6400000E+01   0.2994342E-02
  0.6450000E+01   0.2909197E-02
  0.6500000E+01   0.2761791E-02
  0.6550000E+01   0.2558683E-02
  0.6600000E+01   0.2307455E-02
  0.6650000E+01   0.2016517E-02
  0.6700000E+01   0.1694828E-02
  0.6750000E+01   0.1351658E-02
  0.6800000E+01   0.9916852E-03
  0.6850000E+01   0.6277579E-03
  0.6900000E+01   0.2691806E-03
  0.6950000E+01   -.7543762E-04
  0.7000000E+01   -.3982857E-03
  0.7050000E+01   -.6925129E-03
  0.7100000E+01   -.9523837E-03
  0.7150000E+01   -.1173333E-02
  0.7200000E+01   -.1352064E-02
  0.7250000E+01   -.1486568E-02
  0.7300000E+01   -.1580544E-02
  0.7350000E+01   -.1632105E-02
  0.7400000E+01   -.1639855E-02
  0.7450000E+01   -.1606121E-02
  0.7500000E+01   -.1534204E-02
  0.7550000E+01   -.1428249E-02
  0.7600000E+01   -.1293079E-02
  0.7650000E+01   -.1134029E-02
  0.7700000E+01   -.9567843E-03
  0.7750000E+01   -.7671784E-03
  0.7800000E+01   -.5722432E-03
  0.7850000E+01   -.3768481E-03
  0.7900000E+01   -.1829661E-03
  0.7950000E+01   0.4453184E-05
  0.8000000E+01   0.1809006E-03
  0.8050000E+01   0.3424014E-03
  0.8100000E+01   0.4855737E-03
  0.8150001E+01   0.6077334E-03
  0.8200001E+01   0.7069060E-03
  0.8250000E+01   0.7818544E-03
  0.8300000E+01   0.8326424E-03
  0.8350000E+01   0.8661880E-03
  0.8400001E+01   0.8758359E-03
  0.8450001E+01   0.8624851E-03
  0.8500000E+01   0.8276044E-03
  0.8550000E+01   0.7731717E-03
  0.8600000E+01   0.7015879E-03
  0.8650001E+01   0.6156020E-03
  0.8700001E+01   0.5182136E-03
  0.8750000E+01   0.4125730E-03
  0.8800000E+01   0.3019120E-03
  0.8850000E+01   0.1899349E-03
  0.8900001E+01   0.7770095E-04
  0.8950001E+01   -.3205575E-04
  0.9000000E+01   -.1365460E-03
  0.9050000E+01   -.2332318E-03
  0.9100000E+01   -.3198806E-03
  0.9150001E+01   -.3946170E-03
  0.9200001E+01   -.4559557E-03
  0.9250000E+01   -.5028293E-03
  0.9300000E+01   -.5345991E-03
  0.9350000E+01   -.5523239E-03
  0.9400001E+01   -.5554653E-03
  0.9450001E+01   -.5437398E-03
  0.9500000E+01   -.5179987E-03
  0.9550000E+01   -.4794385E-03
  0.9600000E+01   -.4295629E-03
  0.9650001E+01   -.3701230E-03
  0.9700001E+01   -.3030638E-03
  0.9750000E+01   -.2304671E-03
  0.9800000E+01   -.1544879E-03
  0.9850000E+01   -.7693681E-04
  0.9900001E+01   -.8935965E-07
  0.9950001E+01   0.7350480E-04
  0.1000000E+02   0.1419678E-03
  0.1005000E+02   0.2036322E-03
  0.1010000E+02   0.2570956E-03
  0.1015000E+02   0.3012403E-03
  0.1020000E+02   0.3352532E-03
  0.1025000E+02   0.3586383E-03
  0.1030000E+02   0.3712176E-03
  0.1035000E+02   0.3731168E-03
  0.1040000E+02   0.3647563E-03
  0.1045000E+02   0.3468220E-03
  0.1050000E+02   0.3202376E-03
  0.1055000E+02   0.2861268E-03
  0.1060000E+02   0.2457703E-03
  0.1065000E+02   0.2005697E-03
  0.1070000E+02   0.1519957E-03
  0.1075000E+02   0.1015484E-03
  0.1080000E+02   0.5070830E-04
  0.1085000E+02   0.9118346E-06
  0.1090000E+02   -.4631827E-04
  0.1095000E+02   -.8975554E-04
  0.1100000E+02   -.1283867E-03
  0.1105000E+02   -.1613859E-03
  0.1110000E+02   -.1881363E-03
  0.1115000E+02   -.2082256E-03
  0.1120000E+02   -.2214557E-03
  0.1125000E+02   -.2278346E-03
  0.1130000E+02   -.2275635E-03
  0.1135000E+02   -.2210238E-03
  0.1140000E+02   -.2087559E-03
  0.1145000E+02   -.1914332E-03
  0.1150000E+02   -.1698365E-03
  0.1155000E+02   -.1448247E-03
  0.1160000E+02   -.1173087E-03
  0.1165000E+02   -.8821878E-04
  0.1170000E+02   -.5847050E-04
  0.1175000E+02   -.2895287E-04
  0.1180000E+02   -.4914799E-06
  0.1185000E+02   0.2616822E-04
  0.1190000E+02   0.5105962E-04
  0.1195000E+02   0.7339172E-04
  0.1200000E+02   0.9258049E-04
  0.1205000E+02   0.1082298E-03
  0.1210000E+02   0.1200662E-03
  0.1215000E+02   0.1279374E-03
  0.1220000E+02   0.1318136E-03
  0.1225000E+02   0.1317804E-03
  0.1230000E+02   0.1280323E-03
  0.1235000E+02   0.1208611E-03
  0.1240000E+02   0.1106427E-03
  0.1245000E+02   0.9782222E-04
  0.1250000E+02   0.8289795E-04
  0.1255000E+02   0.6640385E-04
  0.1260000E+02   0.4889224E-04
  0.1265000E+02   0.3091635E-04
  0.1270000E+02   0.1301476E-04
  0.1275000E+02   -.4304124E-05
  0.1280000E+02   -.2057398E-04
  0.1285000E+02   -.3538364E-04
  0.1290000E+02   -.4896379E-04
  0.1295000E+02   -.6086224E-04
  0.1300000E+02   -.7050599E-04
  0.1305000E+02   -.7768787E-04
  0.1310000E+02   -.8228233E-04
  0.1315000E+02   -.8424703E-04
