# Supplementary material for: Enzyme-inspired single-atom photocatalysis for oxygen reduction to hydrogen peroxide
Source: Nat Commun. 2025 Dec 7;16:10949. doi: 10.1038/s41467-025-67189-3 (PMC12686429; doi:10.1038/s41467-025-67189-3)
Supplement: Supplementary file 3 — Supplementary Data 1 [file 41467_2025_67189_MOESM3_ESM.zip › fit/porph/porphk.dat]

# Fastosh v1.0.7_b
# Name: New_avg_Cu2porph_30scans
# Edge Step: 1.55 ; E shift: 0.00
# Normalization done with e0=8987.84; pre1=-180.0; pre2=-60.0; post1=38.5; pos
#      t2
# Background substraction done with Rbkg=1.00; Skweight=3; Skmin=0.000; Skmax=
#      13
# COLUMN HEADERS:
#---------------------------------------------------------------------
#     k              chi(k)      
  0.5000000E-01   -.3209730E+01
  0.1000000E+00   -.3062310E+01
  0.1500000E+00   -.2917390E+01
  0.2000000E+00   -.2774940E+01
  0.2500000E+00   -.2634940E+01
  0.3000000E+00   -.2497340E+01
  0.3500000E+00   -.2362120E+01
  0.4000000E+00   -.2229250E+01
  0.4500000E+00   -.2098700E+01
  0.5000000E+00   -.1970450E+01
  0.5500000E+00   -.1844440E+01
  0.6000000E+00   -.1720430E+01
  0.6500000E+00   -.1598140E+01
  0.7000000E+00   -.1477310E+01
  0.7500000E+00   -.1357690E+01
  0.8000000E+00   -.1238370E+01
  0.8500000E+00   -.1117980E+01
  0.9000000E+00   -.9967129E+00
  0.9500000E+00   -.8750700E+00
  0.1000000E+01   -.7530320E+00
  0.1050000E+01   -.6320777E+00
  0.1100000E+01   -.5127440E+00
  0.1150000E+01   -.3963190E+00
  0.1200000E+01   -.2872030E+00
  0.1250000E+01   -.1876770E+00
  0.1300000E+01   -.1001308E+00
  0.1350000E+01   -.2399190E-01
  0.1400000E+01   0.4015450E-01
  0.1450000E+01   0.9291850E-01
  0.1500000E+01   0.1352480E+00
  0.1550000E+01   0.1678251E+00
  0.1600000E+01   0.1916770E+00
  0.1650000E+01   0.2083490E+00
  0.1700000E+01   0.2178780E+00
  0.1750000E+01   0.2198950E+00
  0.1800000E+01   0.2148590E+00
  0.1850000E+01   0.2021580E+00
  0.1900000E+01   0.1845040E+00
  0.1950000E+01   0.1659030E+00
  0.2000000E+01   0.1473190E+00
  0.2050000E+01   0.1301330E+00
  0.2100000E+01   0.1149569E+00
  0.2150000E+01   0.1008780E+00
  0.2200000E+01   0.8951080E-01
  0.2250000E+01   0.7970370E-01
  0.2300000E+01   0.7059750E-01
  0.2350000E+01   0.6178015E-01
  0.2400000E+01   0.5253910E-01
  0.2450000E+01   0.4321490E-01
  0.2500000E+01   0.3293720E-01
  0.2550000E+01   0.2190220E-01
  0.2600000E+01   0.9863722E-02
  0.2650000E+01   -.2252100E-02
  0.2700000E+01   -.1458910E-01
  0.2750000E+01   -.2733530E-01
  0.2800000E+01   -.4053950E-01
  0.2850000E+01   -.5321476E-01
  0.2900000E+01   -.6544480E-01
  0.2950000E+01   -.7695070E-01
  0.3000000E+01   -.8748020E-01
  0.3050000E+01   -.9604660E-01
  0.3100000E+01   -.1023600E+00
  0.3150000E+01   -.1057660E+00
  0.3200000E+01   -.1054630E+00
  0.3250000E+01   -.1014060E+00
  0.3300000E+01   -.9315110E-01
  0.3350000E+01   -.8080664E-01
  0.3400000E+01   -.6629970E-01
  0.3450000E+01   -.5010150E-01
  0.3500000E+01   -.3267630E-01
  0.3550000E+01   -.1665140E-01
  0.3600000E+01   -.1849696E-02
  0.3650000E+01   0.1157370E-01
  0.3700000E+01   0.2213700E-01
  0.3750000E+01   0.3044470E-01
  0.3800000E+01   0.3712230E-01
  0.3850000E+01   0.4161882E-01
  0.3900000E+01   0.4480130E-01
  0.3950000E+01   0.4688960E-01
  0.4000000E+01   0.4798020E-01
  0.4050000E+01   0.4831760E-01
  0.4100000E+01   0.4787620E-01
  0.4150000E+01   0.4695460E-01
  0.4200000E+01   0.4546078E-01
  0.4250000E+01   0.4363250E-01
  0.4300000E+01   0.4145600E-01
  0.4350000E+01   0.3888090E-01
  0.4400000E+01   0.3607650E-01
  0.4450000E+01   0.3264126E-01
  0.4500000E+01   0.2874330E-01
  0.4550000E+01   0.2404530E-01
  0.4600000E+01   0.1892110E-01
  0.4650000E+01   0.1351060E-01
  0.4700000E+01   0.7242842E-02
  0.4750000E+01   0.1123370E-02
  0.4800000E+01   -.5597860E-02
  0.4850000E+01   -.1219720E-01
  0.4900000E+01   -.1856190E-01
  0.4950000E+01   -.2412544E-01
  0.5000000E+01   -.2844800E-01
  0.5050000E+01   -.3158670E-01
  0.5100000E+01   -.3318580E-01
  0.5150000E+01   -.3346560E-01
  0.5200000E+01   -.3247788E-01
  0.5250000E+01   -.3039710E-01
  0.5300000E+01   -.2764340E-01
  0.5350000E+01   -.2434870E-01
  0.5400000E+01   -.2084940E-01
  0.5450000E+01   -.1734847E-01
  0.5500000E+01   -.1403180E-01
  0.5550000E+01   -.1089950E-01
  0.5600000E+01   -.8118820E-02
  0.5650000E+01   -.5681950E-02
  0.5700000E+01   -.3569322E-02
  0.5750000E+01   -.1698880E-02
  0.5800000E+01   -.1222310E-03
  0.5850000E+01   0.1278340E-02
  0.5900000E+01   0.2605860E-02
  0.5950000E+01   0.3928974E-02
  0.6000000E+01   0.5390850E-02
  0.6050000E+01   0.6949080E-02
  0.6100000E+01   0.8575880E-02
  0.6150000E+01   0.1020810E-01
  0.6200000E+01   0.1188811E-01
  0.6250000E+01   0.1345120E-01
  0.6300000E+01   0.1486440E-01
  0.6350000E+01   0.1591960E-01
  0.6400000E+01   0.1644730E-01
  0.6450000E+01   0.1634509E-01
  0.6500000E+01   0.1563740E-01
  0.6550000E+01   0.1432290E-01
  0.6600000E+01   0.1252580E-01
  0.6650000E+01   0.1060720E-01
  0.6700000E+01   0.8453107E-02
  0.6750000E+01   0.6145020E-02
  0.6800000E+01   0.3840070E-02
  0.6850000E+01   0.1652680E-02
  0.6900000E+01   -.4302460E-03
  0.6950000E+01   -.2258757E-02
  0.7000000E+01   -.4005900E-02
  0.7050000E+01   -.5534260E-02
  0.7100000E+01   -.6782430E-02
  0.7150000E+01   -.7854990E-02
  0.7200000E+01   -.8751466E-02
  0.7250000E+01   -.9302610E-02
  0.7300000E+01   -.9685300E-02
  0.7350000E+01   -.9731640E-02
  0.7400000E+01   -.9541330E-02
  0.7450000E+01   -.9110323E-02
  0.7500000E+01   -.8410310E-02
  0.7550000E+01   -.7522310E-02
  0.7600000E+01   -.6477600E-02
  0.7650000E+01   -.5352820E-02
  0.7700000E+01   -.4166519E-02
  0.7750000E+01   -.3017950E-02
  0.7800000E+01   -.1923850E-02
  0.7850000E+01   -.8605640E-03
  0.7900000E+01   0.1104310E-03
  0.7950000E+01   0.1028378E-02
  0.8000000E+01   0.1836100E-02
  0.8050000E+01   0.2588330E-02
  0.8100000E+01   0.3230310E-02
  0.8150001E+01   0.3809730E-02
  0.8200001E+01   0.4316960E-02
  0.8250000E+01   0.4653590E-02
  0.8300000E+01   0.4873520E-02
  0.8350000E+01   0.5024080E-02
  0.8400001E+01   0.5057417E-02
  0.8450001E+01   0.4915080E-02
  0.8500000E+01   0.4658220E-02
  0.8550000E+01   0.4330750E-02
  0.8600000E+01   0.3832930E-02
  0.8650001E+01   0.3222358E-02
  0.8700001E+01   0.2573380E-02
  0.8750000E+01   0.1886760E-02
  0.8800000E+01   0.1176600E-02
  0.8850000E+01   0.3917160E-03
  0.8900001E+01   -.3473971E-03
  0.8950001E+01   -.9793830E-03
  0.9000000E+01   -.1585090E-02
  0.9050000E+01   -.2105710E-02
  0.9100000E+01   -.2525390E-02
  0.9150001E+01   -.2835894E-02
  0.9200001E+01   -.3026950E-02
  0.9250000E+01   -.3028510E-02
  0.9300000E+01   -.3104020E-02
  0.9350000E+01   -.2983050E-02
  0.9400001E+01   -.2798875E-02
  0.9450001E+01   -.2534480E-02
  0.9500000E+01   -.2230830E-02
  0.9550000E+01   -.1882820E-02
  0.9600000E+01   -.1513520E-02
  0.9650001E+01   -.1133374E-02
  0.9700001E+01   -.7947850E-03
  0.9750000E+01   -.4120320E-03
  0.9800000E+01   -.3754340E-04
  0.9850000E+01   0.2482570E-03
  0.9900001E+01   0.6163507E-03
  0.9950001E+01   0.9165180E-03
  0.1000000E+02   0.1192410E-02
  0.1005000E+02   0.1386910E-02
  0.1010000E+02   0.1581970E-02
  0.1015000E+02   0.1742672E-02
  0.1020000E+02   0.1856360E-02
  0.1025000E+02   0.1845520E-02
  0.1030000E+02   0.1821360E-02
  0.1035000E+02   0.1723690E-02
  0.1040000E+02   0.1627477E-02
  0.1045000E+02   0.1451620E-02
  0.1050000E+02   0.1253540E-02
  0.1055000E+02   0.1048090E-02
  0.1060000E+02   0.8005410E-03
  0.1065000E+02   0.4944879E-03
  0.1070000E+02   0.2247320E-03
  0.1075000E+02   -.5977780E-04
  0.1080000E+02   -.3254430E-03
  0.1085000E+02   -.5150230E-03
  0.1090000E+02   -.7176159E-03
  0.1095000E+02   -.8716660E-03
  0.1100000E+02   -.1007270E-02
  0.1105000E+02   -.1048990E-02
  0.1110000E+02   -.1101600E-02
  0.1115000E+02   -.1049581E-02
  0.1120000E+02   -.1091880E-02
  0.1125000E+02   -.1056540E-02
  0.1130000E+02   -.1006820E-02
  0.1135000E+02   -.9209540E-03
  0.1140000E+02   -.8459874E-03
  0.1145000E+02   -.7639780E-03
  0.1150000E+02   -.6719980E-03
  0.1155000E+02   -.5349560E-03
  0.1160000E+02   -.4146460E-03
  0.1165000E+02   -.2919747E-03
  0.1170000E+02   -.1704030E-03
  0.1175000E+02   0.1127870E-04
  0.1180000E+02   0.1810820E-03
  0.1185000E+02   0.3383670E-03
  0.1190000E+02   0.4469625E-03
  0.1195000E+02   0.5746730E-03
  0.1200000E+02   0.6759050E-03
  0.1205000E+02   0.7449520E-03
  0.1210000E+02   0.7494560E-03
  0.1215000E+02   0.7607547E-03
  0.1220000E+02   0.7468940E-03
  0.1225000E+02   0.7176010E-03
  0.1230000E+02   0.6624010E-03
  0.1235000E+02   0.5653500E-03
  0.1240000E+02   0.5319319E-03
  0.1245000E+02   0.3693640E-03
  0.1250000E+02   0.2650790E-03
  0.1255000E+02   0.1597430E-03
  0.1260000E+02   0.6312760E-04
  0.1265000E+02   -.4442511E-04
  0.1270000E+02   -.1446450E-03
  0.1275000E+02   -.1835920E-03
  0.1280000E+02   -.2830670E-03
  0.1285000E+02   -.3289740E-03
  0.1290000E+02   -.3864356E-03
  0.1295000E+02   -.4684550E-03
  0.1300000E+02   -.4553980E-03
  0.1305000E+02   -.4719190E-03
  0.1310000E+02   -.4858850E-03
  0.1315000E+02   0.0000000E+00
