# Supplementary material for: Enzyme-inspired single-atom photocatalysis for oxygen reduction to hydrogen peroxide
Source: Nat Commun. 2025 Dec 7;16:10949. doi: 10.1038/s41467-025-67189-3 (PMC12686429; doi:10.1038/s41467-025-67189-3)
Supplement: Supplementary file 3 — Supplementary Data 1 [file 41467_2025_67189_MOESM3_ESM.zip › fit/porph/porphr.002]

# > path    2: N1
# k range = [  4.00 12.00]; kweight =  3.00; dk1, dk2 =[  1.00  1.00]
# path  : e0 =-13.0393; amp =  0.8000; delr = -0.00587; sigma2 =  0.005155
# params: ei =  0.0000; 3rd =  0.000000; 4th =  0.000000
# <<< feff data file used: ../../feff/xas_feff/feff0001.dat
# path:   x         y         z   ipot iz ; r_eff = 1.9582; n_degen=  1.00
# >   0.00000   0.00000   0.00000   0  29        absorbing atom
# >  -0.14890  -1.53650  -1.20480   1   7
# Null title                                                       Feff
# POT  SCF  30  3.5000   0, core-hole, AFOLP (folp(0)= 1.150)
# Abs   Z=29 Rmt= 1.341 Rnm= 1.419 K  shell
# Pot 1 Z= 7 Rmt= 0.828 Rnm= 0.996
# Pot 2 Z= 6 Rmt= 0.808 Rnm= 0.998
# Pot 3 Z= 1 Rmt= 0.714 Rnm= 0.881
# Gam_ch=1.729E+00 H-L exch Vi= 0.000E+00 Vr= 3.000E+00
# Mu=-1.084E+01 kf=2.679E+00 Vint=-2.010E+01 Rs_int= 1.354
# PATH  Rmax= 4.000,  Keep_limit= 0.00, Heap_limit 0.00  Pwcrit= 2.50%
# Path    1      icalc       2
#---------------------------------------------------------------------
#     r          real(chi(r))   imag(chi(r))   ampl(chi(r))   phase(chi(r))
  0.0000000E+00  0.3335974E-01  0.0000000E+00  0.3335974E-01  0.0000000E+00
  0.3067962E-01  0.3980786E-01  0.7746211E-02  0.4055452E-01  0.1921883E+00
  0.6135923E-01  0.5546925E-01  0.5910563E-02  0.5578326E-01  0.1061551E+00
  0.9203885E-01  0.7109522E-01  -.1024488E-01  0.7182957E-01  -.1431156E+00
  0.1227185E+00  0.7640420E-01  -.3811718E-01  0.8538455E-01  -.4627580E+00
  0.1533981E+00  0.6515984E-01  -.6883357E-01  0.9478326E-01  -.8128086E+00
  0.1840777E+00  0.3833069E-01  -.9139350E-01  0.9910607E-01  -.1173676E+01
  0.2147573E+00  0.3777636E-02  -.9789337E-01  0.9796623E-01  -.1532226E+01
  0.2454369E+00  -.2741561E-01  -.8729757E-01  0.9150127E-01  -.1875091E+01
  0.2761165E+00  -.4621645E-01  -.6589311E-01  0.8048517E-01  -.2182451E+01
  0.3067962E+00  -.4995508E-01  -.4415556E-01  0.6667251E-01  -.2417741E+01
  0.3374758E+00  -.4352908E-01  -.3150995E-01  0.5373693E-01  -.2515017E+01
  0.3681554E+00  -.3683745E-01  -.3154325E-01  0.4849716E-01  -.2433463E+01
  0.3988350E+00  -.3962919E-01  -.4006943E-01  0.5635629E-01  -.2350671E+01
  0.4295146E+00  -.5627533E-01  -.4710503E-01  0.7338798E-01  -.2444667E+01
  0.4601943E+00  -.8309801E-01  -.4189481E-01  0.9306156E-01  -.2674621E+01
  0.4908739E+00  -.1097108E+00  -.1856454E-01  0.1112704E+00  -.2973967E+01
  0.5215535E+00  -.1238661E+00  0.2044398E-01  0.1255419E+00  -.3305167E+01
  0.5522331E+00  -.1175062E+00  0.6501378E-01  0.1342926E+00  -.3646950E+01
  0.5829127E+00  -.9098312E-01  0.1019524E+00  0.1366463E+00  -.3983785E+01
  0.6135923E+00  -.5317146E-01  0.1214063E+00  0.1325394E+00  -.4299590E+01
  0.6442720E+00  -.1716403E-01  0.1218806E+00  0.1230832E+00  -.4572483E+01
  0.6749516E+00  0.6510555E-02  0.1111511E+00  0.1113416E+00  -.4770896E+01
  0.7056312E+00  0.1578434E-01  0.1022731E+00  0.1034840E+00  -.4865516E+01
  0.7363108E+00  0.1887879E-01  0.1063562E+00  0.1080188E+00  -.4888064E+01
  0.7669904E+00  0.3070658E-01  0.1255922E+00  0.1292916E+00  -.4952179E+01
  0.7976701E+00  0.6514995E-01  0.1502126E+00  0.1637326E+00  -.5121621E+01
  0.8283496E+00  0.1267555E+00  0.1613969E+00  0.2052217E+00  -.5378142E+01
  0.8590293E+00  0.2060242E+00  0.1393253E+00  0.2487117E+00  -.5688573E+01
  0.8897089E+00  0.2810656E+00  0.7290004E-01  0.2903658E+00  -.6029408E+01
  0.9203885E+00  0.3254632E+00  -.3349784E-01  0.3271826E+00  -.6385748E+01
  0.9510681E+00  0.3190945E+00  -.1597894E+00  0.3568669E+00  -.6747440E+01
  0.9817477E+00  0.2569193E+00  -.2771489E+00  0.3779140E+00  -.7106444E+01
  0.1012427E+01  0.1513599E+00  -.3592570E+00  0.3898402E+00  -.7455237E+01
  0.1043107E+01  0.2676056E-01  -.3926344E+00  0.3935453E+00  -.7785931E+01
  0.1073787E+01  -.9172294E-01  -.3809077E+00  0.3917955E+00  -.8090284E+01
  0.1104466E+01  -.1894418E+00  -.3405525E+00  0.3896976E+00  -.8361631E+01
  0.1135146E+01  -.2678585E+00  -.2898489E+00  0.3946651E+00  -.8599970E+01
  0.1165825E+01  -.3409371E+00  -.2365060E+00  0.4149376E+00  -.8818296E+01
  0.1196505E+01  -.4233010E+00  -.1707384E+00  0.4564377E+00  -.9041388E+01
  0.1227185E+01  -.5156587E+00  -.6856939E-01  0.5201977E+00  -.9292580E+01
  0.1257864E+01  -.5952783E+00  0.9457348E-01  0.6027440E+00  -.9582335E+01
  0.1288544E+01  -.6179394E+00  0.3253005E+00  0.6983333E+00  -.9909344E+01
  0.1319224E+01  -.5330225E+00  0.5975645E+00  0.8007474E+00  -.1026720E+02
  0.1349903E+01  -.3071131E+00  0.8503196E+00  0.9040807E+00  -.1064898E+02
  0.1380583E+01  0.5347108E-01  0.1001546E+01  0.1002972E+01  -.1104891E+02
  0.1411262E+01  0.4919685E+00  0.9756446E+00  0.1092664E+01  -.1146262E+02
  0.1441942E+01  0.9093764E+00  0.7346370E+00  0.1169041E+01  -.1188686E+02
  0.1472622E+01  0.1191365E+01  0.3005087E+00  0.1228681E+01  -.1231929E+02
  0.1503301E+01  0.1245657E+01  -.2418397E+00  0.1268916E+01  -.1275813E+02
  0.1533981E+01  0.1036297E+01  -.7646841E+00  0.1287887E+01  -.1320208E+02
  0.1564660E+01  0.6011961E+00  -.1135217E+01  0.1284583E+01  -.1365013E+02
  0.1595340E+01  0.4491030E-01  -.1258052E+01  0.1258854E+01  -.1410148E+02
  0.1626020E+01  -.4921165E+00  -.1106934E+01  0.1211396E+01  -.1455550E+02
  0.1656699E+01  -.8774652E+00  -.7335716E+00  0.1143710E+01  -.1501165E+02
  0.1687379E+01  -.1028067E+01  -.2499750E+00  0.1058021E+01  -.1546944E+02
  0.1718059E+01  -.9340085E+00  0.2093228E+00  0.9571770E+00  -.1592843E+02
  0.1748738E+01  -.6565827E+00  0.5311437E+00  0.8445202E+00  -.1638814E+02
  0.1779418E+01  -.3022200E+00  0.6576209E+00  0.7237418E+00  -.1684798E+02
  0.1810097E+01  0.1698884E-01  0.5984840E+00  0.5987251E+00  -.1730714E+02
  0.1840777E+01  0.2209050E+00  0.4186823E+00  0.4733856E+00  -.1776426E+02
  0.1871457E+01  0.2834279E+00  0.2079283E+00  0.3515189E+00  -.1821662E+02
  0.1902136E+01  0.2323195E+00  0.4520528E-01  0.2366767E+00  -.1865738E+02
  0.1932816E+01  0.1292008E+00  -.2782415E-01  0.1321629E+00  -.1906167E+02
  0.1963495E+01  0.3970164E-01  -.1532114E-01  0.4255535E-01  -.1921785E+02
  0.1994175E+01  0.6673709E-02  0.4341847E-01  0.4392837E-01  -.1743127E+02
  0.2024855E+01  0.3679285E-01  0.9710409E-01  0.1038408E+00  -.1764095E+02
  0.2055534E+01  0.1042729E+00  0.1069416E+00  0.1493631E+00  -.1805152E+02
  0.2086214E+01  0.1678790E+00  0.6206156E-01  0.1789833E+00  -.1849546E+02
  0.2116894E+01  0.1922465E+00  -.1951458E-01  0.1932344E+00  -.1895072E+02
  0.2147573E+01  0.1636890E+00  -.1029470E+00  0.1933705E+00  -.1941097E+02
  0.2178253E+01  0.9419163E-01  -.1547523E+00  0.1811638E+00  -.1987359E+02
  0.2208932E+01  0.1319631E-01  -.1582239E+00  0.1587733E+00  -.2033714E+02
  0.2239612E+01  -.4772498E-01  -.1194350E+00  0.1286173E+00  -.2080050E+02
  0.2270292E+01  -.6954822E-01  -.6211037E-01  0.9324512E-01  -.2126218E+02
  0.2300971E+01  -.5316621E-01  -.1488580E-01  0.5521081E-01  -.2171815E+02
  0.2331651E+01  -.1680001E-01  0.2399985E-02  0.1697057E-01  -.2213305E+02
  0.2362330E+01  0.1435539E-01  -.1304794E-01  0.1939913E-01  -.1958728E+02
  0.2393010E+01  0.2068721E-01  -.4747929E-01  0.5179039E-01  -.2000945E+02
  0.2423690E+01  -.3124014E-02  -.7875541E-01  0.7881735E-01  -.2046000E+02
  0.2454369E+01  -.4691901E-01  -.8761996E-01  0.9939140E-01  -.2091198E+02
  0.2485049E+01  -.9121747E-01  -.6652379E-01  0.1128984E+00  -.2136104E+02
  0.2515729E+01  -.1171187E+00  -.2211966E-01  0.1191892E+00  -.2180448E+02
  0.2546408E+01  -.1149349E+00  0.2910868E-01  0.1185637E+00  -.2223920E+02
  0.2577088E+01  -.8763368E-01  0.6933215E-01  0.1117435E+00  -.2266048E+02
  0.2607767E+01  -.4800764E-01  0.8754987E-01  0.9984845E-01  -.2306037E+02
  0.2638447E+01  -.1158230E-01  0.8361201E-01  0.8441041E-01  -.2342430E+02
  0.2669127E+01  0.1089088E-01  0.6662507E-01  0.6750935E-01  -.2372398E+02
  0.2699806E+01  0.1769351E-01  0.4912614E-01  0.5221530E-01  -.2390765E+02
  0.2730486E+01  0.1543337E-01  0.4033143E-01  0.4318348E-01  -.2392742E+02
  0.2761166E+01  0.1425585E-01  0.4189267E-01  0.4425184E-01  -.2388995E+02
  0.2791845E+01  0.2179147E-01  0.4802631E-01  0.5273893E-01  -.2398791E+02
  0.2822525E+01  0.3902919E-01  0.4952950E-01  0.6305909E-01  -.2422933E+02
  0.2853204E+01  0.6005960E-01  0.3928469E-01  0.7176659E-01  -.2455349E+02
  0.2883884E+01  0.7551547E-01  0.1629937E-01  0.7725449E-01  -.2492016E+02
  0.2914564E+01  0.7767358E-01  -.1370288E-01  0.7887303E-01  -.2530736E+02
  0.2945243E+01  0.6448203E-01  -.4122619E-01  0.7653451E-01  -.2570159E+02
  0.2975923E+01  0.4050907E-01  -.5776165E-01  0.7055064E-01  -.2609193E+02
  0.3006603E+01  0.1450548E-01  -.5982981E-01  0.6156310E-01  -.2646568E+02
  0.3037282E+01  -.4988390E-02  -.5029617E-01  0.5054294E-01  -.2680239E+02
  0.3067962E+01  -.1365475E-01  -.3645632E-01  0.3892962E-01  -.2706191E+02
  0.3098641E+01  -.1302979E-01  -.2605462E-01  0.2913106E-01  -.2716726E+02
  0.3129321E+01  -.9080098E-02  -.2337584E-01  0.2507744E-01  -.2707404E+02
  0.3160001E+01  -.8638576E-02  -.2738377E-01  0.2871404E-01  -.2700912E+02
  0.3190680E+01  -.1564473E-01  -.3272456E-01  0.3627194E-01  -.2714949E+02
  0.3221360E+01  -.2911842E-01  -.3291070E-01  0.4394311E-01  -.2742788E+02
  0.3252039E+01  -.4380503E-01  -.2393371E-01  0.4991696E-01  -.2777428E+02
  0.3282719E+01  -.5301891E-01  -.6433737E-02  0.5340784E-01  -.2815358E+02
  0.3313399E+01  -.5212183E-01  0.1460868E-01  0.5413039E-01  -.2854760E+02
  0.3344078E+01  -.4083438E-01  0.3238086E-01  0.5211494E-01  -.2894478E+02
  0.3374758E+01  -.2326705E-01  0.4156623E-01  0.4763515E-01  -.2933483E+02
  0.3405437E+01  -.5771756E-02  0.4077370E-01  0.4118018E-01  -.2970451E+02
  0.3436117E+01  0.6189948E-02  0.3289501E-01  0.3347234E-01  -.3003113E+02
  0.3466797E+01  0.1053444E-01  0.2332943E-01  0.2559759E-01  -.3026928E+02
  0.3497476E+01  0.9189461E-02  0.1709473E-01  0.1940814E-01  -.3033838E+02
  0.3528156E+01  0.6668671E-02  0.1634792E-01  0.1765575E-01  -.3023245E+02
  0.3558836E+01  0.7436449E-02  0.1954450E-01  0.2091143E-01  -.3020871E+02
  0.3589515E+01  0.1347574E-01  0.2256437E-01  0.2628205E-01  -.3038350E+02
  0.3620195E+01  0.2328985E-01  0.2111565E-01  0.3143705E-01  -.3067945E+02
  0.3650874E+01  0.3277130E-01  0.1311661E-01  0.3529878E-01  -.3103521E+02
  0.3681554E+01  0.3739844E-01  -.1635673E-03  0.3739879E-01  -.3142030E+02
  0.3712234E+01  0.3457447E-01  -.1472755E-01  0.3758051E-01  -.3181862E+02
  0.3742913E+01  0.2491238E-01  -.2583768E-01  0.3589167E-01  -.3221956E+02
  0.3773593E+01  0.1186719E-01  -.3029836E-01  0.3253952E-01  -.3261341E+02
  0.3804272E+01  -.1699175E-04  -.2787088E-01  0.2787089E-01  -.3298734E+02
  0.3834952E+01  -.7292733E-02  -.2116003E-01  0.2238148E-01  -.3331862E+02
  0.3865632E+01  -.9111097E-02  -.1411766E-01  0.1680239E-01  -.3355984E+02
  0.3896311E+01  -.7332509E-02  -.9997591E-02  0.1239829E-01  -.3361953E+02
  0.3926991E+01  -.5281277E-02  -.9821557E-02  0.1115145E-01  -.3348009E+02
  0.3957671E+01  -.5862345E-02  -.1209417E-01  0.1344009E-01  -.3343808E+02
  0.3988350E+01  -.1003471E-01  -.1382774E-01  0.1708514E-01  -.3361449E+02
  0.4019030E+01  -.1639557E-01  -.1227030E-01  0.2047864E-01  -.3391505E+02
  0.4049709E+01  -.2201784E-01  -.6410883E-02  0.2293218E-01  -.3427419E+02
  0.4080389E+01  -.2403820E-01  0.2495113E-02  0.2416735E-01  -.3466095E+02
  0.4111069E+01  -.2114081E-01  0.1159266E-01  0.2411065E-01  -.3505910E+02
  0.4141748E+01  -.1418553E-01  0.1787937E-01  0.2282326E-01  -.3545761E+02
  0.4172428E+01  -.5709781E-02  0.1966028E-01  0.2047262E-01  -.3584567E+02
  0.4203107E+01  0.1378341E-02  0.1726757E-01  0.1732250E-01  -.3620797E+02
  0.4233787E+01  0.5204486E-02  0.1272599E-01  0.1374909E-01  -.3651653E+02
  0.4264467E+01  0.5713641E-02  0.8600375E-02  0.1032532E-01  -.3671471E+02
  0.4295146E+01  0.4478963E-02  0.6664246E-02  0.8029526E-02  -.3672006E+02
  0.4325826E+01  0.3696735E-02  0.7080099E-02  0.7987093E-02  -.3660951E+02
  0.4356505E+01  0.4936993E-02  0.8477453E-02  0.9810256E-02  -.3665567E+02
  0.4387185E+01  0.8309728E-02  0.8831687E-02  0.1212643E-01  -.3688327E+02
  0.4417865E+01  0.1245421E-01  0.6640187E-02  0.1411380E-01  -.3720928E+02
  0.4448545E+01  0.1531241E-01  0.1768078E-02  0.1541415E-01  -.3758415E+02
  0.4479224E+01  0.1524541E-01  -.4459579E-02  0.1588428E-01  -.3798369E+02
  0.4509904E+01  0.1189830E-01  -.9932008E-02  0.1549885E-01  -.3839468E+02
  0.4540583E+01  0.6379871E-02  -.1281258E-01  0.1431310E-01  -.3880791E+02
  0.4571263E+01  0.6947014E-03  -.1242469E-01  0.1244409E-01  -.3921405E+02
  0.4601943E+01  -.3248462E-02  -.9522080E-02  0.1006094E-01  -.3959868E+02
  0.4632622E+01  -.4531582E-02  -.5837886E-02  0.7390274E-02  -.3992999E+02
  0.4663302E+01  -.3580272E-02  -.3177076E-02  0.4786665E-02  -.4011490E+02
  0.4693982E+01  -.1829854E-02  -.2533709E-02  0.3125387E-02  -.3989538E+02
  0.4724661E+01  -.9129760E-03  -.3673196E-02  0.3784957E-02  -.3951352E+02
  0.4755341E+01  -.1806569E-02  -.5359281E-02  0.5655580E-02  -.3959504E+02
  0.4786020E+01  -.4367964E-02  -.6070324E-02  0.7478499E-02  -.3989364E+02
  0.4816700E+01  -.7468222E-02  -.4813265E-02  0.8884924E-02  -.4026821E+02
  0.4847380E+01  -.9616015E-02  -.1620125E-02  0.9751542E-02  -.4067379E+02
  0.4878059E+01  -.9727083E-02  0.2501052E-02  0.1004348E-01  -.4109238E+02
  0.4908739E+01  -.7644214E-02  0.6099317E-02  0.9779349E-02  -.4151417E+02
  0.4939418E+01  -.4165713E-02  0.7998981E-02  0.9018695E-02  -.4193137E+02
  0.4970098E+01  -.6035945E-03  0.7831605E-02  0.7854830E-02  -.4233458E+02
  0.5000778E+01  0.1873249E-02  0.6132291E-02  0.6412024E-02  -.4270797E+02
  0.5031457E+01  0.2767663E-02  0.3987169E-02  0.4853604E-02  -.4301829E+02
  0.5062137E+01  0.2402697E-02  0.2445171E-02  0.3428092E-02  -.4318814E+02
  0.5092816E+01  0.1648665E-02  0.2008290E-02  0.2598331E-02  -.4309888E+02
  0.5123496E+01  0.1403484E-02  0.2448935E-02  0.2822597E-02  -.4293191E+02
  0.5154176E+01  0.2110075E-02  0.3018199E-02  0.3682654E-02  -.4302164E+02
  0.5184855E+01  0.3553419E-02  0.2904917E-02  0.4589699E-02  -.4329698E+02
  0.5215535E+01  0.5017174E-02  0.1690922E-02  0.5294455E-02  -.4365723E+02
  0.5246214E+01  0.5691509E-02  -.4305946E-03  0.5707774E-02  -.4405781E+02
  0.5276894E+01  0.5104942E-02  -.2766626E-02  0.5806432E-02  -.4447894E+02
  0.5307574E+01  0.3358386E-02  -.4485157E-02  0.5603159E-02  -.4491038E+02
  0.5338253E+01  0.1058442E-02  -.5024147E-02  0.5134428E-02  -.4534546E+02
  0.5368933E+01  -.9941242E-03  -.4340888E-02  0.4453268E-02  -.4577823E+02
  0.5399612E+01  -.2185698E-02  -.2889994E-02  0.3623443E-02  -.4620061E+02
  0.5430292E+01  -.2347470E-02  -.1365042E-02  0.2715502E-02  -.4659719E+02
  0.5460972E+01  -.1773937E-02  -.3536491E-03  0.1808845E-02  -.4692711E+02
  0.5491652E+01  -.1017969E-02  -.8181699E-04  0.1021252E-02  -.4704369E+02
  0.5522331E+01  -.5872945E-03  -.3655908E-03  0.6917886E-03  -.4656709E+02
  0.5553010E+01  -.7025440E-03  -.7680338E-03  0.1040886E-02  -.4629399E+02
  0.5583690E+01  -.1229768E-02  -.8607580E-03  0.1501078E-02  -.4651321E+02
  0.5614370E+01  -.1799149E-02  -.4468241E-03  0.1853804E-02  -.4688047E+02
  0.5645050E+01  -.2028474E-02  0.3623069E-03  0.2060576E-02  -.4730064E+02
  0.5675729E+01  -.1725262E-02  0.1235380E-02  0.2121955E-02  -.4774531E+02
  0.5706409E+01  -.9688451E-03  0.1811487E-02  0.2054300E-02  -.4820356E+02
  0.5737088E+01  -.4602808E-04  0.1882106E-02  0.1882669E-02  -.4867024E+02
  0.5767768E+01  0.7086236E-03  0.1475500E-02  0.1636841E-02  -.4914242E+02
  0.5798448E+01  0.1074961E-02  0.8131829E-03  0.1347890E-02  -.4961785E+02
  0.5829127E+01  0.1030070E-02  0.1789043E-03  0.1045491E-02  -.5009352E+02
  0.5859807E+01  0.7224334E-03  -.2215899E-03  0.7556535E-03  -.5056310E+02
  0.5890487E+01  0.3672127E-03  -.3382332E-03  0.4992463E-03  -.5100983E+02
  0.5921166E+01  0.1289208E-03  -.2624519E-03  0.2924066E-03  -.5137968E+02
  0.5951846E+01  0.5385903E-04  -.1450708E-03  0.1547460E-03  -.5148079E+02
  0.5982525E+01  0.7814346E-04  -.1010321E-03  0.1277259E-03  -.5117794E+02
  0.6013205E+01  0.9303773E-04  -.1540904E-03  0.1799997E-03  -.5129308E+02
  0.6043885E+01  0.2138534E-04  -.2438838E-03  0.2448196E-03  -.5174882E+02
  0.6074564E+01  -.1391977E-03  -.2796613E-03  0.3123883E-03  -.5229811E+02
  0.6105244E+01  -.3248592E-03  -.2019518E-03  0.3825154E-03  -.5285088E+02
  0.6135923E+01  -.4510392E-03  -.1558753E-04  0.4513085E-03  -.5337253E+02
  0.6166603E+01  -.4628682E-03  0.2205226E-03  0.5127155E-03  -.5385169E+02
  0.6197283E+01  -.3591067E-03  0.4324593E-03  0.5621198E-03  -.5428488E+02
  0.6227962E+01  -.1809355E-03  0.5712594E-03  0.5992287E-03  -.5467114E+02
  0.6258642E+01  0.2108682E-04  0.6285915E-03  0.6289451E-03  -.5501141E+02
  0.6289321E+01  0.2168860E-03  0.6239505E-03  0.6605708E-03  -.5531241E+02
  0.6320001E+01  0.4036881E-03  0.5758952E-03  0.7032918E-03  -.5558925E+02
  0.6350681E+01  0.5890122E-03  0.4828924E-03  0.7616564E-03  -.5586195E+02
  0.6381361E+01  0.7654101E-03  0.3256485E-03  0.8318050E-03  -.5614641E+02
  0.6412040E+01  0.8986482E-03  0.8997252E-04  0.9031410E-03  -.5644888E+02
  0.6442719E+01  0.9400429E-03  -.2078545E-03  0.9627482E-03  -.5676628E+02
  0.6473399E+01  0.8559620E-03  -.5151258E-03  0.9990123E-03  -.5709042E+02
  0.6504079E+01  0.6548049E-03  -.7622166E-03  0.1004860E-02  -.5740972E+02
  0.6534759E+01  0.3902494E-03  -.8993975E-03  0.9804134E-03  -.5771008E+02
  0.6565438E+01  0.1349488E-03  -.9254977E-03  0.9352846E-03  -.5797467E+02
  0.6596117E+01  -.6130169E-04  -.8891597E-03  0.8912704E-03  -.5818830E+02
  0.6626797E+01  -.2029388E-03  -.8569357E-03  0.8806378E-03  -.5835200E+02
  0.6657477E+01  -.3468093E-03  -.8652522E-03  0.9321684E-03  -.5850068E+02
  0.6688157E+01  -.5637751E-03  -.8866747E-03  0.1050730E-02  -.5868581E+02
  0.6718836E+01  -.8831900E-03  -.8339010E-03  0.1214667E-02  -.5893356E+02
  0.6749516E+01  -.1253287E-02  -.6061030E-03  0.1392152E-02  -.5923981E+02
  0.6780195E+01  -.1545718E-02  -.1551349E-03  0.1553484E-02  -.5959023E+02
  0.6810875E+01  -.1608939E-02  0.4652655E-03  0.1674860E-02  -.5997176E+02
  0.6841555E+01  -.1346620E-02  0.1099704E-02  0.1738601E-02  -.6037507E+02
  0.6872234E+01  -.7806410E-03  0.1547464E-02  0.1733218E-02  -.6079385E+02
  0.6902914E+01  -.6127399E-04  0.1652125E-02  0.1653261E-02  -.6122399E+02
  0.6933593E+01  0.5864595E-03  0.1379823E-02  0.1499282E-02  -.6166295E+02
  0.6964273E+01  0.9585674E-03  0.8445263E-03  0.1277527E-02  -.6210962E+02
  0.6994953E+01  0.9639564E-03  0.2635531E-03  0.9993359E-03  -.6256497E+02
  0.7025632E+01  0.6663855E-03  -.1378808E-03  0.6805004E-03  -.6303588E+02
  0.7056312E+01  0.2536376E-03  -.2275049E-03  0.3407206E-03  -.6356299E+02
  0.7086991E+01  -.5146989E-04  -.2265813E-04  0.5623647E-04  -.6555876E+02
  0.7117671E+01  -.9491174E-04  0.3252206E-03  0.3387871E-03  -.6726029E+02
  0.7148351E+01  0.1415720E-03  0.6091107E-03  0.6253467E-03  -.6777261E+02
  0.7179030E+01  0.5418915E-03  0.6675023E-03  0.8597708E-03  -.6822615E+02
  0.7209710E+01  0.9222942E-03  0.4567138E-03  0.1029181E-02  -.6865525E+02
  0.7240390E+01  0.1125924E-02  0.5959096E-04  0.1127500E-02  -.6906216E+02
  0.7271069E+01  0.1095359E-02  -.3703384E-03  0.1156271E-02  -.6944108E+02
  0.7301749E+01  0.8866821E-03  -.6955279E-03  0.1126927E-02  -.6978021E+02
  0.7332428E+01  0.6209189E-03  -.8637388E-03  0.1063760E-02  -.7006256E+02
  0.7363108E+01  0.4037866E-03  -.9226722E-03  0.1007158E-02  -.7027332E+02
  0.7393788E+01  0.2602895E-03  -.9738160E-03  0.1008002E-02  -.7042466E+02
  0.7424468E+01  0.1225014E-03  -.1094136E-02  0.1100973E-02  -.7057434E+02
  0.7455147E+01  -.1220668E-03  -.1272154E-02  0.1277997E-02  -.7078150E+02
  0.7485826E+01  -.5485350E-03  -.1397365E-02  0.1501173E-02  -.7105991E+02
  0.7516506E+01  -.1126547E-02  -.1312951E-02  0.1730014E-02  -.7139497E+02
  0.7547186E+01  -.1706820E-02  -.9052827E-03  0.1932038E-02  -.7176897E+02
  0.7577866E+01  -.2075682E-02  -.1829150E-03  0.2083726E-02  -.7216874E+02
  0.7608545E+01  -.2052694E-02  0.7005276E-03  0.2168938E-02  -.7258551E+02
  0.7639225E+01  -.1583773E-02  0.1495816E-02  0.2178486E-02  -.7301347E+02
  0.7669904E+01  -.7802407E-03  0.1959610E-02  0.2109229E-02  -.7344851E+02
  0.7700584E+01  0.1176659E-03  0.1960336E-02  0.1963864E-02  -.7388738E+02
  0.7731264E+01  0.8384687E-03  0.1536168E-02  0.1750098E-02  -.7432706E+02
  0.7761943E+01  0.1192059E-02  0.8772063E-03  0.1480033E-02  -.7476382E+02
  0.7792623E+01  0.1144329E-02  0.2398930E-03  0.1169203E-02  -.7519158E+02
  0.7823302E+01  0.8195670E-03  -.1646704E-03  0.8359464E-03  -.7559650E+02
  0.7853982E+01  0.4319114E-03  -.2556172E-03  0.5018840E-03  -.7593261E+02
  0.7884662E+01  0.1817850E-03  -.1021261E-03  0.2085079E-03  -.7591008E+02
  0.7915341E+01  0.1679106E-03  0.1267825E-03  0.2103991E-03  -.7475150E+02
  0.7946021E+01  0.3550136E-03  0.2537191E-03  0.4363577E-03  -.7477772E+02
  0.7976700E+01  0.6081568E-03  0.1785423E-03  0.6338233E-03  -.7511267E+02
  0.8007380E+01  0.7711240E-03  -.8266497E-04  0.7755422E-03  -.7550502E+02
  0.8038059E+01  0.7459578E-03  -.4195904E-03  0.8558675E-03  -.7591060E+02
  0.8068739E+01  0.5345946E-03  -.6939756E-03  0.8760100E-03  -.7631263E+02
  0.8099419E+01  0.2251146E-03  -.8118770E-03  0.8425086E-03  -.7669854E+02
  0.8130098E+01  -.6449770E-04  -.7646920E-03  0.7674072E-03  -.7705317E+02
  0.8160778E+01  -.2513570E-03  -.6201148E-03  0.6691209E-03  -.7735412E+02
  0.8191458E+01  -.3260106E-03  -.4733223E-03  0.5747320E-03  -.7757217E+02
  0.8222137E+01  -.3454453E-03  -.3880218E-03  0.5195126E-03  -.7769643E+02
  0.8252817E+01  -.3881567E-03  -.3611485E-03  0.5301828E-03  -.7779044E+02
  0.8283497E+01  -.4990955E-03  -.3302653E-03  0.5984743E-03  -.7795524E+02
  0.8314177E+01  -.6564456E-03  -.2170778E-03  0.6914070E-03  -.7822045E+02
  0.8344856E+01  -.7794020E-03  0.1779111E-04  0.7796050E-03  -.7856264E+02
  0.8375535E+01  -.7726025E-03  0.3414082E-03  0.8446740E-03  -.7895591E+02
  0.8406215E+01  -.5826997E-03  0.6550893E-03  0.8767445E-03  -.7938364E+02
  0.8436894E+01  -.2355892E-03  0.8392909E-03  0.8717290E-03  -.7983696E+02
  0.8467574E+01  0.1661109E-03  0.8132386E-03  0.8300300E-03  -.8031210E+02
  0.8498254E+01  0.4859651E-03  0.5782833E-03  0.7553633E-03  -.8080949E+02
  0.8528934E+01  0.6154594E-03  0.2226390E-03  0.6544910E-03  -.8133431E+02
  0.8559613E+01  0.5239561E-03  -.1163128E-03  0.5367110E-03  -.8189986E+02
  0.8590293E+01  0.2725033E-03  -.3127787E-03  0.4148356E-03  -.8253551E+02
  0.8620973E+01  -.1522091E-04  -.3077185E-03  0.3080947E-03  -.8330163E+02
  0.8651652E+01  -.2094448E-03  -.1317956E-03  0.2474615E-03  -.8426134E+02
  0.8682332E+01  -.2315875E-03  0.1129670E-03  0.2576709E-03  -.8527684E+02
  0.8713011E+01  -.8516615E-04  0.3027440E-03  0.3144952E-03  -.8611958E+02
  0.8743690E+01  0.1518784E-03  0.3477945E-03  0.3795103E-03  -.8680553E+02
  0.8774370E+01  0.3674917E-03  0.2289653E-03  0.4329841E-03  -.8740740E+02
  0.8805050E+01  0.4671811E-03  -.3698078E-06  0.4671813E-03  -.8796539E+02
  0.8835730E+01  0.4130813E-03  -.2443912E-03  0.4799616E-03  -.8849884E+02
  0.8866409E+01  0.2338854E-03  -.4101311E-03  0.4721334E-03  -.8901712E+02
  0.8897089E+01  0.4603600E-05  -.4462677E-03  0.4462914E-03  -.8952508E+02
  0.8927769E+01  -.1908789E-03  -.3584493E-03  0.4061042E-03  -.9002471E+02
  0.8958448E+01  -.2956145E-03  -.1980204E-03  0.3558090E-03  -.9051598E+02
  0.8989128E+01  -.2979432E-03  -.3287244E-04  0.2997511E-03  -.9099631E+02
  0.9019808E+01  -.2271575E-03  0.8372637E-04  0.2420963E-03  -.9145932E+02
  0.9050487E+01  -.1321472E-03  0.1319381E-03  0.1867365E-03  -.9189079E+02
  0.9081166E+01  -.5560101E-04  0.1256312E-03  0.1373851E-03  -.9226032E+02
  0.9111846E+01  -.1669319E-04  0.9741359E-04  0.9883355E-04  -.9250727E+02
  0.9142526E+01  -.8182720E-05  0.7819257E-04  0.7861956E-04  -.9257272E+02
  0.9173205E+01  -.6706687E-05  0.8197165E-04  0.8224555E-04  -.9259534E+02
  0.9203885E+01  0.1117704E-04  0.1016375E-03  0.1022503E-03  -.9278651E+02
  0.9234565E+01  0.5569324E-04  0.1160915E-03  0.1287594E-03  -.9312429E+02
  0.9265244E+01  0.1190431E-03  0.1027999E-03  0.1572866E-03  -.9353547E+02
  0.9295924E+01  0.1794374E-03  0.4968630E-04  0.1861894E-03  -.9397765E+02
  0.9326604E+01  0.2110702E-03  -.3887218E-04  0.2146199E-03  -.9442991E+02
  0.9357284E+01  0.1947865E-03  -.1434260E-03  0.2418942E-03  -.9488247E+02
  0.9387963E+01  0.1252630E-03  -.2359290E-03  0.2671204E-03  -.9533049E+02
  0.9418642E+01  0.1338466E-04  -.2890780E-03  0.2893877E-03  -.9577231E+02
  0.9449322E+01  -.1167652E-03  -.2846398E-03  0.3076587E-03  -.9620786E+02
  0.9480001E+01  -.2342646E-03  -.2190949E-03  0.3207530E-03  -.9663742E+02
  0.9510681E+01  -.3100554E-03  -.1053900E-03  0.3274773E-03  -.9706171E+02
  0.9541361E+01  -.3253016E-03  0.2983650E-04  0.3266670E-03  -.9748083E+02
  0.9572041E+01  -.2776356E-03  0.1534732E-03  0.3172311E-03  -.9789436E+02
  0.9602720E+01  -.1829159E-03  0.2357613E-03  0.2983984E-03  -.9830033E+02
  0.9633400E+01  -.7081834E-04  0.2604077E-03  0.2698655E-03  -.9869464E+02
  0.9664080E+01  0.2504681E-04  0.2307057E-03  0.2320614E-03  -.9906831E+02
  0.9694759E+01  0.7961265E-04  0.1687960E-03  0.1866286E-03  -.9940089E+02
  0.9725439E+01  0.8648629E-04  0.1069490E-03  0.1375426E-03  -.9964017E+02
  0.9756118E+01  0.6062981E-04  0.7383540E-04  0.9553869E-04  -.9964767E+02
  0.9786798E+01  0.3186309E-04  0.8165008E-04  0.8764698E-04  -.9933224E+02
  0.9817477E+01  0.3063432E-04  0.1199076E-03  0.1237590E-03  -.9921030E+02
  0.9848157E+01  0.7314196E-04  0.1600492E-03  0.1759701E-03  -.9938883E+02
  0.9878837E+01  0.1523876E-03  0.1689792E-03  0.2275433E-03  -.9969398E+02
  0.9909516E+01  0.2405142E-03  0.1255569E-03  0.2713146E-03  -.1000499E+03
  0.9940196E+01  0.3015386E-03  0.3180913E-04  0.3032117E-03  -.1004259E+03
