# Supplementary material for: Enzyme-inspired single-atom photocatalysis for oxygen reduction to hydrogen peroxide
Source: Nat Commun. 2025 Dec 7;16:10949. doi: 10.1038/s41467-025-67189-3 (PMC12686429; doi:10.1038/s41467-025-67189-3)
Supplement: Supplementary file 3 — Supplementary Data 1 [file 41467_2025_67189_MOESM3_ESM.zip › fit/porph/porphr.dat]

# Fastosh v1.0.7_b
# Name: New_avg_Cu2porph_30scans
# Edge Step: 1.55 ; E shift: 0.00
# Normalization done with e0=8987.84; pre1=-180.0; pre2=-60.0; post1=38.5; pos
#      t2
# Background substraction done with Rbkg=1.00; Skweight=3; Skmin=0.000; Skmax=
#      13
# COLUMN HEADERS:
#---------------------------------------------------------------------
#     r          real(chi(r))   imag(chi(r))   ampl(chi(r))   phase(chi(r))
  0.0000000E+00  0.1134205E+00  0.0000000E+00  0.1134205E+00  0.0000000E+00
  0.3067962E-01  0.1420157E+00  0.4253007E-01  0.1482473E+00  0.2909745E+00
  0.6135923E-01  0.2126411E+00  0.4432010E-01  0.2172108E+00  0.2054849E+00
  0.9203885E-01  0.2868578E+00  -.1585378E-01  0.2872956E+00  -.5521086E-01
  0.1227185E+00  0.3208791E+00  -.1291467E+00  0.3458934E+00  -.3826405E+00
  0.1533981E+00  0.2862214E+00  -.2599986E+00  0.3866807E+00  -.7374273E+00
  0.1840777E+00  0.1835532E+00  -.3620412E+00  0.4059134E+00  -.1101568E+01
  0.2147573E+00  0.4316506E-01  -.3994099E+00  0.4017356E+00  -.1463142E+01
  0.2454369E+00  -.8850269E-01  -.3636228E+00  0.3742383E+00  -.1809546E+01
  0.2761165E+00  -.1703611E+00  -.2779425E+00  0.3259984E+00  -.2120674E+01
  0.3067962E+00  -.1862977E+00  -.1866836E+00  0.2637377E+00  -.2355160E+01
  0.3374758E+00  -.1534635E+00  -.1339325E+00  0.2036883E+00  -.2424049E+01
  0.3681554E+00  -.1146704E+00  -.1414026E+00  0.1820549E+00  -.2252178E+01
  0.3988350E+00  -.1176977E+00  -.1961107E+00  0.2287185E+00  -.2111333E+01
  0.4295146E+00  -.1907793E+00  -.2544914E+00  0.3180607E+00  -.2214073E+01
  0.4601943E+00  -.3260135E+00  -.2620442E+00  0.4182726E+00  -.2464549E+01
  0.4908739E+00  -.4794051E+00  -.1799896E+00  0.5120795E+00  -.2782433E+01
  0.5215535E+00  -.5887717E+00  -.6355535E-02  0.5888060E+00  -.3130799E+01
  0.5522331E+00  -.6020768E+00  0.2193251E+00  0.6407808E+00  -.3490933E+01
  0.5829127E+00  -.5030279E+00  0.4313077E+00  0.6626186E+00  -.3850381E+01
  0.6135923E+00  -.3210539E+00  0.5669477E+00  0.6515407E+00  -.4197129E+01
  0.6442720E+00  -.1194452E+00  0.5966018E+00  0.6084413E+00  -.4514792E+01
  0.6749516E+00  0.3424316E-01  0.5392442E+00  0.5403304E+00  -.4775806E+01
  0.7056312E+00  0.1022128E+00  0.4547344E+00  0.4660803E+00  -.4933489E+01
  0.7363108E+00  0.9814364E-01  0.4145077E+00  0.4259681E+00  -.4944880E+01
  0.7669904E+00  0.8449411E-01  0.4634031E+00  0.4710432E+00  -.4892742E+01
  0.7976701E+00  0.1442994E+00  0.5909518E+00  0.6083143E+00  -.4951884E+01
  0.8283496E+00  0.3389748E+00  0.7274525E+00  0.8025528E+00  -.5148448E+01
  0.8590293E+00  0.6716104E+00  0.7693025E+00  0.1021218E+01  -.5430092E+01
  0.8897089E+00  0.1074268E+01  0.6240209E+00  0.1242358E+01  -.5756943E+01
  0.9203885E+00  0.1427558E+01  0.2549651E+00  0.1450148E+01  -.6106447E+01
  0.9510681E+00  0.1605644E+01  -.2956682E+00  0.1632639E+01  -.6465289E+01
  0.9817477E+00  0.1526897E+01  -.9178212E+00  0.1781519E+01  -.6824415E+01
  0.1012427E+01  0.1186466E+01  -.1474918E+01  0.1892904E+01  -.7176547E+01
  0.1043107E+01  0.6545923E+00  -.1856728E+01  0.1968738E+01  -.7515036E+01
  0.1073787E+01  0.4086133E-01  -.2018136E+01  0.2018550E+01  -.7833737E+01
  0.1104466E+01  -.5579969E+00  -.1984011E+01  0.2060986E+01  -.8128146E+01
  0.1135146E+01  -.1099417E+01  -.1816921E+01  0.2123657E+01  -.8398142E+01
  0.1165825E+01  -.1601815E+01  -.1564142E+01  0.2238828E+01  -.8651279E+01
  0.1196505E+01  -.2109925E+01  -.1213487E+01  0.2433996E+01  -.8902843E+01
  0.1227185E+01  -.2633972E+01  -.6862887E+00  0.2721911E+01  -.9169892E+01
  0.1257864E+01  -.3095063E+01  0.1205259E+00  0.3097409E+01  -.9463700E+01
  0.1288544E+01  -.3311641E+01  0.1256482E+01  0.3541992E+01  -.9787413E+01
  0.1319224E+01  -.3046420E+01  0.2639131E+01  0.4030594E+01  -.1013866E+02
  0.1349903E+01  -.2105366E+01  0.4018207E+01  0.4536358E+01  -.1051295E+02
  0.1380583E+01  -.4519669E+00  0.5012758E+01  0.5033092E+01  -.1090565E+02
  0.1411262E+01  0.1714801E+01  0.5222082E+01  0.5496425E+01  -.1131286E+02
  0.1441942E+01  0.3963217E+01  0.4376705E+01  0.5904459E+01  -.1173143E+02
  0.1472622E+01  0.5727747E+01  0.2471644E+01  0.6238278E+01  -.1215899E+02
  0.1503301E+01  0.6479969E+01  -.1770940E+00  0.6482388E+01  -.1259369E+02
  0.1533981E+01  0.5913400E+01  -.2987282E+01  0.6625115E+01  -.1303415E+02
  0.1564660E+01  0.4071575E+01  -.5269074E+01  0.6658894E+01  -.1347928E+02
  0.1595340E+01  0.1364795E+01  -.6437370E+01  0.6580456E+01  -.1392825E+02
  0.1626020E+01  -.1539313E+01  -.6202708E+01  0.6390858E+01  -.1438042E+02
  0.1656699E+01  -.3917981E+01  -.4669341E+01  0.6095352E+01  -.1483529E+02
  0.1687379E+01  -.5217900E+01  -.2301929E+01  0.5703101E+01  -.1529249E+02
  0.1718059E+01  -.5221722E+01  0.2287356E+00  0.5226729E+01  -.1575174E+02
  0.1748738E+01  -.4097456E+01  0.2264879E+01  0.4681755E+01  -.1621292E+02
  0.1779418E+01  -.2316239E+01  0.3365941E+01  0.4085893E+01  -.1667604E+02
  0.1810097E+01  -.4736305E+00  0.3425710E+01  0.3458296E+01  -.1714137E+02
  0.1840777E+01  0.9158031E+00  0.2665834E+01  0.2818753E+01  -.1760966E+02
  0.1871457E+01  0.1574702E+01  0.1517504E+01  0.2186894E+01  -.1808265E+02
  0.1902136E+01  0.1517773E+01  0.4444456E+00  0.1581507E+01  -.1856469E+02
  0.1932816E+01  0.9958038E+00  -.2217354E+00  0.1020192E+01  -.1906865E+02
  0.1963495E+01  0.3626402E+00  -.3741223E+00  0.5210330E+00  -.1965054E+02
  0.1994175E+01  -.7481394E-01  -.1252893E+00  0.1459265E+00  -.2095866E+02
  0.2024855E+01  -.1636304E+00  0.2801837E+00  0.3244655E+00  -.2303337E+02
  0.2055534E+01  0.6667468E-01  0.5892286E+00  0.5929890E+00  -.2367462E+02
  0.2086214E+01  0.4535973E+00  0.6450107E+00  0.7885362E+00  -.2417484E+02
  0.2116894E+01  0.7965498E+00  0.4331115E+00  0.9066847E+00  -.2463472E+02
  0.2147573E+01  0.9503028E+00  0.5937986E-01  0.9521562E+00  -.2507034E+02
  0.2178253E+01  0.8773695E+00  -.3199291E+00  0.9338800E+00  -.2548240E+02
  0.2208932E+01  0.6432258E+00  -.5774337E+00  0.8643895E+00  -.2586429E+02
  0.2239612E+01  0.3658078E+00  -.6664177E+00  0.7602157E+00  -.2620153E+02
  0.2270292E+01  0.1496496E+00  -.6258915E+00  0.6435333E+00  -.2646885E+02
  0.2300971E+01  0.3777219E-01  -.5437905E+00  0.5451007E+00  -.2663419E+02
  0.2331651E+01  0.1656994E-02  -.5020230E+00  0.5020257E+00  -.2670024E+02
  0.2362330E+01  -.3107027E-01  -.5325779E+00  0.5334834E+00  -.2676181E+02
  0.2393010E+01  -.1296694E+00  -.6049637E+00  0.6187045E+00  -.2691469E+02
  0.2423690E+01  -.3196567E+00  -.6476824E+00  0.7222693E+00  -.2716200E+02
  0.2454369E+01  -.5682310E+00  -.5894918E+00  0.8187717E+00  -.2747057E+02
  0.2485049E+01  -.8006250E+00  -.3979856E+00  0.8940877E+00  -.2781301E+02
  0.2515729E+01  -.9365512E+00  -.9655110E-01  0.9415149E+00  -.2817161E+02
  0.2546408E+01  -.9270777E+00  0.2467553E+00  0.9593546E+00  -.2853447E+02
  0.2577088E+01  -.7739391E+00  0.5504535E+00  0.9497268E+00  -.2889256E+02
  0.2607767E+01  -.5236855E+00  0.7539290E+00  0.9179626E+00  -.2923803E+02
  0.2638447E+01  -.2422276E+00  0.8378828E+00  0.8721936E+00  -.2956371E+02
  0.2669127E+01  0.1550601E-01  0.8226622E+00  0.8228083E+00  -.2986398E+02
  0.2699806E+01  0.2251657E+00  0.7481245E+00  0.7812745E+00  -.3013748E+02
  0.2730486E+01  0.3932608E+00  0.6476995E+00  0.7577392E+00  -.3039080E+02
  0.2761166E+01  0.5403839E+00  0.5310822E+00  0.7576695E+00  -.3063921E+02
  0.2791845E+01  0.6784217E+00  0.3841636E+00  0.7796395E+00  -.3090069E+02
  0.2822525E+01  0.7951956E+00  0.1849524E+00  0.8164211E+00  -.3118740E+02
  0.2853204E+01  0.8552005E+00  -.7433452E-01  0.8584250E+00  -.3150263E+02
  0.2883884E+01  0.8160645E+00  -.3717840E+00  0.8967634E+00  -.3184341E+02
  0.2914564E+01  0.6519334E+00  -.6558288E+00  0.9247317E+00  -.3220430E+02
  0.2945243E+01  0.3714825E+00  -.8614389E+00  0.9381238E+00  -.3257958E+02
  0.2975923E+01  0.2116863E-01  -.9347956E+00  0.9350352E+00  -.3296408E+02
  0.3006603E+01  -.3281251E+00  -.8546945E+00  0.9155156E+00  -.3335328E+02
  0.3037282E+01  -.6048133E+00  -.6408706E+00  0.8812005E+00  -.3374319E+02
  0.3067962E+01  -.7598545E+00  -.3460656E+00  0.8349493E+00  -.3413015E+02
  0.3098641E+01  -.7796375E+00  -.3639316E-01  0.7804864E+00  -.3451088E+02
  0.3129321E+01  -.6842355E+00  0.2305218E+00  0.7220238E+00  -.3488248E+02
  0.3160001E+01  -.5138984E+00  0.4202285E+00  0.6638400E+00  -.3524298E+02
  0.3190680E+01  -.3116218E+00  0.5241469E+00  0.6097853E+00  -.3559193E+02
  0.3221360E+01  -.1101860E+00  0.5518323E+00  0.5627254E+00  -.3593124E+02
  0.3252039E+01  0.7163739E-01  0.5191082E+00  0.5240279E+00  -.3626545E+02
  0.3282719E+01  0.2245947E+00  0.4392118E+00  0.4933049E+00  -.3660101E+02
  0.3313399E+01  0.3413767E+00  0.3210413E+00  0.4686210E+00  -.3694440E+02
  0.3344078E+01  0.4120377E+00  0.1736507E+00  0.4471349E+00  -.3730026E+02
  0.3374758E+01  0.4257148E+00  0.1225863E-01  0.4258912E+00  -.3767033E+02
  0.3405437E+01  0.3774262E+00  -.1396762E+00  0.4024425E+00  -.3805356E+02
  0.3436117E+01  0.2751389E+00  -.2550601E+00  0.3751760E+00  -.3844666E+02
  0.3466797E+01  0.1417414E+00  -.3127832E+00  0.3434005E+00  -.3884443E+02
  0.3497476E+01  0.9330830E-02  -.3071739E+00  0.3073156E+00  -.3923954E+02
  0.3528156E+01  -.9228170E-01  -.2516080E+00  0.2679972E+00  -.3962144E+02
  0.3558836E+01  -.1473002E+00  -.1734041E+00  0.2275221E+00  -.3997409E+02
  0.3589515E+01  -.1597002E+00  -.1018275E+00  0.1894017E+00  -.4027308E+02
  0.3620195E+01  -.1495935E+00  -.5494568E-01  0.1593651E+00  -.4048870E+02
  0.3650874E+01  -.1416180E+00  -.3206620E-01  0.1452030E+00  -.4061803E+02
  0.3681554E+01  -.1510819E+00  -.1588448E-01  0.1519147E+00  -.4073595E+02
  0.3712234E+01  -.1750175E+00  0.1646966E-01  0.1757907E+00  -.4093453E+02
  0.3742913E+01  -.1930299E+00  0.7897929E-01  0.2085624E+00  -.4122908E+02
  0.3773593E+01  -.1778971E+00  0.1663612E+00  0.2435640E+00  -.4159261E+02
  0.3804272E+01  -.1108413E+00  0.2534071E+00  0.2765880E+00  -.4199917E+02
  0.3834952E+01  0.6189202E-02  0.3049145E+00  0.3049773E+00  -.4243180E+02
  0.3865632E+01  0.1476351E+00  0.2917465E+00  0.3269742E+00  -.4287997E+02
  0.3896311E+01  0.2727490E+00  0.2053591E+00  0.3414153E+00  -.4333693E+02
  0.3926991E+01  0.3417223E+00  0.6371046E-01  0.3476106E+00  -.4379798E+02
  0.3957671E+01  0.3321270E+00  -.9447964E-01  0.3453039E+00  -.4425945E+02
  0.3988350E+01  0.2480987E+00  -.2246083E+00  0.3346668E+00  -.4471804E+02
  0.4019030E+01  0.1181493E+00  -.2934098E+00  0.3163046E+00  -.4517028E+02
  0.4049709E+01  -.1711534E-01  -.2907641E+00  0.2912674E+00  -.4561189E+02
  0.4080389E+01  -.1214629E+00  -.2310958E+00  0.2610718E+00  -.4603701E+02
  0.4111069E+01  -.1761118E+00  -.1444148E+00  0.2277520E+00  -.4643707E+02
  0.4141748E+01  -.1838464E+00  -.6184403E-01  0.1939695E+00  -.4679939E+02
  0.4172428E+01  -.1631649E+00  -.2730582E-02  0.1631877E+00  -.4710716E+02
  0.4203107E+01  -.1362379E+00  0.3084848E-01  0.1396868E+00  -.4734657E+02
  0.4233787E+01  -.1171269E+00  0.5039352E-01  0.1275077E+00  -.4753020E+02
  0.4264467E+01  -.1060545E+00  0.7094800E-01  0.1275977E+00  -.4771349E+02
  0.4295146E+01  -.9204628E-01  0.1005111E+00  0.1362902E+00  -.4795322E+02
  0.4325826E+01  -.6183377E-01  0.1345492E+00  0.1480774E+00  -.4826391E+02
  0.4356505E+01  -.9808441E-02  0.1582781E+00  0.1585818E+00  -.4863280E+02
  0.4387185E+01  0.5649451E-01  0.1551956E+00  0.1651585E+00  -.4904380E+02
  0.4417865E+01  0.1183509E+00  0.1171063E+00  0.1664957E+00  -.4948537E+02
  0.4448545E+01  0.1542369E+00  0.5021161E-01  0.1622043E+00  -.4995076E+02
  0.4479224E+01  0.1503170E+00  -.2603551E-01  0.1525551E+00  -.5043699E+02
  0.4509904E+01  0.1076478E+00  -.8685355E-01  0.1383170E+00  -.5094438E+02
  0.4540583E+01  0.4243645E-01  -.1129449E+00  0.1206540E+00  -.5147687E+02
  0.4571263E+01  -.2079965E-01  -.9890816E-01  0.1010715E+00  -.5204355E+02
  0.4601943E+01  -.5982852E-01  -.5523820E-01  0.8142918E-01  -.5266155E+02
  0.4632622E+01  -.6397013E-01  -.3112552E-02  0.6404581E-01  -.5335846E+02
  0.4663302E+01  -.3775747E-01  0.3533883E-01  0.5171518E-01  -.5415940E+02
  0.4693982E+01  0.2425023E-02  0.4654288E-01  0.4660601E-01  -.5502993E+02
  0.4724661E+01  0.3672929E-01  0.3037871E-01  0.4766452E-01  -.5585762E+02
  0.4755341E+01  0.5098948E-01  -.1471976E-02  0.5101072E-01  -.5657753E+02
  0.4786020E+01  0.4228155E-01  -.3240767E-01  0.5327276E-01  -.5720263E+02
  0.4816700E+01  0.1858692E-01  -.4928710E-01  0.5267534E-01  -.5775884E+02
  0.4847380E+01  -.6719349E-02  -.4814192E-01  0.4860858E-01  -.5825814E+02
  0.4878059E+01  -.2236404E-01  -.3468069E-01  0.4126622E-01  -.5869221E+02
  0.4908739E+01  -.2473084E-01  -.1982048E-01  0.3169331E-01  -.5901464E+02
  0.4939418E+01  -.1881787E-01  -.1295150E-01  0.2284412E-01  -.5908746E+02
  0.4970098E+01  -.1445217E-01  -.1659763E-01  0.2200787E-01  -.5883588E+02
  0.5000778E+01  -.2004788E-01  -.2519320E-01  0.3219650E-01  -.5879162E+02
  0.5031457E+01  -.3733303E-01  -.2843343E-01  0.4692777E-01  -.5903937E+02
  0.5062137E+01  -.5981554E-01  -.1727963E-01  0.6226142E-01  -.5940903E+02
  0.5092816E+01  -.7573475E-01  0.1059499E-01  0.7647225E-01  -.5982926E+02
  0.5123496E+01  -.7393111E-01  0.4874533E-01  0.8855459E-01  -.6027317E+02
  0.5154176E+01  -.4963363E-01  0.8432382E-01  0.9784684E-01  -.6072906E+02
  0.5184855E+01  -.7283488E-02  0.1036845E+00  0.1039400E+00  -.6119093E+02
  0.5215535E+01  0.4095262E-01  0.9847257E-01  0.1066488E+00  -.6165518E+02
  0.5246214E+01  0.8019745E-01  0.6930531E-01  0.1059946E+00  -.6211919E+02
  0.5276894E+01  0.9897698E-01  0.2540844E-01  0.1021863E+00  -.6258057E+02
  0.5307574E+01  0.9359879E-01  -.1944268E-01  0.9559682E-01  -.6303667E+02
  0.5338253E+01  0.6894116E-01  -.5263762E-01  0.8673871E-01  -.6348395E+02
  0.5368933E+01  0.3557265E-01  -.6743102E-01  0.7623880E-01  -.6391721E+02
  0.5399612E+01  0.4821825E-02  -.6464597E-01  0.6482555E-01  -.6432820E+02
  0.5430292E+01  -.1579709E-01  -.5094578E-01  0.5333874E-01  -.6470332E+02
  0.5460972E+01  -.2479879E-01  -.3486706E-01  0.4278659E-01  -.6502088E+02
  0.5491652E+01  -.2588985E-01  -.2270664E-01  0.3443655E-01  -.6525346E+02
  0.5522331E+01  -.2489521E-01  -.1619130E-01  0.2969730E-01  -.6539680E+02
  0.5553010E+01  -.2622081E-01  -.1277237E-01  0.2916615E-01  -.6552017E+02
  0.5583690E+01  -.3063764E-01  -.8041968E-02  0.3167552E-01  -.6571675E+02
  0.5614370E+01  -.3531423E-01  0.1215333E-02  0.3533513E-01  -.6600785E+02
  0.5645050E+01  -.3581622E-01  0.1495840E-01  0.3881437E-01  -.6636907E+02
  0.5675729E+01  -.2883846E-01  0.2976673E-01  0.4144533E-01  -.6677469E+02
  0.5706409E+01  -.1420753E-01  0.4054814E-01  0.4296516E-01  -.6720723E+02
  0.5737088E+01  0.4807117E-02  0.4306377E-01  0.4333124E-01  -.6765542E+02
  0.5767768E+01  0.2289850E-01  0.3594800E-01  0.4262159E-01  -.6811142E+02
  0.5798448E+01  0.3502414E-01  0.2127865E-01  0.4098136E-01  -.6856910E+02
  0.5829127E+01  0.3842925E-01  0.3551686E-02  0.3859302E-01  -.6902288E+02
  0.5859807E+01  0.3347357E-01  -.1229698E-01  0.3566084E-01  -.6946710E+02
  0.5890487E+01  0.2302671E-01  -.2280043E-01  0.3240508E-01  -.6989551E+02
  0.5921166E+01  0.1090815E-01  -.2693820E-01  0.2906294E-01  -.7030109E+02
  0.5951846E+01  0.2380677E-03  -.2588936E-01  0.2589045E-01  -.7067664E+02
  0.5982525E+01  -.7523510E-02  -.2189839E-01  0.2315476E-01  -.7101677E+02
  0.6013205E+01  -.1253539E-01  -.1697049E-01  0.2109818E-01  -.7132204E+02
  0.6043885E+01  -.1577116E-01  -.1207360E-01  0.1986206E-01  -.7160326E+02
  0.6074564E+01  -.1804147E-01  -.7143192E-02  0.1940412E-01  -.7187964E+02
  0.6105244E+01  -.1941856E-01  -.1706443E-02  0.1949339E-01  -.7216898E+02
  0.6135923E+01  -.1931777E-01  0.4366686E-02  0.1980515E-01  -.7247894E+02
  0.6166603E+01  -.1707687E-01  0.1047978E-01  0.2003610E-01  -.7280705E+02
  0.6197283E+01  -.1259628E-01  0.1549958E-01  0.1997256E-01  -.7314500E+02
  0.6227962E+01  -.6607689E-02  0.1835965E-01  0.1951252E-01  -.7348196E+02
  0.6258642E+01  -.4056224E-03  0.1866882E-01  0.1867322E-01  -.7380570E+02
  0.6289321E+01  0.4792257E-02  0.1693295E-01  0.1759803E-01  -.7410323E+02
  0.6320001E+01  0.8453529E-02  0.1424044E-01  0.1656056E-01  -.7436315E+02
  0.6350681E+01  0.1093001E-01  0.1159748E-01  0.1593633E-01  -.7458321E+02
  0.6381361E+01  0.1311176E-01  0.9312268E-02  0.1608218E-01  -.7478067E+02
  0.6412040E+01  0.1572587E-01  0.6808715E-02  0.1713656E-01  -.7498963E+02
  0.6442719E+01  0.1868812E-01  0.3015058E-02  0.1892978E-01  -.7523827E+02
  0.6473399E+01  0.2090936E-01  -.2866258E-02  0.2110490E-01  -.7553445E+02
  0.6504079E+01  0.2071770E-01  -.1062519E-01  0.2328342E-01  -.7587210E+02
  0.6534759E+01  0.1672388E-01  -.1877952E-01  0.2514674E-01  -.7624146E+02
  0.6565438E+01  0.8699946E-02  -.2498176E-01  0.2645331E-01  -.7663390E+02
  0.6596117E+01  -.2000002E-02  -.2696189E-01  0.2703597E-01  -.7704306E+02
  0.6626797E+01  -.1273821E-01  -.2357375E-01  0.2679521E-01  -.7746443E+02
  0.6657477E+01  -.2053419E-01  -.1544464E-01  0.2569416E-01  -.7789494E+02
  0.6688157E+01  -.2324441E-01  -.4885082E-02  0.2375219E-01  -.7833267E+02
  0.6718836E+01  -.2045327E-01  0.4935567E-02  0.2104035E-01  -.7877660E+02
  0.6749516E+01  -.1366303E-01  0.1120906E-01  0.1767262E-01  -.7922688E+02
  0.6780195E+01  -.5688742E-02  0.1257172E-01  0.1379891E-01  -.7968568E+02
  0.6810875E+01  0.4850728E-03  0.9584596E-02  0.9596863E-02  -.8016118E+02
  0.6841555E+01  0.2889920E-02  0.4410606E-02  0.5273052E-02  -.8069065E+02
  0.6872234E+01  0.1295710E-02  -.1545865E-03  0.1304899E-02  -.8180016E+02
  0.6902914E+01  -.2817092E-02  -.1866017E-02  0.3379058E-02  -.8423797E+02
  0.6933593E+01  -.6993160E-02  0.7977162E-04  0.6993615E-02  -.8483441E+02
  0.6964273E+01  -.8898322E-02  0.4809320E-02  0.1011483E-01  -.8531850E+02
  0.6994953E+01  -.7295401E-02  0.1025136E-01  0.1258226E-01  -.8577530E+02
  0.7025632E+01  -.2494300E-02  0.1408675E-01  0.1430587E-01  -.8621855E+02
  0.7056312E+01  0.3879374E-02  0.1473745E-01  0.1523949E-01  -.8665120E+02
  0.7086991E+01  0.9653647E-02  0.1197108E-01  0.1537855E-01  -.8707244E+02
  0.7117671E+01  0.1305349E-01  0.6893367E-02  0.1476185E-01  -.8747874E+02
  0.7148351E+01  0.1340463E-01  0.1370193E-02  0.1347448E-01  -.8786273E+02
  0.7179030E+01  0.1130991E-01  -.2830955E-02  0.1165883E-01  -.8820987E+02
  0.7209710E+01  0.8257674E-02  -.4793607E-02  0.9548185E-02  -.8849056E+02
  0.7240390E+01  0.5866115E-02  -.4774886E-02  0.7563785E-02  -.8864780E+02
  0.7271069E+01  0.5115530E-02  -.3981257E-02  0.6482210E-02  -.8862595E+02
  0.7301749E+01  0.5907501E-02  -.3920867E-02  0.7090258E-02  -.8855055E+02
  0.7332428E+01  0.7136724E-02  -.5634202E-02  0.9092692E-02  -.8863288E+02
  0.7363108E+01  0.7229317E-02  -.9149785E-02  0.1166111E-01  -.8886671E+02
  0.7393788E+01  0.4902639E-02  -.1340055E-01  0.1426922E-01  -.8918467E+02
  0.7424468E+01  -.1890862E-03  -.1663753E-01  0.1663861E-01  -.8954676E+02
  0.7455147E+01  -.7203785E-02  -.1715580E-01  0.1860688E-01  -.8993295E+02
  0.7485826E+01  -.1436198E-01  -.1402706E-01  0.2007548E-01  -.9033259E+02
  0.7516506E+01  -.1959419E-01  -.7526236E-02  0.2098992E-01  -.9073946E+02
  0.7547186E+01  -.2131255E-01  0.9206472E-03  0.2133242E-01  -.9114936E+02
  0.7577866E+01  -.1899030E-01  0.9238286E-02  0.2111818E-01  -.9155895E+02
  0.7608545E+01  -.1332084E-01  0.1543990E-01  0.2039204E-01  -.9196513E+02
  0.7639225E+01  -.5910690E-02  0.1829651E-01  0.1922755E-01  -.9236452E+02
  0.7669904E+01  0.1346251E-02  0.1767166E-01  0.1772286E-01  -.9275302E+02
  0.7700584E+01  0.6937848E-02  0.1441721E-01  0.1599968E-01  -.9312550E+02
  0.7731264E+01  0.1017294E-01  0.9907827E-02  0.1420048E-01  -.9347559E+02
  0.7761943E+01  0.1123478E-01  0.5446379E-02  0.1248532E-01  -.9379639E+02
  0.7792623E+01  0.1087210E-01  0.1805438E-02  0.1102099E-01  -.9408322E+02
  0.7823302E+01  0.9909706E-02  -.9111979E-03  0.9951510E-02  -.9433947E+02
  0.7853982E+01  0.8829114E-02  -.3065563E-02  0.9346172E-02  -.9458197E+02
  0.7884662E+01  0.7611355E-02  -.5084970E-02  0.9153669E-02  -.9483676E+02
  0.7915341E+01  0.5895751E-02  -.7090167E-02  0.9221191E-02  -.9512490E+02
  0.7946021E+01  0.3339871E-02  -.8751262E-02  0.9366927E-02  -.9545399E+02
  0.7976700E+01  -.2777600E-04  -.9441284E-02  0.9441325E-02  -.9582152E+02
  0.8007380E+01  -.3663493E-02  -.8600606E-02  0.9348348E-02  -.9622126E+02
  0.8038059E+01  -.6662716E-02  -.6111432E-02  0.9041094E-02  -.9664710E+02
  0.8068739E+01  -.8142167E-02  -.2474732E-02  0.8509946E-02  -.9709431E+02
  0.8099419E+01  -.7660121E-02  0.1316468E-02  0.7772422E-02  -.9755957E+02
  0.8130098E+01  -.5457952E-02  0.4161876E-02  0.6863705E-02  -.9804085E+02
  0.8160778E+01  -.2392024E-02  0.5316064E-02  0.5829435E-02  -.9853735E+02
  0.8191458E+01  0.4214572E-03  0.4700306E-02  0.4719163E-02  -.9904960E+02
  0.8222137E+01  0.2082604E-02  0.2914524E-02  0.3582134E-02  -.9958060E+02
  0.8252817E+01  0.2278247E-02  0.9395024E-03  0.2464361E-02  -.1001398E+03
  0.8283497E+01  0.1370722E-02  -.3255864E-03  0.1408860E-02  -.1007642E+03
  0.8314177E+01  0.1680567E-03  -.4649108E-03  0.4943532E-03  -.1017549E+03
  0.8344856E+01  -.5029199E-03  0.3036440E-03  0.5874761E-03  -.1042157E+03
  0.8375535E+01  -.2092347E-03  0.1292477E-02  0.1309304E-02  -.1050829E+03
  0.8406215E+01  0.8946087E-03  0.1732241E-02  0.1949611E-02  -.1057201E+03
  0.8436894E+01  0.2176357E-02  0.1180597E-02  0.2475952E-02  -.1063171E+03
  0.8467574E+01  0.2873929E-02  -.2516175E-03  0.2884923E-02  -.1069015E+03
  0.8498254E+01  0.2497846E-02  -.1964421E-02  0.3177765E-02  -.1074806E+03
  0.8528934E+01  0.1082656E-02  -.3178386E-02  0.3357720E-02  -.1080566E+03
  0.8559613E+01  -.8337982E-03  -.3325925E-02  0.3428848E-02  -.1086306E+03
  0.8590293E+01  -.2479252E-02  -.2323819E-02  0.3398062E-02  -.1092027E+03
  0.8620973E+01  -.3221753E-02  -.5947377E-03  0.3276188E-02  -.1097732E+03
  0.8651652E+01  -.2851423E-02  0.1159259E-02  0.3078066E-02  -.1103419E+03
  0.8682332E+01  -.1637936E-02  0.2300202E-02  0.2823785E-02  -.1109078E+03
  0.8713011E+01  -.1484705E-03  0.2533433E-02  0.2537780E-02  -.1114680E+03
  0.8743690E+01  0.1057487E-02  0.1984016E-02  0.2248243E-02  -.1120162E+03
  0.8774370E+01  0.1685409E-02  0.1049912E-02  0.1985678E-02  -.1125402E+03
  0.8805050E+01  0.1779418E-02  0.1349419E-03  0.1784527E-02  -.1130216E+03
  0.8835730E+01  0.1588043E-02  -.5732381E-03  0.1688337E-02  -.1134437E+03
  0.8866409E+01  0.1323199E-02  -.1149863E-02  0.1753009E-02  -.1138128E+03
  0.8897089E+01  0.9697755E-03  -.1782553E-02  0.2029276E-02  -.1141699E+03
  0.8927769E+01  0.2824536E-03  -.2522954E-02  0.2538715E-02  -.1145566E+03
  0.8958448E+01  -.1015829E-02  -.3112026E-02  0.3273624E-02  -.1149837E+03
  0.8989128E+01  -.2941156E-02  -.3013308E-02  0.4210751E-02  -.1154414E+03
  0.9019808E+01  -.5045761E-02  -.1677674E-02  0.5317358E-02  -.1159179E+03
  0.9050487E+01  -.6461746E-02  0.1079965E-02  0.6551373E-02  -.1164045E+03
  0.9081166E+01  -.6223826E-02  0.4800699E-02  0.7860199E-02  -.1168960E+03
  0.9111846E+01  -.3748613E-02  0.8381824E-02  0.9181889E-02  -.1173892E+03
  0.9142526E+01  0.7594649E-03  0.1042006E-01  0.1044770E-01  -.1178825E+03
  0.9173205E+01  0.6204741E-02  0.9784009E-02  0.1158558E-01  -.1183749E+03
  0.9203885E+01  0.1090090E-01  0.6164598E-02  0.1252325E-01  -.1188658E+03
  0.9234565E+01  0.1318906E-01  0.3370998E-03  0.1319337E-01  -.1193550E+03
  0.9265244E+01  0.1212070E-01  -.6026611E-02  0.1353630E-01  -.1198419E+03
  0.9295924E+01  0.7901154E-02  -.1095286E-01  0.1350531E-01  -.1203264E+03
  0.9326604E+01  0.1869278E-02  -.1293410E-01  0.1306848E-01  -.1208078E+03
  0.9357284E+01  -.4002915E-02  -.1153696E-01  0.1221167E-01  -.1212853E+03
  0.9387963E+01  -.7893423E-02  -.7575448E-02  0.1094045E-01  -.1217573E+03
  0.9418642E+01  -.8860961E-02  -.2757984E-02  0.9280253E-02  -.1222204E+03
  0.9449322E+01  -.7202511E-02  0.1048334E-02  0.7278404E-02  -.1226667E+03
  0.9480001E+01  -.4270905E-02  0.2617023E-02  0.5008936E-02  -.1230719E+03
  0.9510681E+01  -.1832526E-02  0.1873099E-02  0.2620429E-02  -.1233185E+03
  0.9541361E+01  -.1246343E-02  -.1151795E-03  0.1251654E-02  -.1224300E+03
  0.9572041E+01  -.2829264E-02  -.1660463E-02  0.3280529E-02  -.1219914E+03
  0.9602720E+01  -.5695236E-02  -.1266610E-02  0.5834382E-02  -.1223033E+03
  0.9633400E+01  -.8144945E-02  0.1636671E-02  0.8307757E-02  -.1227204E+03
  0.9664080E+01  -.8434473E-02  0.6363994E-02  0.1056602E-01  -.1231685E+03
  0.9694759E+01  -.5593204E-02  0.1120206E-01  0.1252078E-01  -.1236298E+03
  0.9725439E+01  0.7474003E-04  0.1410312E-01  0.1410332E-01  -.1240982E+03
  0.9756118E+01  0.7023764E-02  0.1355078E-01  0.1526292E-01  -.1245711E+03
  0.9786798E+01  0.1303016E-01  0.9229535E-02  0.1596776E-01  -.1250474E+03
  0.9817477E+01  0.1605310E-01  0.2211947E-02  0.1620478E-01  -.1255268E+03
  0.9848157E+01  0.1503555E-01  -.5413428E-02  0.1598039E-01  -.1260093E+03
  0.9878837E+01  0.1031791E-01  -.1132331E-01  0.1531916E-01  -.1264955E+03
  0.9909516E+01  0.3501079E-02  -.1382656E-01  0.1426294E-01  -.1269865E+03
  0.9940196E+01  -.3177213E-02  -.1246982E-01  0.1286822E-01  -.1274840E+03
