# Supplementary material for: Enzyme-inspired single-atom photocatalysis for oxygen reduction to hydrogen peroxide
Source: Nat Commun. 2025 Dec 7;16:10949. doi: 10.1038/s41467-025-67189-3 (PMC12686429; doi:10.1038/s41467-025-67189-3)
Supplement: Supplementary file 3 — Supplementary Data 1 [file 41467_2025_67189_MOESM3_ESM.zip › fit/porph/porphr.fit]

# feffit result:
# k range = [  4.00 12.00]; kweight =  3.00; dk1, dk2 =[  1.00  1.00]
# r range = [  1.10  2.09];   6 independent points in data
# fit to data: skey "ASCII" in file ../../chi/cut_porph_k.chi.txt
# Null title                                                       Feff
# POT  SCF  30  3.5000   0, core-hole, AFOLP (folp(0)= 1.150)
# Abs   Z=29 Rmt= 1.341 Rnm= 1.419 K  shell
# Pot 1 Z= 7 Rmt= 0.828 Rnm= 0.996
# Pot 2 Z= 6 Rmt= 0.808 Rnm= 0.998
# Pot 3 Z= 1 Rmt= 0.714 Rnm= 0.881
# Gam_ch=1.729E+00 H-L exch Vi= 0.000E+00 Vr= 3.000E+00
# Mu=-1.084E+01 kf=2.679E+00 Vint=-2.010E+01 Rs_int= 1.354
# PATH  Rmax= 4.000,  Keep_limit= 0.00, Heap_limit 0.00  Pwcrit= 2.50%
# Path    1      icalc       2
#---------------------------------------------------------------------
#     r          real(chi(r))   imag(chi(r))   ampl(chi(r))   phase(chi(r))
  0.0000000E+00  0.1354987E+00  0.0000000E+00  0.1354987E+00  0.0000000E+00
  0.3067962E-01  0.1631963E+00  0.3759176E-01  0.1674699E+00  0.2263978E+00
  0.6135923E-01  0.2315215E+00  0.3545135E-01  0.2342200E+00  0.1519432E+00
  0.9203885E-01  0.3030223E+00  -.2716959E-01  0.3042379E+00  -.8942291E-01
  0.1227185E+00  0.3349918E+00  -.1417825E+00  0.3637606E+00  -.4003804E+00
  0.1533981E+00  0.2995063E+00  -.2739246E+00  0.4058802E+00  -.7408161E+00
  0.1840777E+00  0.1968175E+00  -.3785675E+00  0.4266737E+00  -.1091355E+01
  0.2147573E+00  0.5577511E-01  -.4206790E+00  0.4243604E+00  -.1438982E+01
  0.2454369E+00  -.7916054E-01  -.3914093E+00  0.3993340E+00  -.1770350E+01
  0.2761165E+00  -.1684966E+00  -.3121729E+00  0.3547436E+00  -.2065739E+01
  0.3067962E+00  -.1963042E+00  -.2243560E+00  0.2981123E+00  -.2289608E+01
  0.3374758E+00  -.1778537E+00  -.1691213E+00  0.2454261E+00  -.2381356E+01
  0.3681554E+00  -.1521801E+00  -.1667033E+00  0.2257184E+00  -.2310682E+01
  0.3988350E+00  -.1625404E+00  -.2052767E+00  0.2618356E+00  -.2240524E+01
  0.4295146E+00  -.2337721E+00  -.2453558E+00  0.3388936E+00  -.2332023E+01
  0.4601943E+00  -.3575920E+00  -.2384132E+00  0.4297824E+00  -.2553554E+01
  0.4908739E+00  -.4936429E+00  -.1513172E+00  0.5163140E+00  -.2844154E+01
  0.5215535E+00  -.5867972E+00  0.1527045E-01  0.5869959E+00  -.3167610E+01
  0.5522331E+00  -.5931319E+00  0.2242095E+00  0.6340941E+00  -.3502999E+01
  0.5829127E+00  -.5020509E+00  0.4174041E+00  0.6529022E+00  -.3835188E+01
  0.6135923E+00  -.3429837E+00  0.5430045E+00  0.6422551E+00  -.4149029E+01
  0.6442720E+00  -.1719719E+00  0.5812419E+00  0.6061489E+00  -.4424726E+01
  0.6749516E+00  -.4334232E-01  0.5553766E+00  0.5570653E+00  -.4634506E+01
  0.7056312E+00  0.2014666E-01  0.5205972E+00  0.5209869E+00  -.4751069E+01
  0.7363108E+00  0.4312856E-01  0.5343719E+00  0.5361095E+00  -.4792923E+01
  0.7669904E+00  0.8944223E-01  0.6217173E+00  0.6281182E+00  -.4855272E+01
  0.7976701E+00  0.2311981E+00  0.7530017E+00  0.7876954E+00  -.5010288E+01
  0.8283496E+00  0.5082021E+00  0.8475035E+00  0.9881961E+00  -.5252548E+01
  0.8590293E+00  0.8972806E+00  0.8043664E+00  0.1205038E+01  -.5552336E+01
  0.8897089E+00  0.1308306E+01  0.5489094E+00  0.1418790E+01  -.5885934E+01
  0.9203885E+00  0.1612191E+01  0.7321304E-01  0.1613852E+01  -.6237804E+01
  0.9510681E+00  0.1690752E+01  -.5494912E+00  0.1777802E+01  -.6597416E+01
  0.9817477E+00  0.1486486E+01  -.1186125E+01  0.1901718E+01  -.6956668E+01
  0.1012427E+01  0.1028311E+01  -.1693457E+01  0.1981217E+01  -.7308266E+01
  0.1043107E+01  0.4191991E+00  -.1974113E+01  0.2018130E+01  -.7644742E+01
  0.1073787E+01  -.2104498E+00  -.2011815E+01  0.2022792E+01  -.7958210E+01
  0.1104466E+01  -.7621052E+00  -.1867009E+01  0.2016563E+01  -.8241533E+01
  0.1135146E+01  -.1211025E+01  -.1632789E+01  0.2032875E+01  -.8492144E+01
  0.1165825E+01  -.1606813E+01  -.1371808E+01  0.2112748E+01  -.8718114E+01
  0.1196505E+01  -.2027833E+01  -.1067395E+01  0.2291601E+01  -.8940256E+01
  0.1227185E+01  -.2508785E+01  -.6189595E+00  0.2584011E+01  -.9182892E+01
  0.1257864E+01  -.2978131E+01  0.1073244E+00  0.2980064E+01  -.9460800E+01
  0.1288544E+01  -.3243085E+01  0.1189094E+01  0.3454207E+01  -.9776214E+01
  0.1319224E+01  -.3042025E+01  0.2559403E+01  0.3975482E+01  -.1012423E+02
  0.1349903E+01  -.2153535E+01  0.3966171E+01  0.4513116E+01  -.1049814E+02
  0.1380583E+01  -.5213374E+00  0.5011488E+01  0.5038532E+01  -.1089192E+02
  0.1411262E+01  0.1660738E+01  0.5270482E+01  0.5525942E+01  -.1130083E+02
  0.1441942E+01  0.3950747E+01  0.4452578E+01  0.5952634E+01  -.1172133E+02
  0.1472622E+01  0.5763111E+01  0.2543105E+01  0.6299273E+01  -.1215080E+02
  0.1503301E+01  0.6548810E+01  -.1371446E+00  0.6550246E+01  -.1258731E+02
  0.1533981E+01  0.5989124E+01  -.2989997E+01  0.6694004E+01  -.1302941E+02
  0.1564660E+01  0.4128451E+01  -.5306504E+01  0.6723325E+01  -.1347599E+02
  0.1595340E+01  0.1389632E+01  -.6488326E+01  0.6635469E+01  -.1392618E+02
  0.1626020E+01  -.1542258E+01  -.6244553E+01  0.6432185E+01  -.1437930E+02
  0.1656699E+01  -.3931079E+01  -.4689935E+01  0.6119548E+01  -.1483477E+02
  0.1687379E+01  -.5221146E+01  -.2305810E+01  0.5707637E+01  -.1529209E+02
  0.1718059E+01  -.5205274E+01  0.2231852E+00  0.5210057E+01  -.1575081E+02
  0.1748738E+01  -.4069300E+01  0.2236319E+01  0.4643310E+01  -.1621047E+02
  0.1779418E+01  -.2300581E+01  0.3304031E+01  0.4026077E+01  -.1667052E+02
  0.1810097E+01  -.4997683E+00  0.3341235E+01  0.3378405E+01  -.1713029E+02
  0.1840777E+01  0.8297660E+00  0.2591252E+01  0.2720864E+01  -.1758866E+02
  0.1871457E+01  0.1435935E+01  0.1496133E+01  0.2073722E+01  -.1804363E+02
  0.1902136E+01  0.1363367E+01  0.5116265E+00  0.1456205E+01  -.1849055E+02
  0.1932816E+01  0.8841892E+00  -.5800359E-01  0.8860897E+00  -.1891506E+02
  0.1963495E+01  0.3534253E+00  -.1443711E+00  0.3817754E+00  -.1923736E+02
  0.1994175E+01  0.5440158E-01  0.1046195E+00  0.1179185E+00  -.1775827E+02
  0.2024855E+01  0.9689003E-01  0.4274502E+00  0.4382937E+00  -.1750166E+02
  0.2055534E+01  0.4025344E+00  0.5822413E+00  0.7078410E+00  -.1788366E+02
  0.2086214E+01  0.7721333E+00  0.4512267E+00  0.8943128E+00  -.1832069E+02
  0.2116894E+01  0.9955436E+00  0.7591874E-01  0.9984341E+00  -.1877345E+02
  0.2147573E+01  0.9512214E+00  -.3833439E+00  0.1025561E+01  -.1923265E+02
  0.2178253E+01  0.6529221E+00  -.7362695E+00  0.9840732E+00  -.1969488E+02
  0.2208932E+01  0.2290564E+00  -.8544744E+00  0.8846431E+00  -.2015844E+02
  0.2239612E+01  -.1482567E+00  -.7245513E+00  0.7395638E+00  -.2062218E+02
  0.2270292E+01  -.3466158E+00  -.4424754E+00  0.5620738E+00  -.2108486E+02
  0.2300971E+01  -.3297158E+00  -.1581446E+00  0.3656805E+00  -.2154392E+02
  0.2331651E+01  -.1635362E+00  -.7151663E-03  0.1635378E+00  -.2198677E+02
  0.2362330E+01  0.2545913E-01  -.2114523E-01  0.3309514E-01  -.1954265E+02
  0.2393010E+01  0.1159745E+00  -.1768487E+00  0.2114841E+00  -.1983992E+02
  0.2423690E+01  0.4856369E-01  -.3614363E+00  0.3646843E+00  -.2028679E+02
  0.2454369E+01  -.1521640E+00  -.4612837E+00  0.4857330E+00  -.2073898E+02
  0.2485049E+01  -.3967839E+00  -.4099233E+00  0.5705038E+00  -.2118946E+02
  0.2515729E+01  -.5786642E+00  -.2150577E+00  0.6173347E+00  -.2163532E+02
  0.2546408E+01  -.6248305E+00  0.5171299E-01  0.6269668E+00  -.2207372E+02
  0.2577088E+01  -.5258890E+00  0.2938447E+00  0.6024150E+00  -.2250069E+02
  0.2607767E+01  -.3331001E+00  0.4361731E+00  0.5488194E+00  -.2290974E+02
  0.2638447E+01  -.1274831E+00  0.4559223E+00  0.4734101E+00  -.2328929E+02
  0.2669127E+01  0.2131035E-01  0.3853092E+00  0.3858981E+00  -.2361720E+02
  0.2699806E+01  0.8548367E-01  0.2876344E+00  0.3000683E+00  -.2385083E+02
  0.2730486E+01  0.8533278E-01  0.2213968E+00  0.2372725E+00  -.2392983E+02
  0.2761166E+01  0.7082891E-01  0.2113761E+00  0.2229273E+00  -.2388527E+02
  0.2791845E+01  0.9032509E-01  0.2403408E+00  0.2567534E+00  -.2392144E+02
  0.2822525E+01  0.1634599E+00  0.2635053E+00  0.3100874E+00  -.2411718E+02
  0.2853204E+01  0.2716899E+00  0.2362663E+00  0.3600516E+00  -.2441697E+02
  0.2883884E+01  0.3698563E+00  0.1398599E+00  0.3954169E+00  -.2477122E+02
  0.2914564E+01  0.4112492E+00  -.8147161E-02  0.4113299E+00  -.2515255E+02
  0.2945243E+01  0.3723457E+00  -.1629255E+00  0.4064309E+00  -.2554521E+02
  0.2975923E+01  0.2645238E+00  -.2751504E+00  0.3816813E+00  -.2593783E+02
  0.3006603E+01  0.1275363E+00  -.3150233E+00  0.3398606E+00  -.2631886E+02
  0.3037282E+01  0.9124227E-02  -.2852706E+00  0.2854165E+00  -.2667156E+02
  0.3067962E+01  -.5809188E-01  -.2172075E+00  0.2248417E+00  -.2696487E+02
  0.3098641E+01  -.7062167E-01  -.1528972E+00  0.1684190E+00  -.2713624E+02
  0.3129321E+01  -.5253465E-01  -.1232885E+00  0.1340147E+00  -.2710635E+02
  0.3160001E+01  -.4011124E-01  -.1336346E+00  0.1395246E+00  -.2699514E+02
  0.3190680E+01  -.6138591E-01  -.1631161E+00  0.1742845E+00  -.2706348E+02
  0.3221360E+01  -.1213090E+00  -.1779688E+00  0.2153805E+00  -.2730183E+02
  0.3252039E+01  -.1997698E+00  -.1506111E+00  0.2501833E+00  -.2762833E+02
  0.3282719E+01  -.2627621E+00  -.7465488E-01  0.2731616E+00  -.2799751E+02
  0.3313399E+01  -.2802966E+00  0.3164332E-01  0.2820771E+00  -.2838675E+02
  0.3344078E+01  -.2415886E+00  0.1346558E+00  0.2765813E+00  -.2878282E+02
  0.3374758E+01  -.1599683E+00  0.2020325E+00  0.2576956E+00  -.2917541E+02
  0.3405437E+01  -.6557302E-01  0.2179418E+00  0.2275927E+00  -.2955287E+02
  0.3436117E+01  0.9839162E-02  0.1893273E+00  0.1895828E+00  -.2989705E+02
  0.3466797E+01  0.4788238E-01  0.1405665E+00  0.1484980E+00  -.3017344E+02
  0.3497476E+01  0.5084276E-01  0.9992042E-01  0.1121119E+00  -.3031582E+02
  0.3528156E+01  0.3810823E-01  0.8510514E-01  0.9324764E-01  -.3026614E+02
  0.3558836E+01  0.3423376E-01  0.9532266E-01  0.1012836E+00  -.3018992E+02
  0.3589515E+01  0.5522951E-01  0.1133791E+00  0.1261155E+00  -.3029842E+02
  0.3620195E+01  0.1001739E+00  0.1161920E+00  0.1534125E+00  -.3055663E+02
  0.3650874E+01  0.1521365E+00  0.8782005E-01  0.1756641E+00  -.3089241E+02
  0.3681554E+01  0.1874307E+00  0.2820530E-01  0.1895410E+00  -.3126657E+02
  0.3712234E+01  0.1880438E+00  -.4663229E-01  0.1937396E+00  -.3165901E+02
  0.3742913E+01  0.1507460E+00  -.1126267E+00  0.1881731E+00  -.3205759E+02
  0.3773593E+01  0.8842716E-01  -.1494516E+00  0.1736523E+00  -.3245245E+02
  0.3804272E+01  0.2337684E-01  -.1499278E+00  0.1517393E+00  -.3283205E+02
  0.3834952E+01  -.2368657E-01  -.1224627E+00  0.1247324E+00  -.3317778E+02
  0.3865632E+01  -.4310474E-01  -.8570456E-01  0.9593378E-01  -.3345273E+02
  0.3896311E+01  -.3963934E-01  -.5856534E-01  0.7071900E-01  -.3358174E+02
  0.3926991E+01  -.2841821E-01  -.5090990E-01  0.5830447E-01  -.3349585E+02
  0.3957671E+01  -.2600692E-01  -.5954386E-01  0.6497562E-01  -.3339852E+02
  0.3988350E+01  -.4144212E-01  -.7117195E-01  0.8235835E-01  -.3351402E+02
  0.4019030E+01  -.7178511E-01  -.7035925E-01  0.1005163E+00  -.3378215E+02
  0.4049709E+01  -.1041734E+00  -.4812006E-01  0.1147503E+00  -.3412479E+02
  0.4080389E+01  -.1229263E+00  -.6704810E-02  0.1231090E+00  -.3450303E+02
  0.4111069E+01  -.1177808E+00  0.4163860E-01  0.1249243E+00  -.3489733E+02
  0.4141748E+01  -.8899251E-01  0.8095462E-01  0.1203051E+00  -.3529565E+02
  0.4172428E+01  -.4689156E-01  0.9943900E-01  0.1099406E+00  -.3568768E+02
  0.4203107E+01  -.6439732E-02  0.9479566E-01  0.9501414E-01  -.3606049E+02
  0.4233787E+01  0.2015334E-01  0.7454436E-01  0.7722059E-01  -.3639236E+02
  0.4264467E+01  0.2890931E-01  0.5144837E-01  0.5901426E-01  -.3664025E+02
  0.4295146E+01  0.2501679E-01  0.3670291E-01  0.4441783E-01  -.3672659E+02
  0.4325826E+01  0.1906553E-01  0.3449476E-01  0.3941298E-01  -.3663324E+02
  0.4356505E+01  0.2083081E-01  0.4060777E-01  0.4563894E-01  -.3660229E+02
  0.4387185E+01  0.3396234E-01  0.4551624E-01  0.5679057E-01  -.3676935E+02
  0.4417865E+01  0.5426615E-01  0.4007386E-01  0.6745909E-01  -.3706303E+02
  0.4448545E+01  0.7224692E-01  0.2069271E-01  0.7515189E-01  -.3742016E+02
  0.4479224E+01  0.7835966E-01  -.8650484E-02  0.7883570E-01  -.3780906E+02
  0.4509904E+01  0.6810273E-01  -.3845865E-01  0.7821158E-01  -.3821318E+02
  0.4540583E+01  0.4433157E-01  -.5855778E-01  0.7344591E-01  -.3862191E+02
  0.4571263E+01  0.1573488E-01  -.6311858E-01  0.6505030E-01  -.3902560E+02
  0.4601943E+01  -.7563109E-02  -.5328657E-01  0.5382062E-01  -.3941090E+02
  0.4632622E+01  -.1890041E-01  -.3620713E-01  0.4084338E-01  -.3975101E+02
  0.4663302E+01  -.1797569E-01  -.2113216E-01  0.2774336E-01  -.3997477E+02
  0.4693982E+01  -.1040406E-01  -.1473284E-01  0.1803610E-01  -.3988477E+02
  0.4724661E+01  -.4354131E-02  -.1802262E-01  0.1854112E-01  -.3950696E+02
  0.4755341E+01  -.6139257E-02  -.2633419E-01  0.2704034E-01  -.3949895E+02
  0.4786020E+01  -.1704364E-01  -.3216996E-01  0.3640594E-01  -.3975711E+02
  0.4816700E+01  -.3290411E-01  -.2930637E-01  0.4406295E-01  -.4011308E+02
  0.4847380E+01  -.4647843E-01  -.1600965E-01  0.4915845E-01  -.4050898E+02
  0.4878059E+01  -.5123433E-01  0.4195906E-02  0.5140586E-01  -.4092242E+02
  0.4908739E+01  -.4456900E-01  0.2442986E-01  0.5082532E-01  -.4134212E+02
  0.4939418E+01  -.2889303E-01  0.3790182E-01  0.4765874E-01  -.4176017E+02
  0.4970098E+01  -.1019308E-01  0.4108074E-01  0.4232642E-01  -.4216829E+02
  0.5000778E+01  0.5029791E-02  0.3504172E-01  0.3540086E-01  -.4255407E+02
  0.5031457E+01  0.1280136E-01  0.2447073E-01  0.2761687E-01  -.4289348E+02
  0.5062137E+01  0.1319797E-01  0.1501567E-01  0.1999141E-01  -.4313256E+02
  0.5092816E+01  0.9730305E-02  0.1044608E-01  0.1427583E-01  -.4316144E+02
  0.5123496E+01  0.7093024E-02  0.1104924E-01  0.1312999E-01  -.4298220E+02
  0.5154176E+01  0.8558319E-02  0.1395538E-01  0.1637063E-01  -.4296162E+02
  0.5184855E+01  0.1436262E-01  0.1504543E-01  0.2080024E-01  -.4317369E+02
  0.5215535E+01  0.2181647E-01  0.1133392E-01  0.2458487E-01  -.4350317E+02
  0.5246214E+01  0.2693133E-01  0.2568707E-02  0.2705355E-01  -.4388721E+02
  0.5276894E+01  0.2660995E-01  -.8703642E-02  0.2799719E-01  -.4429841E+02
  0.5307574E+01  0.2023566E-01  -.1851733E-01  0.2742943E-01  -.4472338E+02
  0.5338253E+01  0.9906425E-02  -.2349863E-01  0.2550143E-01  -.4515413E+02
  0.5368933E+01  -.6979760E-03  -.2244624E-01  0.2245709E-01  -.4558418E+02
  0.5399612E+01  -.8136403E-02  -.1672747E-01  0.1860132E-01  -.4600581E+02
  0.5430292E+01  -.1074938E-01  -.9397241E-02  0.1427786E-01  -.4640551E+02
  0.5460972E+01  -.9189313E-02  -.3599619E-02  0.9869181E-02  -.4675055E+02
  0.5491652E+01  -.5782958E-02  -.1104669E-02  0.5887520E-02  -.4693515E+02
  0.5522331E+01  -.3163734E-02  -.1694554E-02  0.3588973E-02  -.4663216E+02
  0.5553010E+01  -.2932637E-02  -.3596987E-02  0.4640978E-02  -.4623710E+02
  0.5583690E+01  -.5012194E-02  -.4632995E-02  0.6825448E-02  -.4637779E+02
  0.5614370E+01  -.7925910E-02  -.3415084E-02  0.8630345E-02  -.4671706E+02
  0.5645050E+01  -.9755517E-02  0.9534997E-05  0.9755522E-02  -.4712487E+02
  0.5675729E+01  -.9204674E-02  0.4329290E-02  0.1017196E-01  -.4756353E+02
  0.5706409E+01  -.6219812E-02  0.7761822E-02  0.9946453E-02  -.4801913E+02
  0.5737088E+01  -.1908107E-02  0.8995129E-02  0.9195282E-02  -.4848566E+02
  0.5767768E+01  0.2115821E-02  0.7779745E-02  0.8062328E-02  -.4896023E+02
  0.5798448E+01  0.4550684E-02  0.4918518E-02  0.6700788E-02  -.4944126E+02
  0.5829127E+01  0.4961261E-02  0.1743786E-02  0.5258793E-02  -.4992749E+02
  0.5859807E+01  0.3823233E-02  -.5815173E-03  0.3867205E-02  -.5041643E+02
  0.5890487E+01  0.2117014E-02  -.1560216E-02  0.2629833E-02  -.5090060E+02
  0.5921166E+01  0.7505859E-03  -.1434550E-02  0.1619047E-02  -.5135423E+02
  0.5951846E+01  0.1370000E-03  -.8747565E-03  0.8854197E-03  -.5168093E+02
  0.5982525E+01  0.1184301E-03  -.5137688E-03  0.5272419E-03  -.5160973E+02
  0.6013205E+01  0.2124689E-03  -.6037546E-03  0.6400489E-03  -.5149790E+02
  0.6043885E+01  -.1368301E-04  -.9594153E-03  0.9595130E-03  -.5185054E+02
  0.6074564E+01  -.6725780E-03  -.1165133E-02  0.1345323E-02  -.5235981E+02
  0.6105244E+01  -.1527056E-02  -.8821763E-03  0.1763557E-02  -.5288322E+02
  0.6135923E+01  -.2174865E-02  -.5791961E-04  0.2175636E-02  -.5338045E+02
  0.6166603E+01  -.2303678E-02  0.1067309E-02  0.2538913E-02  -.5384094E+02
  0.6197283E+01  -.1854293E-02  0.2128619E-02  0.2823017E-02  -.5426124E+02
  0.6227962E+01  -.1005782E-02  0.2849020E-02  0.3021343E-02  -.5463850E+02
  0.6258642E+01  -.2380973E-04  0.3157917E-02  0.3158007E-02  -.5497033E+02
  0.6289321E+01  0.9118558E-03  0.3155233E-02  0.3284354E-02  -.5525920E+02
  0.6320001E+01  0.1779527E-02  0.2971802E-02  0.3463860E-02  -.5551741E+02
  0.6350681E+01  0.2652887E-02  0.2634521E-02  0.3738785E-02  -.5576674E+02
  0.6381361E+01  0.3562114E-02  0.2040345E-02  0.4105077E-02  -.5602850E+02
  0.6412040E+01  0.4388184E-02  0.1053076E-02  0.4512774E-02  -.5631314E+02
  0.6442719E+01  0.4878510E-02  -.3457949E-03  0.4890750E-02  -.5661943E+02
  0.6473399E+01  0.4780156E-02  -.1968880E-02  0.5169756E-02  -.5693938E+02
  0.6504079E+01  0.4008210E-02  -.3468501E-02  0.5300589E-02  -.5726200E+02
  0.6534759E+01  0.2729705E-02  -.4502514E-02  0.5265351E-02  -.5757445E+02
  0.6565438E+01  0.1296646E-02  -.4920777E-02  0.5088746E-02  -.5786182E+02
  0.6596117E+01  0.5278125E-04  -.4848420E-02  0.4848707E-02  -.5810858E+02
  0.6626797E+01  -.8674873E-03  -.4597975E-02  0.4679093E-02  -.5830594E+02
  0.6657477E+01  -.1618133E-02  -.4453677E-02  0.4738522E-02  -.5846796E+02
  0.6688157E+01  -.2532937E-02  -.4450958E-02  0.5121211E-02  -.5863684E+02
  0.6718836E+01  -.3873960E-02  -.4300107E-02  0.5787788E-02  -.5885278E+02
  0.6749516E+01  -.5583783E-02  -.3522472E-02  0.6602002E-02  -.5912747E+02
  0.6780195E+01  -.7199846E-02  -.1745888E-02  0.7408502E-02  -.5945236E+02
  0.6810875E+01  -.8011002E-02  0.9998416E-03  0.8073156E-02  -.5981443E+02
  0.6841555E+01  -.7401868E-02  0.4165372E-02  0.8493408E-02  -.6020284E+02
  0.6872234E+01  -.5211297E-02  0.6838913E-02  0.8598160E-02  -.6060992E+02
  0.6902914E+01  -.1907822E-02  0.8127116E-02  0.8348041E-02  -.6103049E+02
  0.6933593E+01  0.1537176E-02  0.7579386E-02  0.7733693E-02  -.6146115E+02
  0.6964273E+01  0.4040215E-02  0.5438616E-02  0.6775093E-02  -.6189999E+02
  0.6994953E+01  0.4881784E-02  0.2573925E-02  0.5518778E-02  -.6234665E+02
  0.7025632E+01  0.4032095E-02  0.1114924E-03  0.4033637E-02  -.6280421E+02
  0.7056312E+01  0.2159911E-02  -.1063028E-02  0.2407331E-02  -.6328922E+02
  0.7086991E+01  0.3150781E-03  -.6910466E-03  0.7594864E-03  -.6397486E+02
  0.7117671E+01  -.5617597E-03  0.7741488E-03  0.9564937E-03  -.6691652E+02
  0.7148351E+01  -.5815415E-04  0.2418933E-02  0.2419632E-02  -.6752021E+02
  0.7179030E+01  0.1562496E-02  0.3324573E-02  0.3673443E-02  -.6798360E+02
  0.7209710E+01  0.3546477E-02  0.2992050E-02  0.4640028E-02  -.6841424E+02
  0.7240390E+01  0.5056142E-02  0.1526989E-02  0.5281692E-02  -.6882175E+02
  0.7271069E+01  0.5574881E-02  -.4916951E-03  0.5596523E-02  -.6920301E+02
  0.7301749E+01  0.5104752E-02  -.2368074E-02  0.5627279E-02  -.6954939E+02
  0.7332428E+01  0.4064780E-02  -.3663130E-02  0.5471833E-02  -.6984852E+02
  0.7363108E+01  0.2970779E-02  -.4380215E-02  0.5292619E-02  -.7008987E+02
  0.7393788E+01  0.2091422E-02  -.4867216E-02  0.5297531E-02  -.7028000E+02
  0.7424468E+01  0.1284800E-02  -.5506709E-02  0.5654605E-02  -.7045663E+02
  0.7455147E+01  0.1124207E-03  -.6382166E-02  0.6383156E-02  -.7066823E+02
  0.7485826E+01  -.1830251E-02  -.7127405E-02  0.7358649E-02  -.7093720E+02
  0.7516506E+01  -.4560332E-02  -.7064233E-02  0.8408329E-02  -.7125908E+02
  0.7547186E+01  -.7542880E-02  -.5568517E-02  0.9375682E-02  -.7162070E+02
  0.7577866E+01  -.9832584E-02  -.2474238E-02  0.1013911E-01  -.7201012E+02
  0.7608545E+01  -.1047280E-01  0.1710733E-02  0.1061160E-01  -.7241855E+02
  0.7639225E+01  -.8963070E-02  0.5915219E-02  0.1073901E-01  -.7283997E+02
  0.7669904E+01  -.5552926E-02  0.8907886E-02  0.1049692E-01  -.7327000E+02
  0.7700584E+01  -.1204483E-02  0.9815626E-02  0.9889252E-02  -.7370533E+02
  0.7731264E+01  0.2776631E-02  0.8503374E-02  0.8945225E-02  -.7414304E+02
  0.7761943E+01  0.5273898E-02  0.5631874E-02  0.7715699E-02  -.7458001E+02
  0.7792623E+01  0.5806827E-02  0.2363270E-02  0.6269314E-02  -.7501171E+02
  0.7823302E+01  0.4685801E-02  -.1460389E-03  0.4688077E-02  -.7542938E+02
  0.7853982E+01  0.2810688E-02  -.1222879E-02  0.3065192E-02  -.7580860E+02
  0.7884662E+01  0.1223302E-02  -.9086930E-03  0.1523874E-02  -.7603712E+02
  0.7915341E+01  0.6356379E-03  0.1502158E-03  0.6531465E-03  -.7516616E+02
  0.7946021E+01  0.1153521E-02  0.1074937E-02  0.1576737E-02  -.7464807E+02
  0.7976700E+01  0.2310731E-02  0.1194014E-02  0.2600989E-02  -.7492129E+02
  0.8007380E+01  0.3368207E-02  0.3353959E-03  0.3384864E-02  -.7529897E+02
  0.8038059E+01  0.3707902E-02  -.1155747E-02  0.3883850E-02  -.7570038E+02
  0.8068739E+01  0.3119902E-02  -.2652766E-02  0.4095236E-02  -.7610287E+02
  0.8099419E+01  0.1850656E-02  -.3593971E-02  0.4042468E-02  -.7649350E+02
  0.8130098E+01  0.4145619E-03  -.3750943E-02  0.3773782E-02  -.7685895E+02
  0.8160778E+01  -.7076077E-03  -.3289803E-02  0.3365043E-02  -.7718089E+02
  0.8191458E+01  -.1314042E-02  -.2614440E-02  0.2926090E-02  -.7743475E+02
  0.8222137E+01  -.1541899E-02  -.2098642E-02  0.2604180E-02  -.7760267E+02
  0.8252817E+01  -.1726854E-02  -.1863500E-02  0.2540602E-02  -.7771638E+02
  0.8283497E+01  -.2152698E-02  -.1725436E-02  0.2758847E-02  -.7786415E+02
  0.8314177E+01  -.2845584E-02  -.1335510E-02  0.3143395E-02  -.7810101E+02
  0.8344856E+01  -.3526681E-02  -.4240357E-03  0.3552082E-02  -.7842016E+02
  0.8375535E+01  -.3756053E-02  0.9905079E-03  0.3884461E-02  -.7879766E+02
  0.8406215E+01  -.3185937E-02  0.2552416E-02  0.4082281E-02  -.7921526E+02
  0.8436894E+01  -.1784654E-02  0.3711232E-02  0.4118037E-02  -.7966238E+02
  0.8467574E+01  0.9305074E-04  0.3985967E-02  0.3987053E-02  -.8013396E+02
  0.8498254E+01  0.1835634E-02  0.3214763E-02  0.3701926E-02  -.8062944E+02
  0.8528934E+01  0.2840936E-02  0.1659935E-02  0.3290335E-02  -.8115263E+02
  0.8559613E+01  0.2791530E-02  -.8979414E-04  0.2792974E-02  -.8171357E+02
  0.8590293E+01  0.1801468E-02  -.1373214E-02  0.2265172E-02  -.8233273E+02
  0.8620973E+01  0.3642071E-03  -.1746385E-02  0.1783959E-02  -.8304661E+02
  0.8651652E+01  -.8709087E-03  -.1168252E-02  0.1457153E-02  -.8389281E+02
  0.8682332E+01  -.1385641E-02  -.2137091E-05  0.1385643E-02  -.8482146E+02
  0.8713011E+01  -.1009334E-02  0.1164871E-02  0.1541324E-02  -.8567982E+02
  0.8743690E+01  0.3050524E-04  0.1788985E-02  0.1789245E-02  -.8641085E+02
  0.8774370E+01  0.1236182E-02  0.1601404E-02  0.2023028E-02  -.8705119E+02
  0.8805050E+01  0.2074743E-02  0.7007541E-03  0.2189890E-02  -.8763888E+02
  0.8835730E+01  0.2208664E-02  -.5219074E-03  0.2269490E-02  -.8819664E+02
  0.8866409E+01  0.1618311E-02  -.1576499E-02  0.2259265E-02  -.8873691E+02
  0.8897089E+01  0.5751217E-03  -.2089544E-02  0.2167247E-02  -.8926681E+02
  0.8927769E+01  -.5063514E-03  -.1942592E-02  0.2007500E-02  -.8979038E+02
  0.8958448E+01  -.1257318E-02  -.1285356E-02  0.1798052E-02  -.9030977E+02
  0.8989128E+01  -.1496098E-02  -.4316092E-03  0.1557111E-02  -.9082533E+02
  0.9019808E+01  -.1268609E-02  0.2958513E-03  0.1302650E-02  -.9133530E+02
  0.9050487E+01  -.7840914E-03  0.6981401E-03  0.1049857E-02  -.9183366E+02
  0.9081166E+01  -.2933520E-03  0.7562703E-03  0.8111721E-03  -.9230696E+02
  0.9111846E+01  0.2844628E-04  0.5965667E-03  0.5972445E-03  -.9272463E+02
  0.9142526E+01  0.1411278E-03  0.3987927E-03  0.4230280E-03  -.9301712E+02
  0.9173205E+01  0.1263863E-03  0.2981769E-03  0.3238564E-03  -.9307789E+02
  0.9203885E+01  0.1198529E-03  0.3253844E-03  0.3467560E-03  -.9302991E+02
  0.9234565E+01  0.2271351E-03  0.4081764E-03  0.4671171E-03  -.9318478E+02
  0.9265244E+01  0.4677458E-03  0.4215192E-03  0.6296543E-03  -.9351432E+02
  0.9295924E+01  0.7651475E-03  0.2589452E-03  0.8077768E-03  -.9392146E+02
  0.9326604E+01  0.9831535E-03  -.1096032E-03  0.9892440E-03  -.9435880E+02
  0.9357284E+01  0.9879147E-03  -.6179811E-03  0.1165280E-02  -.9480677E+02
  0.9387963E+01  0.7079534E-03  -.1123191E-02  0.1327688E-02  -.9525617E+02
  0.9418642E+01  0.1684936E-03  -.1459051E-02  0.1468748E-02  -.9570361E+02
  0.9449322E+01  -.5105175E-03  -.1495533E-02  0.1580268E-02  -.9614754E+02
  0.9480001E+01  -.1150499E-02  -.1189861E-02  0.1655119E-02  -.9658716E+02
  0.9510681E+01  -.1574360E-02  -.6048955E-03  0.1686567E-02  -.9702254E+02
  0.9541361E+01  -.1665737E-02  0.1070774E-03  0.1669175E-02  -.9745357E+02
  0.9572041E+01  -.1410939E-02  0.7523303E-03  0.1598984E-02  -.9787923E+02
  0.9602720E+01  -.9062774E-03  0.1162087E-02  0.1473697E-02  -.9829783E+02
  0.9633400E+01  -.3257362E-03  0.1252563E-02  0.1294225E-02  -.9870575E+02
  0.9664080E+01  0.1416911E-03  0.1055415E-02  0.1064884E-02  -.9909363E+02
  0.9694759E+01  0.3651659E-03  0.7063655E-03  0.7951719E-03  -.9943730E+02
  0.9725439E+01  0.3235993E-03  0.3901516E-03  0.5068874E-03  -.9965260E+02
  0.9756118E+01  0.1152767E-03  0.2622105E-03  0.2864316E-03  -.9937437E+02
  0.9786798E+01  -.8562906E-04  0.3808365E-03  0.3903444E-03  -.9873901E+02
  0.9817477E+01  -.1062346E-03  0.6771086E-03  0.6853917E-03  -.9880454E+02
  0.9848157E+01  0.1431971E-03  0.9841466E-03  0.9945099E-03  -.9910466E+02
  0.9878837E+01  0.6234957E-03  0.1110448E-02  0.1273515E-02  -.9947179E+02
  0.9909516E+01  0.1178516E-02  0.9293147E-03  0.1500841E-02  -.9986325E+02
  0.9940196E+01  0.1602437E-02  0.4404304E-03  0.1661861E-02  -.1002627E+03
