# Supplementary material for: Enzyme-inspired single-atom photocatalysis for oxygen reduction to hydrogen peroxide
Source: Nat Commun. 2025 Dec 7;16:10949. doi: 10.1038/s41467-025-67189-3 (PMC12686429; doi:10.1038/s41467-025-67189-3)
Supplement: Supplementary file 3 — Supplementary Data 1 [file 41467_2025_67189_MOESM3_ESM.zip › fit/tcpp/feffit.inp]

data = ../../chi/tcpp_ter_k.chi.txt

out = tcpp
kspout = t	rspout = t	qspout = f
kmin = 	3.	kmax = 	11.	dk = 1		kw = 	3
rmin = 1.	rmax = 2.1
format =ascii 	all = 	t
nodegen=true

%epsdat=0.0005

%nofit=true

%==+==+==+==+==+==+==+==+==+==+==+==+==+==+==+==+==+==+==+==+==+==+==

% insert sets and guesses here

guess enot=0
set S02=0.92
guess delrN1= 0.0
%guess delrN2= 0.1
%guess delrC1=0.3

guess sig2N1=0.0035
%set sig2N1=0.0048
%set sig2C1=sig2N1

guess NN1=4
%guess NN2=1

%==+==+==+==+==+==+==+==+==+==+==+==+==+==+==+==+==+==+==+==+==+==+==

s02	0	S02
e0	0	enot

path	1	../../feff/xas_feff/feff0001.dat
id	1	N1
delr	1	delrN1
sigma2	1	sig2N1
s02	1	abs(S02*NN1)

end

path	2	../../feff/xas_feff/feff0004.dat
id	2	N2
delr	2	delrN2
sigma2	2	sig2N1
s02	2	abs(S02*NN2)

end

path	2	../feff/xas_feff/feff0007.dat
id	2	C1
delr	2	delrC1
sigma2	2	sig2C1
s02	2	abs(S02*NC1)

%path	23	../feff/xas_feff/feff0015.dat
%id	23	Fe-O-C-O-Fe
%delr	23	delrO1
%sigma2	23	(sig2C1+sig2O1)*0.5
%s02	23	abs(S02*NC1)

path	5	../feff/xas_feff/feff0019.dat
id	5	Fe1
delr	5	delrFe1
sigma2	5	sig2Fe1
s02	5	abs(S02*NFe1)


end

path	57	../feff/xas_feff/feff0070.dat
id	57	Fe-O-Fe-O-Fe (same side)
delr	57	delrO1
sigma2	57	sig2O1*2
s02	57	abs(S02*NO1)

path	63	../feff/xas_feff/feff0071.dat
id	63	Fe-O1-Fe-O2-Fe (through)
delr	63	delrO1
sigma2	63	sig2O1*2
s02	63	abs(S02*NO1)


end

path	73	../feff/xas_feff/feff0073.dat
id	73	Fe0-O-Fe1-O-Fe0
delr	73	delrO1+delrO2
sigma2	73	sig2O1*2
s02	73	abs(S02*NFe1)


end

path	3	../Feff/feff0003.dat
id	3	O3
delr	3	delrO3
sigma2	3	sig2O1
s02	3	S02*NO3

end

path	5	../Feff/feff0005.dat
id	5	Ce1
delr	5	delrCe2
sigma2	5	sig2O1
s02	5	S02*1
