# Supplementary material for: Enzyme-inspired single-atom photocatalysis for oxygen reduction to hydrogen peroxide
Source: Nat Commun. 2025 Dec 7;16:10949. doi: 10.1038/s41467-025-67189-3 (PMC12686429; doi:10.1038/s41467-025-67189-3)
Supplement: Supplementary file 3 — Supplementary Data 1 [file 41467_2025_67189_MOESM3_ESM.zip › fit/tcpp/feffit.log]

         feffit log file  :  version  2.32x  04-jan-1996
  ======================================================================
   input data file:
     input data chi file = ../../chi/tcpp_ter_k.chi.txt, skey = ASCII      
  ----------------------------------------------------------------------
   fit results, goodness of fit, and error analysis:                     
     independent points in data    =     6
     number of variables in fit    =     4
     degrees of freedom in fit     =     2
     r-factor of fit               =       0.0058960
     chi-square                    =       9.2711954
     reduced chi-square            =       4.6355977
    
     feffit found the following values for the variables:                  
         variable            best fit value    uncertainty  initial guess      
       enot           =      -6.4972005       1.6307801       0.0000000
       delrn1         =       0.0321077       0.0079752       0.0000000
       sig2n1         =       0.0032273       0.0010706       0.0035000
       nn1            =       3.4290037       0.4129407       4.0000000
       
     correlation between variables 
       variable #1    variable #2         correlation                        
       sig2n1         nn1                   0.8849152
       enot           delrn1                0.8549800
       enot           nn1                  -0.2617024
     all other correlations are less than   0.2500000
   >> -------------------------------------------------------------- <<
   >> the uncertainties and correlations listed above are estimated  <<
   >> under the assumption that the errors are normally distributed. <<
   >>                                                                <<
   >> the uncertainties given are estimated to increase the best-fit <<
   >> value of chi-square by the value of reduced chi-square.        <<
   >>      this assumes the fit is "good" and that the value of      <<
   >>      the measurement uncertainty was poorly estimated.         <<
   >> -------------------------------------------------------------- <<
     user titles:
     input data chi file = ../../chi/tcpp_ter_k.chi.txt, skey = ASCII      
     measurement uncertainty of data:
                  ... in k-space     =       0.0008566
                  ... in r-space     =       0.1803060
                  ... in q-space     =       0.0353094
     user-chosen weight for data     =       1.0000000
     weight used for chi-square      =       0.3122991
     independent points in data      =     6
     chi-square                      =       9.2711954
     r-factor                        =       0.0058960
     fitting was done in r-space
     r range     = [  1.104466,  2.086214 ]
  ----------------------------------------------------------------------
   fourier transform information:
     k range     = [  3.000000, 11.000000 ]
     k weight    =    3.000000
     dk1, dk2    =    1.000000,  1.000000
     window type = hanning window sills                    
     number of points in fft for fitting =   512
     number of points in fft for outputs =  2048
  ----------------------------------------------------------------------
     feffit found the following values for the "fixed" values:             
       s02                 =       0.9200000
  ----------------------------------------------------------------------
   path   feffnnnn.dat file name
      1   ../../feff/xas_feff/feff0001.dat
  ----------------------------------------------------------------------
   path   user identification 
      1   N1
  ----------------------------------------------------------------------
   path    degen     amp        e0    {reff + delr}   delr        sigma2 
      1     1.00    3.1547   -6.49720     1.9903    0.03211     0.003227
  ----------------------------------------------------------------------
   path       ei           third        fourth
      1     0.000000     0.000000     0.000000
  ----------------------------------------------------------------------
