# Supplementary material for: Enzyme-inspired single-atom photocatalysis for oxygen reduction to hydrogen peroxide
Source: Nat Commun. 2025 Dec 7;16:10949. doi: 10.1038/s41467-025-67189-3 (PMC12686429; doi:10.1038/s41467-025-67189-3)
Supplement: Supplementary file 3 — Supplementary Data 1 [file 41467_2025_67189_MOESM3_ESM.zip › fit/tcpp/tcppk.002]

# > path    2: N2
# k range = [  3.00 11.00]; kweight =  3.00; dk1, dk2 =[  1.00  1.00]
# path  : e0 =  3.4117; amp =  0.0375; delr =  0.09058; sigma2 =  0.004800
# params: ei =  0.0000; 3rd =  0.000000; 4th =  0.000000
# <<< feff data file used: ../../feff/xas_feff/feff0004.dat
# path:   x         y         z   ipot iz ; r_eff = 2.0269; n_degen=  1.00
# >   0.00000   0.00000   0.00000   0  29        absorbing atom
# >   2.01260  -0.22830   0.07570   1   7
# Null title                                                       Feff
# POT  Non-SCF, core-hole, AFOLP (folp(0)= 1.150)
# Abs   Z=29 Rmt= 1.341 Rnm= 1.419 K  shell
# Pot 1 Z= 7 Rmt= 0.828 Rnm= 0.996
# Pot 2 Z= 6 Rmt= 0.808 Rnm= 0.998
# Pot 3 Z= 1 Rmt= 0.714 Rnm= 0.881
# Gam_ch=1.729E+00 H-L exch Vi= 0.000E+00 Vr= 3.000E+00
# Mu= 7.570E+00 kf=2.689E+00 Vint=-1.998E+01 Rs_int= 1.349
# PATH  Rmax= 4.000,  Keep_limit= 0.00, Heap_limit 0.00  Pwcrit= 2.50%
# Path    4      icalc       2
#---------------------------------------------------------------------
#     k              chi(k)      
  0.5000000E-01   0.0000000E+00
  0.1000000E+00   0.0000000E+00
  0.1500000E+00   0.0000000E+00
  0.2000000E+00   0.0000000E+00
  0.2500000E+00   0.0000000E+00
  0.3000000E+00   0.0000000E+00
  0.3500000E+00   0.0000000E+00
  0.4000000E+00   0.0000000E+00
  0.4500000E+00   0.0000000E+00
  0.5000000E+00   0.0000000E+00
  0.5500000E+00   0.0000000E+00
  0.6000000E+00   0.0000000E+00
  0.6500000E+00   0.0000000E+00
  0.7000000E+00   0.0000000E+00
  0.7500000E+00   0.0000000E+00
  0.8000000E+00   0.0000000E+00
  0.8500000E+00   0.0000000E+00
  0.9000000E+00   0.0000000E+00
  0.9500000E+00   0.2538357E-02
  0.1000000E+01   0.2540140E-02
  0.1050000E+01   0.2529361E-02
  0.1100000E+01   0.2504582E-02
  0.1150000E+01   0.2465408E-02
  0.1200000E+01   0.2409529E-02
  0.1250000E+01   0.2336294E-02
  0.1300000E+01   0.2245442E-02
  0.1350000E+01   0.2137765E-02
  0.1400000E+01   0.2016257E-02
  0.1450000E+01   0.1881111E-02
  0.1500000E+01   0.1723373E-02
  0.1550000E+01   0.1553901E-02
  0.1600000E+01   0.1371901E-02
  0.1650000E+01   0.1174566E-02
  0.1700000E+01   0.9710739E-03
  0.1750000E+01   0.7571733E-03
  0.1800000E+01   0.5393348E-03
  0.1850000E+01   0.3207134E-03
  0.1900000E+01   0.1000828E-03
  0.1950000E+01   -.1135402E-03
  0.2000000E+01   -.3233504E-03
  0.2050000E+01   -.5207986E-03
  0.2100000E+01   -.7056714E-03
  0.2150000E+01   -.8742250E-03
  0.2200000E+01   -.1023441E-02
  0.2250000E+01   -.1153108E-02
  0.2300000E+01   -.1257854E-02
  0.2350000E+01   -.1336169E-02
  0.2400000E+01   -.1388360E-02
  0.2450000E+01   -.1412549E-02
  0.2500000E+01   -.1408961E-02
  0.2550000E+01   -.1379395E-02
  0.2600000E+01   -.1322796E-02
  0.2650000E+01   -.1239252E-02
  0.2700000E+01   -.1136147E-02
  0.2750000E+01   -.1016781E-02
  0.2800000E+01   -.8791705E-03
  0.2850000E+01   -.7302304E-03
  0.2900000E+01   -.5765204E-03
  0.2950000E+01   -.4215665E-03
  0.3000000E+01   -.2635392E-03
  0.3050000E+01   -.1109463E-03
  0.3100000E+01   0.3261258E-04
  0.3150000E+01   0.1648427E-03
  0.3200000E+01   0.2850240E-03
  0.3250000E+01   0.3887840E-03
  0.3300000E+01   0.4744409E-03
  0.3350000E+01   0.5441777E-03
  0.3400000E+01   0.6036189E-03
  0.3450000E+01   0.6408545E-03
  0.3500000E+01   0.6529784E-03
  0.3550000E+01   0.6475226E-03
  0.3600000E+01   0.6367884E-03
  0.3650000E+01   0.6113400E-03
  0.3700000E+01   0.5728063E-03
  0.3750000E+01   0.5240446E-03
  0.3800000E+01   0.4673850E-03
  0.3850000E+01   0.4042036E-03
  0.3900000E+01   0.3365090E-03
  0.3950000E+01   0.2666518E-03
  0.4000000E+01   0.1961199E-03
  0.4050000E+01   0.1264113E-03
  0.4100000E+01   0.5908257E-04
  0.4150000E+01   -.4285049E-05
  0.4200000E+01   -.6284428E-04
  0.4250000E+01   -.1156826E-03
  0.4300000E+01   -.1620107E-03
  0.4350000E+01   -.2018781E-03
  0.4400000E+01   -.2345769E-03
  0.4450000E+01   -.2598023E-03
  0.4500000E+01   -.2774987E-03
  0.4550000E+01   -.2889105E-03
  0.4600000E+01   -.2931435E-03
  0.4650000E+01   -.2905434E-03
  0.4700000E+01   -.2816620E-03
  0.4750000E+01   -.2677016E-03
  0.4800000E+01   -.2485544E-03
  0.4850000E+01   -.2249646E-03
  0.4900000E+01   -.1977873E-03
  0.4950000E+01   -.1679585E-03
  0.5000000E+01   -.1359567E-03
  0.5050000E+01   -.1026433E-03
  0.5100000E+01   -.6881596E-04
  0.5150000E+01   -.3505859E-04
  0.5200000E+01   -.2233895E-05
  0.5250000E+01   0.2893555E-04
  0.5300000E+01   0.5795362E-04
  0.5350000E+01   0.8452310E-04
  0.5400000E+01   0.1078118E-03
  0.5450000E+01   0.1274205E-03
  0.5500000E+01   0.1432294E-03
  0.5550000E+01   0.1551457E-03
  0.5600000E+01   0.1627438E-03
  0.5650000E+01   0.1660384E-03
  0.5700000E+01   0.1651988E-03
  0.5750000E+01   0.1603710E-03
  0.5800000E+01   0.1517596E-03
  0.5850000E+01   0.1397602E-03
  0.5900000E+01   0.1247756E-03
  0.5950000E+01   0.1072406E-03
  0.6000000E+01   0.8777059E-04
  0.6050000E+01   0.6696665E-04
  0.6100000E+01   0.4519204E-04
  0.6150000E+01   0.2304288E-04
  0.6200000E+01   0.1349664E-05
  0.6250000E+01   -.1931608E-04
  0.6300000E+01   -.3843677E-04
  0.6350000E+01   -.5556483E-04
  0.6400000E+01   -.7032829E-04
  0.6450000E+01   -.8244094E-04
  0.6500000E+01   -.9170474E-04
  0.6550000E+01   -.9801085E-04
  0.6600000E+01   -.1014066E-03
  0.6650000E+01   -.1018102E-03
  0.6700000E+01   -.9930604E-04
  0.6750000E+01   -.9412407E-04
  0.6800000E+01   -.8656147E-04
  0.6850000E+01   -.7697022E-04
  0.6900000E+01   -.6574401E-04
  0.6950000E+01   -.5330340E-04
  0.7000000E+01   -.4008219E-04
  0.7050000E+01   -.2651384E-04
  0.7100000E+01   -.1285616E-04
  0.7150000E+01   0.4371840E-06
  0.7200000E+01   0.1293488E-04
  0.7250000E+01   0.2430444E-04
  0.7300000E+01   0.3426648E-04
  0.7350000E+01   0.4260234E-04
  0.7400000E+01   0.4915635E-04
  0.7450000E+01   0.5383757E-04
  0.7500000E+01   0.5661996E-04
  0.7550000E+01   0.5753860E-04
  0.7600000E+01   0.5695530E-04
  0.7650000E+01   0.5476494E-04
  0.7700000E+01   0.5106373E-04
  0.7750000E+01   0.4605198E-04
  0.7800000E+01   0.3996024E-04
  0.7850000E+01   0.3303978E-04
  0.7900000E+01   0.2555373E-04
  0.7950000E+01   0.1776855E-04
  0.8000000E+01   0.9942972E-05
  0.8050000E+01   0.2323346E-05
  0.8100000E+01   -.5002099E-05
  0.8150001E+01   -.1180564E-04
  0.8200001E+01   -.1789120E-04
  0.8250000E+01   -.2310615E-04
  0.8300000E+01   -.2733332E-04
  0.8350000E+01   -.3049350E-04
  0.8400001E+01   -.3254514E-04
  0.8450001E+01   -.3348470E-04
  0.8500000E+01   -.3334396E-04
  0.8550000E+01   -.3218779E-04
  0.8600000E+01   -.3034748E-04
  0.8650001E+01   -.2766105E-04
  0.8700001E+01   -.2423436E-04
  0.8750000E+01   -.2020528E-04
  0.8800000E+01   -.1572520E-04
  0.8850000E+01   -.1095272E-04
  0.8900001E+01   -.6049555E-05
  0.8950001E+01   -.1173988E-05
  0.9000000E+01   0.3523159E-05
  0.9050000E+01   0.7903973E-05
  0.9100000E+01   0.1196042E-04
  0.9150001E+01   0.1549496E-04
  0.9200001E+01   0.1841392E-04
  0.9250000E+01   0.2064646E-04
  0.9300000E+01   0.2214637E-04
  0.9350000E+01   0.2289234E-04
  0.9400001E+01   0.2288818E-04
  0.9450001E+01   0.2216136E-04
  0.9500000E+01   0.2076149E-04
  0.9550000E+01   0.1875757E-04
  0.9600000E+01   0.1622323E-04
  0.9650001E+01   0.1325699E-04
  0.9700001E+01   0.9970344E-05
  0.9750000E+01   0.6481319E-05
  0.9800000E+01   0.2910368E-05
  0.9850000E+01   -.6240823E-06
  0.9900001E+01   -.4008541E-05
  0.9950001E+01   -.7139337E-05
  0.1000000E+02   -.9924242E-05
  0.1005000E+02   -.1228352E-04
  0.1010000E+02   -.1412745E-04
  0.1015000E+02   -.1542659E-04
  0.1020000E+02   -.1616210E-04
  0.1025000E+02   -.1633465E-04
  0.1030000E+02   -.1596368E-04
  0.1035000E+02   -.1508596E-04
  0.1040000E+02   -.1375360E-04
  0.1045000E+02   -.1203141E-04
  0.1050000E+02   -.9994416E-05
  0.1055000E+02   -.7724652E-05
  0.1060000E+02   -.5308234E-05
  0.1065000E+02   -.2832151E-05
  0.1070000E+02   -.3811896E-06
  0.1075000E+02   0.1964417E-05
  0.1080000E+02   0.4131991E-05
  0.1085000E+02   0.6058231E-05
  0.1090000E+02   0.7690825E-05
  0.1095000E+02   0.8990142E-05
  0.1100000E+02   0.9929417E-05
  0.1105000E+02   0.1049358E-04
  0.1110000E+02   0.1067587E-04
