# Supplementary material for: Enzyme-inspired single-atom photocatalysis for oxygen reduction to hydrogen peroxide
Source: Nat Commun. 2025 Dec 7;16:10949. doi: 10.1038/s41467-025-67189-3 (PMC12686429; doi:10.1038/s41467-025-67189-3)
Supplement: Supplementary file 3 — Supplementary Data 1 [file 41467_2025_67189_MOESM3_ESM.zip › fit/tcpp/tcppk.dat]

# Fastosh v1.0.7_b
# Name: avg_TCPP_Cu2_02_30scans
# Edge Step: 24359.22 ; E shift: 0.00
# Normalization done with e0=8986.77; pre1=-178.8; pre2=-60.0; post1=150.0; po
#      st
# Background substraction done with Rbkg=1.00; Skweight=3; Skmin=0.000; Skmax=
#      11
# COLUMN HEADERS
#---------------------------------------------------------------------
#     k              chi(k)      
  0.5000000E-01   -.3899390E+01
  0.1000000E+00   -.3714350E+01
  0.1500000E+00   -.3533540E+01
  0.2000000E+00   -.3356930E+01
  0.2500000E+00   -.3184480E+01
  0.3000000E+00   -.3016140E+01
  0.3500000E+00   -.2851880E+01
  0.4000000E+00   -.2691660E+01
  0.4500000E+00   -.2535440E+01
  0.5000000E+00   -.2383190E+01
  0.5500000E+00   -.2234900E+01
  0.6000000E+00   -.2090880E+01
  0.6500000E+00   -.1951570E+01
  0.7000000E+00   -.1816040E+01
  0.7500000E+00   -.1682180E+01
  0.8000000E+00   -.1550570E+01
  0.8500000E+00   -.1423410E+01
  0.9000000E+00   -.1297990E+01
  0.9500000E+00   -.1170580E+01
  0.1000000E+01   -.1040110E+01
  0.1050000E+01   -.9095897E+00
  0.1100000E+01   -.7801510E+00
  0.1150000E+01   -.6511120E+00
  0.1200000E+01   -.5238300E+00
  0.1250000E+01   -.3984570E+00
  0.1300000E+01   -.2771087E+00
  0.1350000E+01   -.1691710E+00
  0.1400000E+01   -.7769920E-01
  0.1450000E+01   0.4854960E-02
  0.1500000E+01   0.7086780E-01
  0.1550000E+01   0.1339661E+00
  0.1600000E+01   0.1833200E+00
  0.1650000E+01   0.2199750E+00
  0.1700000E+01   0.2387530E+00
  0.1750000E+01   0.2450310E+00
  0.1800000E+01   0.2403780E+00
  0.1850000E+01   0.2376520E+00
  0.1900000E+01   0.2236670E+00
  0.1950000E+01   0.2141640E+00
  0.2000000E+01   0.1975600E+00
  0.2050000E+01   0.1785410E+00
  0.2100000E+01   0.1539299E+00
  0.2150000E+01   0.1332840E+00
  0.2200000E+01   0.1039410E+00
  0.2250000E+01   0.8463150E-01
  0.2300000E+01   0.6950380E-01
  0.2350000E+01   0.6042897E-01
  0.2400000E+01   0.5363570E-01
  0.2450000E+01   0.5099190E-01
  0.2500000E+01   0.4379070E-01
  0.2550000E+01   0.3552540E-01
  0.2600000E+01   0.2568185E-01
  0.2650000E+01   0.1445790E-01
  0.2700000E+01   0.3740560E-02
  0.2750000E+01   -.7210840E-02
  0.2800000E+01   -.2215430E-01
  0.2850000E+01   -.3132747E-01
  0.2900000E+01   -.4726250E-01
  0.2950000E+01   -.5961510E-01
  0.3000000E+01   -.6919250E-01
  0.3050000E+01   -.8276040E-01
  0.3100000E+01   -.9151655E-01
  0.3150000E+01   -.1011090E+00
  0.3200000E+01   -.1036310E+00
  0.3250000E+01   -.1017120E+00
  0.3300000E+01   -.9973190E-01
  0.3350000E+01   -.8900974E-01
  0.3400000E+01   -.7662210E-01
  0.3450000E+01   -.6415430E-01
  0.3500000E+01   -.4535990E-01
  0.3550000E+01   -.2854330E-01
  0.3600000E+01   -.1407984E-01
  0.3650000E+01   -.1329690E-02
  0.3700000E+01   0.1367070E-01
  0.3750000E+01   0.2330790E-01
  0.3800000E+01   0.2848740E-01
  0.3850000E+01   0.3496101E-01
  0.3900000E+01   0.3635190E-01
  0.3950000E+01   0.3910550E-01
  0.4000000E+01   0.3930410E-01
  0.4050000E+01   0.3877480E-01
  0.4100000E+01   0.3744930E-01
  0.4150000E+01   0.3478540E-01
  0.4200000E+01   0.3399298E-01
  0.4250000E+01   0.3238740E-01
  0.4300000E+01   0.3164430E-01
  0.4350000E+01   0.3193110E-01
  0.4400000E+01   0.2821840E-01
  0.4450000E+01   0.2995888E-01
  0.4500000E+01   0.2818980E-01
  0.4550000E+01   0.2945510E-01
  0.4600000E+01   0.2592740E-01
  0.4650000E+01   0.2335480E-01
  0.4700000E+01   0.1957764E-01
  0.4750000E+01   0.1304230E-01
  0.4800000E+01   0.8645350E-02
  0.4850000E+01   0.1762080E-02
  0.4900000E+01   -.4854260E-02
  0.4950000E+01   -.1161205E-01
  0.5000000E+01   -.1718480E-01
  0.5050000E+01   -.2279300E-01
  0.5100000E+01   -.2386440E-01
  0.5150000E+01   -.2920570E-01
  0.5200000E+01   -.2993120E-01
  0.5250000E+01   -.3003680E-01
  0.5300000E+01   -.2760460E-01
  0.5350000E+01   -.2846340E-01
  0.5400000E+01   -.2456150E-01
  0.5450000E+01   -.1990098E-01
  0.5500000E+01   -.1798120E-01
  0.5550000E+01   -.1652720E-01
  0.5600000E+01   -.1281700E-01
  0.5650000E+01   -.1131320E-01
  0.5700000E+01   -.8736466E-02
  0.5750000E+01   -.5263830E-02
  0.5800000E+01   -.3263500E-02
  0.5850000E+01   -.2502150E-03
  0.5900000E+01   0.3337880E-02
  0.5950000E+01   0.4280072E-02
  0.6000000E+01   0.5557790E-02
  0.6050000E+01   0.8274310E-02
  0.6100000E+01   0.1311430E-01
  0.6150000E+01   0.1198600E-01
  0.6200000E+01   0.1424431E-01
  0.6250000E+01   0.1553750E-01
  0.6300000E+01   0.1565690E-01
  0.6350000E+01   0.1566000E-01
  0.6400000E+01   0.1378990E-01
  0.6450000E+01   0.1174068E-01
  0.6500000E+01   0.9305550E-02
  0.6550000E+01   0.1034450E-01
  0.6600000E+01   0.9736960E-02
  0.6650000E+01   0.5751890E-02
  0.6700000E+01   0.6827254E-02
  0.6750000E+01   0.4103190E-02
  0.6800000E+01   0.1217200E-02
  0.6850000E+01   0.6241410E-03
  0.6900000E+01   -.2173560E-02
  0.6950000E+01   -.2936479E-02
  0.7000000E+01   -.1728680E-02
  0.7050000E+01   -.4984780E-02
  0.7100000E+01   -.1826230E-02
  0.7150000E+01   -.3764600E-02
  0.7200000E+01   -.6223646E-02
  0.7250000E+01   -.6860680E-02
  0.7300000E+01   -.5679100E-02
  0.7350000E+01   -.8208180E-02
  0.7400000E+01   -.1130990E-01
  0.7450000E+01   -.5839094E-02
  0.7500000E+01   -.7277490E-02
  0.7550000E+01   -.8544860E-02
  0.7600000E+01   -.6502420E-02
  0.7650000E+01   -.4618090E-02
  0.7700000E+01   -.4500789E-02
  0.7750000E+01   -.2309260E-02
  0.7800000E+01   -.2490050E-02
  0.7850000E+01   -.2740330E-02
  0.7900000E+01   -.7201910E-03
  0.7950000E+01   0.3008527E-02
  0.8000000E+01   0.6423920E-03
  0.8050000E+01   0.3537730E-02
  0.8100000E+01   0.5746550E-02
  0.8150001E+01   0.2838853E-02
  0.8200001E+01   0.5616870E-02
  0.8250000E+01   0.5032620E-02
  0.8300000E+01   0.2081630E-02
  0.8350000E+01   0.5348920E-02
  0.8400001E+01   0.4207038E-02
  0.8450001E+01   0.6710780E-02
  0.8500000E+01   0.4323600E-02
  0.8550000E+01   0.4468290E-02
  0.8600000E+01   0.3704260E-02
  0.8650001E+01   0.4699477E-02
  0.8700001E+01   0.2953790E-02
  0.8750000E+01   0.1273510E-02
  0.8800000E+01   0.2048130E-02
  0.8850000E+01   -.2346980E-02
  0.8900001E+01   -.7138856E-03
  0.8950001E+01   -.1166160E-02
  0.9000000E+01   -.2723420E-02
  0.9050000E+01   -.5172880E-02
  0.9100000E+01   -.2898110E-02
  0.9150001E+01   -.4654188E-02
  0.9200001E+01   -.4526860E-02
  0.9250000E+01   -.2281450E-02
  0.9300000E+01   -.3094140E-02
  0.9350000E+01   -.3449590E-02
  0.9400001E+01   -.3149400E-02
  0.9450001E+01   -.1024290E-02
  0.9500000E+01   -.3408660E-02
  0.9550000E+01   -.1878160E-02
  0.9600000E+01   0.1313210E-02
  0.9650001E+01   -.1437612E-02
  0.9700001E+01   0.1025900E-04
  0.9750000E+01   -.1219860E-02
  0.9800000E+01   0.1299430E-02
  0.9850000E+01   0.1333060E-02
  0.9900001E+01   0.1806361E-02
  0.9950001E+01   0.2734480E-03
  0.1000000E+02   0.2949170E-02
  0.1005000E+02   0.1522870E-02
  0.1010000E+02   0.2634270E-02
  0.1015000E+02   0.3213847E-02
  0.1020000E+02   0.1491400E-02
  0.1025000E+02   0.1643580E-02
  0.1030000E+02   0.1544150E-02
  0.1035000E+02   0.4100840E-02
  0.1040000E+02   0.1178858E-02
  0.1045000E+02   0.1624680E-02
  0.1050000E+02   0.9643380E-03
  0.1055000E+02   -.1540910E-02
  0.1060000E+02   -.2134950E-02
  0.1065000E+02   -.5970640E-03
  0.1070000E+02   -.1278680E-02
  0.1075000E+02   -.1711700E-02
  0.1080000E+02   -.1306620E-02
  0.1085000E+02   -.1299780E-02
  0.1090000E+02   -.2111564E-02
  0.1095000E+02   -.7627150E-03
  0.1100000E+02   -.6347870E-03
  0.1105000E+02   0.5386930E-03
  0.1110000E+02   -.1233620E-02
