# Supplementary material for: Enzyme-inspired single-atom photocatalysis for oxygen reduction to hydrogen peroxide
Source: Nat Commun. 2025 Dec 7;16:10949. doi: 10.1038/s41467-025-67189-3 (PMC12686429; doi:10.1038/s41467-025-67189-3)
Supplement: Supplementary file 3 — Supplementary Data 1 [file 41467_2025_67189_MOESM3_ESM.zip › fit/tcpp/tcppk.fit]

# feffit result:
# k range = [  3.00 11.00]; kweight =  3.00; dk1, dk2 =[  1.00  1.00]
# r range = [  1.10  2.09];   6 independent points in data
# fit to data: skey "ASCII" in file ../../chi/tcpp_ter_k.chi.txt
# Null title                                                       Feff
# POT  SCF  30  3.5000   0, core-hole, AFOLP (folp(0)= 1.150)
# Abs   Z=29 Rmt= 1.341 Rnm= 1.419 K  shell
# Pot 1 Z= 7 Rmt= 0.828 Rnm= 0.996
# Pot 2 Z= 6 Rmt= 0.808 Rnm= 0.998
# Pot 3 Z= 1 Rmt= 0.714 Rnm= 0.881
# Gam_ch=1.729E+00 H-L exch Vi= 0.000E+00 Vr= 3.000E+00
# Mu=-1.084E+01 kf=2.679E+00 Vint=-2.010E+01 Rs_int= 1.354
# PATH  Rmax= 4.000,  Keep_limit= 0.00, Heap_limit 0.00  Pwcrit= 2.50%
# Path    1      icalc       2
#---------------------------------------------------------------------
#     k              chi(k)      
  0.5000000E-01   -.4445421E+00
  0.1000000E+00   -.4435253E+00
  0.1500000E+00   -.4417981E+00
  0.2000000E+00   -.4393136E+00
  0.2500000E+00   -.4360089E+00
  0.3000000E+00   -.4318081E+00
  0.3500000E+00   -.4266259E+00
  0.4000000E+00   -.4203710E+00
  0.4500000E+00   -.4129506E+00
  0.5000000E+00   -.4042738E+00
  0.5500000E+00   -.3937148E+00
  0.6000000E+00   -.3816141E+00
  0.6500000E+00   -.3679657E+00
  0.7000000E+00   -.3527305E+00
  0.7500000E+00   -.3357087E+00
  0.8000000E+00   -.3164709E+00
  0.8500000E+00   -.2956125E+00
  0.9000000E+00   -.2732042E+00
  0.9500000E+00   -.2489203E+00
  0.1000000E+01   -.2228810E+00
  0.1050000E+01   -.1956572E+00
  0.1100000E+01   -.1672557E+00
  0.1150000E+01   -.1374539E+00
  0.1200000E+01   -.1071559E+00
  0.1250000E+01   -.7646340E-01
  0.1300000E+01   -.4524565E-01
  0.1350000E+01   -.1447431E-01
  0.1400000E+01   0.1580323E-01
  0.1450000E+01   0.4535335E-01
  0.1500000E+01   0.7338621E-01
  0.1550000E+01   0.1001964E+00
  0.1600000E+01   0.1249966E+00
  0.1650000E+01   0.1472083E+00
  0.1700000E+01   0.1665719E+00
  0.1750000E+01   0.1828724E+00
  0.1800000E+01   0.1963462E+00
  0.1850000E+01   0.2065196E+00
  0.1900000E+01   0.2129787E+00
  0.1950000E+01   0.2157125E+00
  0.2000000E+01   0.2147752E+00
  0.2050000E+01   0.2093328E+00
  0.2100000E+01   0.2001807E+00
  0.2150000E+01   0.1879743E+00
  0.2200000E+01   0.1730632E+00
  0.2250000E+01   0.1558453E+00
  0.2300000E+01   0.1371365E+00
  0.2350000E+01   0.1172814E+00
  0.2400000E+01   0.9668147E-01
  0.2450000E+01   0.7573579E-01
  0.2500000E+01   0.5473531E-01
  0.2550000E+01   0.3397870E-01
  0.2600000E+01   0.1391496E-01
  0.2650000E+01   -.5123643E-02
  0.2700000E+01   -.2283984E-01
  0.2750000E+01   -.3939866E-01
  0.2800000E+01   -.5407282E-01
  0.2850000E+01   -.6659134E-01
  0.2900000E+01   -.7674213E-01
  0.2950000E+01   -.8567140E-01
  0.3000000E+01   -.9295681E-01
  0.3050000E+01   -.9732896E-01
  0.3100000E+01   -.9851209E-01
  0.3150000E+01   -.9690476E-01
  0.3200000E+01   -.9481570E-01
  0.3250000E+01   -.9069367E-01
  0.3300000E+01   -.8473825E-01
  0.3350000E+01   -.7718952E-01
  0.3400000E+01   -.6842213E-01
  0.3450000E+01   -.5869575E-01
  0.3500000E+01   -.4828495E-01
  0.3550000E+01   -.3747273E-01
  0.3600000E+01   -.2659253E-01
  0.3650000E+01   -.1587105E-01
  0.3700000E+01   -.5508938E-02
  0.3750000E+01   0.4279839E-02
  0.3800000E+01   0.1327983E-01
  0.3850000E+01   0.2132146E-01
  0.3900000E+01   0.2832540E-01
  0.3950000E+01   0.3419828E-01
  0.4000000E+01   0.3889043E-01
  0.4050000E+01   0.4244117E-01
  0.4100000E+01   0.4480200E-01
  0.4150000E+01   0.4599388E-01
  0.4200000E+01   0.4606424E-01
  0.4250000E+01   0.4521304E-01
  0.4300000E+01   0.4341378E-01
  0.4350000E+01   0.4076172E-01
  0.4400000E+01   0.3737115E-01
  0.4450000E+01   0.3347075E-01
  0.4500000E+01   0.2910469E-01
  0.4550000E+01   0.2437286E-01
  0.4600000E+01   0.1940554E-01
  0.4650000E+01   0.1437768E-01
  0.4700000E+01   0.9366244E-02
  0.4750000E+01   0.4451195E-02
  0.4800000E+01   -.2606896E-03
  0.4850000E+01   -.4669339E-02
  0.4900000E+01   -.8718901E-02
  0.4950000E+01   -.1235173E-01
  0.5000000E+01   -.1550837E-01
  0.5050000E+01   -.1816485E-01
  0.5100000E+01   -.2032642E-01
  0.5150000E+01   -.2193684E-01
  0.5200000E+01   -.2298769E-01
  0.5250000E+01   -.2350120E-01
  0.5300000E+01   -.2354394E-01
  0.5350000E+01   -.2307247E-01
  0.5400000E+01   -.2212112E-01
  0.5450000E+01   -.2073819E-01
  0.5500000E+01   -.1900882E-01
  0.5550000E+01   -.1693746E-01
  0.5600000E+01   -.1458594E-01
  0.5650000E+01   -.1202008E-01
  0.5700000E+01   -.9304747E-02
  0.5750000E+01   -.6495451E-02
  0.5800000E+01   -.3661047E-02
  0.5850000E+01   -.8678350E-03
  0.5900000E+01   0.1866066E-02
  0.5950000E+01   0.4448427E-02
  0.6000000E+01   0.6817940E-02
  0.6050000E+01   0.8926487E-02
  0.6100000E+01   0.1073419E-01
  0.6150000E+01   0.1221035E-01
  0.6200000E+01   0.1333335E-01
  0.6250000E+01   0.1409133E-01
  0.6300000E+01   0.1448187E-01
  0.6350000E+01   0.1451171E-01
  0.6400000E+01   0.1420237E-01
  0.6450000E+01   0.1356104E-01
  0.6500000E+01   0.1261277E-01
  0.6550000E+01   0.1139549E-01
  0.6600000E+01   0.9952417E-02
  0.6650000E+01   0.8330872E-02
  0.6700000E+01   0.6580624E-02
  0.6750000E+01   0.4752699E-02
  0.6800000E+01   0.2897762E-02
  0.6850000E+01   0.1064820E-02
  0.6900000E+01   -.7133904E-03
  0.6950000E+01   -.2397333E-02
  0.7000000E+01   -.3931913E-02
  0.7050000E+01   -.5283624E-02
  0.7100000E+01   -.6425621E-02
  0.7150000E+01   -.7338124E-02
  0.7200000E+01   -.8008686E-02
  0.7250000E+01   -.8432233E-02
  0.7300000E+01   -.8610773E-02
  0.7350000E+01   -.8553086E-02
  0.7400000E+01   -.8281893E-02
  0.7450000E+01   -.7823875E-02
  0.7500000E+01   -.7181299E-02
  0.7550000E+01   -.6381873E-02
  0.7600000E+01   -.5456318E-02
  0.7650000E+01   -.4437440E-02
  0.7700000E+01   -.3358953E-02
  0.7750000E+01   -.2254509E-02
  0.7800000E+01   -.1156661E-02
  0.7850000E+01   -.9606364E-04
  0.7900000E+01   0.9011936E-03
  0.7950000E+01   0.1826893E-02
  0.8000000E+01   0.2655802E-02
  0.8050000E+01   0.3369860E-02
  0.8100000E+01   0.3955008E-02
  0.8150001E+01   0.4401645E-02
  0.8200001E+01   0.4704585E-02
  0.8250000E+01   0.4862990E-02
  0.8300000E+01   0.4880239E-02
  0.8350000E+01   0.4763596E-02
  0.8400001E+01   0.4524482E-02
  0.8450001E+01   0.4208311E-02
  0.8500000E+01   0.3790339E-02
  0.8550000E+01   0.3286609E-02
  0.8600000E+01   0.2714967E-02
  0.8650001E+01   0.2094374E-02
  0.8700001E+01   0.1444425E-02
  0.8750000E+01   0.7846148E-03
  0.8800000E+01   0.1339925E-03
  0.8850000E+01   -.4895850E-03
  0.8900001E+01   -.1069833E-02
  0.8950001E+01   -.1607688E-02
  0.9000000E+01   -.2083936E-02
  0.9050000E+01   -.2486133E-02
  0.9100000E+01   -.2805465E-02
  0.9150001E+01   -.3035823E-02
  0.9200001E+01   -.3173773E-02
  0.9250000E+01   -.3218623E-02
  0.9300000E+01   -.3172342E-02
  0.9350000E+01   -.3039409E-02
  0.9400001E+01   -.2826610E-02
  0.9450001E+01   -.2547466E-02
  0.9500000E+01   -.2205932E-02
  0.9550000E+01   -.1812148E-02
  0.9600000E+01   -.1378923E-02
  0.9650001E+01   -.9197446E-03
  0.9700001E+01   -.4484539E-03
  0.9750000E+01   0.2113145E-04
  0.9800000E+01   0.4756817E-03
  0.9850000E+01   0.9027062E-03
  0.9900001E+01   0.1290877E-02
  0.9950001E+01   0.1630008E-02
  0.1000000E+02   0.1910338E-02
  0.1005000E+02   0.2125596E-02
  0.1010000E+02   0.2271810E-02
  0.1015000E+02   0.2347167E-02
  0.1020000E+02   0.2352005E-02
  0.1025000E+02   0.2288718E-02
  0.1030000E+02   0.2161612E-02
  0.1035000E+02   0.1976708E-02
  0.1040000E+02   0.1741537E-02
  0.1045000E+02   0.1464799E-02
  0.1050000E+02   0.1156111E-02
  0.1055000E+02   0.8256905E-03
  0.1060000E+02   0.4839957E-03
  0.1065000E+02   0.1414181E-03
  0.1070000E+02   -.1919794E-03
  0.1075000E+02   -.5068140E-03
  0.1080000E+02   -.7946014E-03
  0.1085000E+02   -.1047987E-02
  0.1090000E+02   -.1260892E-02
  0.1095000E+02   -.1426471E-02
  0.1100000E+02   -.1541588E-02
  0.1105000E+02   -.1606657E-02
  0.1110000E+02   -.1622041E-02
