# Supplementary material for: Enzyme-inspired single-atom photocatalysis for oxygen reduction to hydrogen peroxide
Source: Nat Commun. 2025 Dec 7;16:10949. doi: 10.1038/s41467-025-67189-3 (PMC12686429; doi:10.1038/s41467-025-67189-3)
Supplement: Supplementary file 3 — Supplementary Data 1 [file 41467_2025_67189_MOESM3_ESM.zip › fit/tcpp/tcppr.002]

# > path    2: N2
# k range = [  3.00 11.00]; kweight =  3.00; dk1, dk2 =[  1.00  1.00]
# path  : e0 =  3.4117; amp =  0.0375; delr =  0.09058; sigma2 =  0.004800
# params: ei =  0.0000; 3rd =  0.000000; 4th =  0.000000
# <<< feff data file used: ../../feff/xas_feff/feff0004.dat
# path:   x         y         z   ipot iz ; r_eff = 2.0269; n_degen=  1.00
# >   0.00000   0.00000   0.00000   0  29        absorbing atom
# >   2.01260  -0.22830   0.07570   1   7
# Null title                                                       Feff
# POT  Non-SCF, core-hole, AFOLP (folp(0)= 1.150)
# Abs   Z=29 Rmt= 1.341 Rnm= 1.419 K  shell
# Pot 1 Z= 7 Rmt= 0.828 Rnm= 0.996
# Pot 2 Z= 6 Rmt= 0.808 Rnm= 0.998
# Pot 3 Z= 1 Rmt= 0.714 Rnm= 0.881
# Gam_ch=1.729E+00 H-L exch Vi= 0.000E+00 Vr= 3.000E+00
# Mu= 7.570E+00 kf=2.689E+00 Vint=-1.998E+01 Rs_int= 1.349
# PATH  Rmax= 4.000,  Keep_limit= 0.00, Heap_limit 0.00  Pwcrit= 2.50%
# Path    4      icalc       2
#---------------------------------------------------------------------
#     r          real(chi(r))   imag(chi(r))   ampl(chi(r))   phase(chi(r))
  0.0000000E+00  0.3496564E-02  0.0000000E+00  0.3496564E-02  0.0000000E+00
  0.3067962E-01  0.3614563E-02  -.2534862E-03  0.3623440E-02  -.7001451E-01
  0.6135923E-01  0.3896031E-02  -.7112063E-03  0.3960413E-02  -.1805583E+00
  0.9203885E-01  0.4150878E-02  -.1491060E-02  0.4410561E-02  -.3448611E+00
  0.1227185E+00  0.4144263E-02  -.2569709E-02  0.4876302E-02  -.5550420E+00
  0.1533981E+00  0.3688914E-02  -.3779799E-02  0.5281569E-02  -.7975664E+00
  0.1840777E+00  0.2723454E-02  -.4861949E-02  0.5572768E-02  -.1060189E+01
  0.2147573E+00  0.1347067E-02  -.5554362E-02  0.5715376E-02  -.1332866E+01
  0.2454369E+00  -.2046601E-03  -.5688338E-02  0.5692018E-02  -.1606760E+01
  0.2761165E+00  -.1636839E-02  -.5253838E-02  0.5502914E-02  -.1872817E+01
  0.3067962E+00  -.2699070E-02  -.4408192E-02  0.5168862E-02  -.2120200E+01
  0.3374758E+00  -.3277453E-02  -.3420857E-02  0.4737505E-02  -.2334789E+01
  0.3681554E+00  -.3437879E-02  -.2571451E-02  0.4293178E-02  -.2499388E+01
  0.3988350E+00  -.3399757E-02  -.2038250E-02  0.3963939E-02  -.2601520E+01
  0.4295146E+00  -.3445314E-02  -.1821468E-02  0.3897170E-02  -.2655265E+01
  0.4601943E+00  -.3796312E-02  -.1735692E-02  0.4174279E-02  -.2712763E+01
  0.4908739E+00  -.4506391E-02  -.1480768E-02  0.4743441E-02  -.2824115E+01
  0.5215535E+00  -.5415684E-02  -.7688137E-03  0.5469982E-02  -.3000574E+01
  0.5522331E+00  -.6193012E-02  0.5406736E-03  0.6216568E-02  -.3228676E+01
  0.5829127E+00  -.6456804E-02  0.2354124E-02  0.6872570E-02  -.3491211E+01
  0.6135923E+00  -.5931617E-02  0.4347593E-02  0.7354294E-02  -.3774094E+01
  0.6442720E+00  -.4577379E-02  0.6068920E-02  0.7601591E-02  -.4066185E+01
  0.6749516E+00  -.2633412E-02  0.7105359E-02  0.7577663E-02  -.4357461E+01
  0.7056312E+00  -.5494331E-03  0.7252151E-02  0.7272934E-02  -.4636772E+01
  0.7363108E+00  0.1178896E-02  0.6610347E-02  0.6714647E-02  -.4888875E+01
  0.7669904E+00  0.2209625E-02  0.5564759E-02  0.5987402E-02  -.5090371E+01
  0.7976701E+00  0.2507800E-02  0.4639192E-02  0.5273629E-02  -.5207962E+01
  0.8283496E+00  0.2382191E-02  0.4278196E-02  0.4896712E-02  -.5220455E+01
  0.8590293E+00  0.2378002E-02  0.4640990E-02  0.5214756E-02  -.5185901E+01
  0.8897089E+00  0.3056803E-02  0.5496525E-02  0.6289342E-02  -.5219929E+01
  0.9203885E+00  0.4745954E-02  0.6274087E-02  0.7866909E-02  -.5359997E+01
  0.9510681E+00  0.7360465E-02  0.6262853E-02  0.9664356E-02  -.5578182E+01
  0.9817477E+00  0.1037861E-01  0.4889885E-02  0.1147286E-01  -.5842883E+01
  0.1012427E+01  0.1299428E-01  0.1966816E-02  0.1314229E-01  -.6132966E+01
  0.1043107E+01  0.1439589E-01  -.2200180E-02  0.1456305E-01  -.6434846E+01
  0.1073787E+01  0.1406343E-01  -.6892284E-02  0.1566154E-01  -.6738870E+01
  0.1104466E+01  0.1195992E-01  -.1122874E-01  0.1640501E-01  -.7037062E+01
  0.1135146E+01  0.8529466E-02  -.1448841E-01  0.1681267E-01  -.7321905E+01
  0.1165825E+01  0.4492868E-02  -.1636575E-01  0.1697126E-01  -.7586054E+01
  0.1196505E+01  0.5205856E-03  -.1704301E-01  0.1705096E-01  -.7823446E+01
  0.1227185E+01  -.3074663E-02  -.1703259E-01  0.1730788E-01  -.8032575E+01
  0.1257864E+01  -.6477985E-02  -.1684377E-01  0.1804652E-01  -.8221136E+01
  0.1288544E+01  -.1025728E-01  -.1661488E-01  0.1952603E-01  -.8407064E+01
  0.1319224E+01  -.1501136E-01  -.1588664E-01  0.2185695E-01  -.8611059E+01
  0.1349903E+01  -.2091099E-01  -.1365304E-01  0.2497349E-01  -.8846359E+01
  0.1380583E+01  -.2733158E-01  -.8722022E-02  0.2868952E-01  -.9115875E+01
  0.1411262E+01  -.3276879E-01  -.2854873E-03  0.3277003E-01  -.9416066E+01
  0.1441942E+01  -.3513799E-01  0.1150992E-01  0.3697508E-01  -.9741327E+01
  0.1472622E+01  -.3241297E-01  0.2523579E-01  0.4107853E-01  -.1008632E+02
  0.1503301E+01  -.2341278E-01  0.3828327E-01  0.4487501E-01  -.1044669E+02
  0.1533981E+01  -.8456217E-02  0.4743551E-01  0.4818335E-01  -.1081916E+02
  0.1564660E+01  0.1038597E-01  0.4977754E-01  0.5084950E-01  -.1120127E+02
  0.1595340E+01  0.2959570E-01  0.4366474E-01  0.5274955E-01  -.1159124E+02
  0.1626020E+01  0.4503690E-01  0.2941598E-01  0.5379240E-01  -.1198778E+02
  0.1656699E+01  0.5308542E-01  0.9461623E-02  0.5392202E-01  -.1238999E+02
  0.1687379E+01  0.5170900E-01  -.1215592E-01  0.5311861E-01  -.1279726E+02
  0.1718059E+01  0.4113771E-01  -.3081436E-01  0.5139880E-01  -.1320927E+02
  0.1748738E+01  0.2388301E-01  -.4257286E-01  0.4881440E-01  -.1362592E+02
  0.1779418E+01  0.4072609E-02  -.4526723E-01  0.4545007E-01  -.1404744E+02
  0.1810097E+01  -.1370392E-01  -.3908696E-01  0.4141966E-01  -.1447438E+02
  0.1840777E+01  -.2567783E-01  -.2644689E-01  0.3686176E-01  -.1490781E+02
  0.1871457E+01  -.2990649E-01  -.1119947E-01  0.3193472E-01  -.1534965E+02
  0.1902136E+01  -.2669028E-01  0.2550211E-02  0.2681184E-01  -.1580322E+02
  0.1932816E+01  -.1828966E-01  0.1163754E-01  0.2167820E-01  -.1627464E+02
  0.1963495E+01  -.8065969E-02  0.1466027E-01  0.1673270E-01  -.1677577E+02
  0.1994175E+01  0.6449767E-03  0.1218800E-01  0.1220505E-01  -.1733163E+02
  0.2024855E+01  0.5543578E-02  0.6334618E-02  0.8417758E-02  -.1799766E+02
  0.2055534E+01  0.5940591E-02  -.1157930E-03  0.5941719E-02  -.1886905E+02
  0.2086214E+01  0.2743178E-02  -.4700819E-02  0.5442676E-02  -.1989211E+02
  0.2116894E+01  -.2086031E-02  -.6045012E-02  0.6394818E-02  -.2075264E+02
  0.2147573E+01  -.6358758E-02  -.4160797E-02  0.7599081E-02  -.2141173E+02
  0.2178253E+01  -.8461194E-02  -.2302546E-03  0.8464327E-02  -.2196394E+02
  0.2208932E+01  -.7845523E-02  0.3997971E-02  0.8805453E-02  -.2246244E+02
  0.2239612E+01  -.5071187E-02  0.6936809E-02  0.8592803E-02  -.2293068E+02
  0.2270292E+01  -.1431959E-02  0.7733863E-02  0.7865313E-02  -.2337886E+02
  0.2300971E+01  0.1645831E-02  0.6493988E-02  0.6699302E-02  -.2381016E+02
  0.2331651E+01  0.3180970E-02  0.4106313E-02  0.5194264E-02  -.2422104E+02
  0.2362330E+01  0.2971899E-02  0.1785110E-02  0.3466814E-02  -.2459184E+02
  0.2393010E+01  0.1583335E-02  0.5331769E-03  0.1670697E-02  -.2480793E+02
  0.2423690E+01  0.2507539E-04  0.7471565E-03  0.7475772E-03  -.2359549E+02
  0.2454369E+01  -.7198017E-03  0.2108592E-02  0.2228065E-02  -.2323298E+02
  0.2485049E+01  -.1142134E-03  0.3779070E-02  0.3780795E-02  -.2353173E+02
  0.2515729E+01  0.1731395E-02  0.4795048E-02  0.5098060E-02  -.2390846E+02
  0.2546408E+01  0.4140043E-02  0.4486349E-02  0.6104694E-02  -.2430722E+02
  0.2577088E+01  0.6177899E-02  0.2746317E-02  0.6760821E-02  -.2471444E+02
  0.2607767E+01  0.7050555E-02  0.5418196E-04  0.7050763E-02  -.2512506E+02
  0.2638447E+01  0.6419100E-02  -.2742567E-02  0.6980438E-02  -.2553652E+02
  0.2669127E+01  0.4513289E-02  -.4781567E-02  0.6575192E-02  -.2594699E+02
  0.2699806E+01  0.2009738E-02  -.5522854E-02  0.5877156E-02  -.2635454E+02
  0.2730486E+01  -.2598010E-03  -.4935248E-02  0.4942082E-02  -.2675613E+02
  0.2761166E+01  -.1640843E-02  -.3467387E-02  0.3836032E-02  -.2714553E+02
  0.2791845E+01  -.1892701E-02  -.1830620E-02  0.2633152E-02  -.2750561E+02
  0.2822525E+01  -.1241129E-02  -.6950754E-03  0.1422509E-02  -.2776382E+02
  0.2853204E+01  -.2399287E-03  -.4280952E-03  0.4907456E-03  -.2721437E+02
  0.2883884E+01  0.4875221E-03  -.9774899E-03  0.1092321E-02  -.2624089E+02
  0.2914564E+01  0.5123222E-03  -.1935537E-02  0.2002193E-02  -.2644478E+02
  0.2945243E+01  -.2385514E-03  -.2743130E-02  0.2753483E-02  -.2679028E+02
  0.2975923E+01  -.1481480E-02  -.2939166E-02  0.3291425E-02  -.2717042E+02
  0.3006603E+01  -.2723676E-02  -.2348813E-02  0.3596572E-02  -.2756270E+02
  0.3037282E+01  -.3486252E-02  -.1137487E-02  0.3667129E-02  -.2795895E+02
  0.3067962E+01  -.3504394E-02  0.2815119E-03  0.3515683E-02  -.2835449E+02
  0.3098641E+01  -.2822918E-02  0.1436141E-02  0.3167233E-02  -.2874495E+02
  0.3129321E+01  -.1755133E-02  0.1995223E-02  0.2657330E-02  -.2912366E+02
  0.3160001E+01  -.7323056E-03  0.1894136E-02  0.2030769E-02  -.2947622E+02
  0.3190680E+01  -.1149659E-03  0.1339219E-02  0.1344144E-02  -.2975950E+02
  0.3221360E+01  -.4821862E-04  0.6977845E-03  0.6994485E-03  -.2977614E+02
  0.3252039E+01  -.4189785E-03  0.3283815E-03  0.5323321E-03  -.2893910E+02
  0.3282719E+01  -.9260162E-03  0.4272892E-03  0.1019844E-02  -.2870665E+02
  0.3313399E+01  -.1225289E-02  0.9552665E-03  0.1553663E-02  -.2893653E+02
  0.3344078E+01  -.1083629E-02  0.1670199E-02  0.1990933E-02  -.2926960E+02
  0.3374758E+01  -.4747811E-03  0.2244711E-02  0.2294373E-02  -.2963669E+02
  0.3405437E+01  0.4193944E-03  0.2413033E-02  0.2449208E-02  -.3001722E+02
  0.3436117E+01  0.1297029E-02  0.2082559E-02  0.2453434E-02  -.3040215E+02
  0.3466797E+01  0.1870398E-02  0.1364738E-02  0.2315361E-02  -.3078558E+02
  0.3497476E+01  0.1986004E-02  0.5170841E-03  0.2052215E-02  -.3116122E+02
  0.3528156E+01  0.1680176E-02  -.1733590E-03  0.1689095E-02  -.3151874E+02
  0.3558836E+01  0.1150475E-02  -.5117392E-03  0.1259154E-02  -.3183446E+02
  0.3589515E+01  0.6603571E-03  -.4699651E-03  0.8105175E-03  -.3203445E+02
  0.3620195E+01  0.4220238E-03  -.1851735E-03  0.4608615E-03  -.3182941E+02
  0.3650874E+01  0.5089954E-03  0.1125278E-03  0.5212857E-03  -.3119835E+02
  0.3681554E+01  0.8340986E-03  0.2076885E-03  0.8595667E-03  -.3117189E+02
  0.3712234E+01  0.1198366E-02  -.5910337E-05  0.1198380E-02  -.3142086E+02
  0.3742913E+01  0.1385585E-02  -.4836785E-03  0.1467580E-02  -.3175178E+02
  0.3773593E+01  0.1259088E-02  -.1056479E-02  0.1643609E-02  -.3211405E+02
  0.3804272E+01  0.8189218E-03  -.1509573E-02  0.1717395E-02  -.3248967E+02
  0.3834952E+01  0.1969597E-03  -.1677254E-02  0.1688779E-02  -.3286983E+02
  0.3865632E+01  -.4045272E-03  -.1511594E-02  0.1564787E-02  -.3324821E+02
  0.3896311E+01  -.8013186E-03  -.1097112E-02  0.1358590E-02  -.3361755E+02
  0.3926991E+01  -.9032420E-03  -.6080466E-03  0.1088837E-02  -.3396502E+02
  0.3957671E+01  -.7457656E-03  -.2297375E-03  0.7803497E-03  -.3425869E+02
  0.3988350E+01  -.4661255E-03  -.7985397E-04  0.4729161E-03  -.3438786E+02
  0.4019030E+01  -.2373348E-03  -.1632843E-03  0.2880791E-03  -.3395490E+02
  0.4049709E+01  -.1907937E-03  -.3781432E-03  0.4235499E-03  -.3345401E+02
  0.4080389E+01  -.3613924E-03  -.5674550E-03  0.6727626E-03  -.3355381E+02
  0.4111069E+01  -.6774564E-03  -.5917276E-03  0.8994936E-03  -.3383957E+02
  0.4141748E+01  -.9973939E-03  -.3900339E-03  0.1070944E-02  -.3418475E+02
  0.4172428E+01  -.1174727E-02  -.3974441E-05  0.1174734E-02  -.3455414E+02
  0.4203107E+01  -.1122033E-02  0.4438102E-03  0.1206618E-02  -.3493418E+02
  0.4233787E+01  -.8464197E-03  0.8048981E-03  0.1168027E-02  -.3531778E+02
  0.4264467E+01  -.4428448E-03  0.9686424E-03  0.1065073E-02  -.3569950E+02
  0.4295146E+01  -.5044672E-04  0.9064146E-03  0.9078173E-03  -.3607272E+02
  0.4325826E+01  0.2074424E-03  0.6787137E-03  0.7097074E-03  -.3642494E+02
  0.4356505E+01  0.2731400E-03  0.4042612E-03  0.4878858E-03  -.3672252E+02
  0.4387185E+01  0.1736977E-03  0.2064052E-03  0.2697666E-03  -.3682788E+02
  0.4417865E+01  0.2969433E-05  0.1610238E-03  0.1610512E-03  -.3614676E+02
  0.4448545E+01  -.1234478E-03  0.2679396E-03  0.2950101E-03  -.3569658E+02
  0.4479224E+01  -.1195169E-03  0.4565706E-03  0.4719545E-03  -.3587229E+02
  0.4509904E+01  0.3591124E-04  0.6212144E-03  0.6222515E-03  -.3618606E+02
  0.4540583E+01  0.2937860E-03  0.6690195E-03  0.7306828E-03  -.3654209E+02
  0.4571263E+01  0.5598860E-03  0.5594022E-03  0.7914564E-03  -.3691415E+02
  0.4601943E+01  0.7374996E-03  0.3185977E-03  0.8033742E-03  -.3729133E+02
  0.4632622E+01  0.7684201E-03  0.2482410E-04  0.7688210E-03  -.3766682E+02
  0.4663302E+01  0.6548043E-03  -.2276664E-03  0.6932536E-03  -.3803373E+02
  0.4693982E+01  0.4539183E-03  -.3688498E-03  0.5848863E-03  -.3838148E+02
  0.4724661E+01  0.2498281E-03  -.3799885E-03  0.4547585E-03  -.3868830E+02
  0.4755341E+01  0.1158158E-03  -.2968118E-03  0.3186072E-03  -.3889788E+02
  0.4786020E+01  0.8428586E-04  -.1891321E-03  0.2070629E-03  -.3885068E+02
  0.4816700E+01  0.1366218E-03  -.1273395E-03  0.1867642E-03  -.3844936E+02
  0.4847380E+01  0.2159654E-03  -.1511730E-03  0.2636177E-03  -.3830983E+02
  0.4878059E+01  0.2558150E-03  -.2541491E-03  0.3606010E-03  -.3848124E+02
  0.4908739E+01  0.2109476E-03  -.3893741E-03  0.4428443E-03  -.3877341E+02
  0.4939418E+01  0.7704297E-04  -.4928299E-03  0.4988155E-03  -.3911483E+02
  0.4970098E+01  -.1088310E-03  -.5128802E-03  0.5242997E-03  -.3947900E+02
  0.5000778E+01  -.2859334E-03  -.4327814E-03  0.5187077E-03  -.3985376E+02
  0.5031457E+01  -.3969742E-03  -.2768212E-03  0.4839612E-03  -.4023177E+02
  0.5062137E+01  -.4123661E-03  -.9838452E-04  0.4239403E-03  -.4060650E+02
  0.5092816E+01  -.3412693E-03  0.4385167E-04  0.3440751E-03  -.4096850E+02
  0.5123496E+01  -.2254786E-03  0.1106380E-03  0.2511600E-03  -.4129687E+02
  0.5154176E+01  -.1197927E-03  0.9713532E-04  0.1542257E-03  -.4152204E+02
  0.5184855E+01  -.6811163E-04  0.3234461E-04  0.7540137E-04  -.4128405E+02
  0.5215535E+01  -.8571868E-04  -.3577307E-04  0.9288382E-04  -.4044535E+02
  0.5246214E+01  -.1549089E-03  -.6224291E-04  0.1669460E-03  -.4045864E+02
  0.5276894E+01  -.2349352E-03  -.2425784E-04  0.2361842E-03  -.4073782E+02
  0.5307574E+01  -.2810689E-03  0.7034985E-04  0.2897392E-03  -.4108596E+02
  0.5338253E+01  -.2640820E-03  0.1882037E-03  0.3242837E-03  -.4145989E+02
  0.5368933E+01  -.1818605E-03  0.2859401E-03  0.3388731E-03  -.4184503E+02
  0.5399612E+01  -.5882092E-04  0.3289088E-03  0.3341271E-03  -.4223454E+02
  0.5430292E+01  0.6572965E-04  0.3048943E-03  0.3118989E-03  -.4262384E+02
  0.5460972E+01  0.1545499E-03  0.2274939E-03  0.2750257E-03  -.4300824E+02
  0.5491652E+01  0.1872078E-03  0.1285431E-03  0.2270905E-03  -.4338060E+02
  0.5522331E+01  0.1666307E-03  0.4367852E-04  0.1722602E-03  -.4372594E+02
  0.5553010E+01  0.1154213E-03  -.2361066E-05  0.1154454E-03  -.4400275E+02
  0.5583690E+01  0.6439914E-04  -.4480974E-05  0.6455484E-04  -.4405177E+02
  0.5614370E+01  0.3888581E-04  0.2303883E-04  0.4519838E-04  -.4344743E+02
  0.5645050E+01  0.4869548E-04  0.5490066E-04  0.7338482E-04  -.4313707E+02
  0.5675729E+01  0.8568959E-04  0.6691902E-04  0.1087238E-03  -.4331929E+02
  0.5706409E+01  0.1291873E-03  0.4643907E-04  0.1372805E-03  -.4363721E+02
  0.5737088E+01  0.1561754E-03  -.3174100E-05  0.1562077E-03  -.4400262E+02
  0.5767768E+01  0.1515040E-03  -.6532016E-04  0.1649854E-03  -.4438936E+02
  0.5798448E+01  0.1137925E-03  -.1182858E-03  0.1641349E-03  -.4478706E+02
  0.5829127E+01  0.5492825E-04  -.1447510E-03  0.1548224E-03  -.4519041E+02
  0.5859807E+01  -.5922217E-05  -.1385315E-03  0.1386581E-03  -.4559582E+02
  0.5890487E+01  -.5073559E-04  -.1059836E-03  0.1175016E-03  -.4599957E+02
  0.5921166E+01  -.6965996E-04  -.6209053E-04  0.9331529E-04  -.4639589E+02
  0.5951846E+01  -.6387226E-04  -.2342805E-04  0.6803336E-04  -.4677234E+02
  0.5982525E+01  -.4354199E-04  -.1356828E-05  0.4356312E-04  -.4709274E+02
  0.6013205E+01  -.2234644E-04  0.1768376E-05  0.2241630E-04  -.4720286E+02
  0.6043885E+01  -.1127240E-04  -.7872540E-05  0.1374933E-04  -.4651425E+02
  0.6074564E+01  -.1438629E-04  -.1954055E-04  0.2426517E-04  -.4618773E+02
  0.6105244E+01  -.2811913E-04  -.2328158E-04  0.3650641E-04  -.4643233E+02
  0.6135923E+01  -.4389114E-04  -.1421549E-04  0.4613581E-04  -.4681067E+02
  0.6166603E+01  -.5251278E-04  0.5924600E-05  0.5284594E-04  -.4723624E+02
  0.6197283E+01  -.4826098E-04  0.3025502E-04  0.5696041E-04  -.4768386E+02
  0.6227962E+01  -.3096171E-04  0.5017891E-04  0.5896228E-04  -.4814184E+02
  0.6258642E+01  -.5484691E-05  0.5907511E-04  0.5932917E-04  -.4860211E+02
  0.6289321E+01  0.2073465E-04  0.5464917E-04  0.5845047E-04  -.4905732E+02
  0.6320001E+01  0.4081837E-04  0.3920519E-04  0.5659670E-04  -.4950024E+02
  0.6350681E+01  0.5082057E-04  0.1807679E-04  0.5393979E-04  -.4992374E+02
  0.6381361E+01  0.5053678E-04  -.2802734E-05  0.5061444E-04  -.5032088E+02
  0.6412040E+01  0.4272741E-04  -.1904377E-04  0.4677923E-04  -.5068476E+02
  0.6442719E+01  0.3142636E-04  -.2885788E-04  0.4266607E-04  -.5100830E+02
  0.6473399E+01  0.2023319E-04  -.3287700E-04  0.3860413E-04  -.5128460E+02
  0.6504079E+01  0.1127275E-04  -.3314534E-04  0.3500983E-04  -.5150845E+02
  0.6534759E+01  0.5036909E-05  -.3192764E-04  0.3232251E-04  -.5167981E+02
  0.6565438E+01  0.8663696E-06  -.3090108E-04  0.3091322E-04  -.5180825E+02
  0.6596117E+01  -.2383671E-05  -.3088521E-04  0.3097706E-04  -.5191331E+02
  0.6626797E+01  -.5857526E-05  -.3197796E-04  0.3251000E-04  -.5201744E+02
  0.6657477E+01  -.1051170E-04  -.3378878E-04  0.3538612E-04  -.5213789E+02
  0.6688157E+01  -.1706989E-04  -.3552990E-04  0.3941770E-04  -.5228416E+02
  0.6718836E+01  -.2590764E-04  -.3601695E-04  0.4436695E-04  -.5245985E+02
  0.6749516E+01  -.3676914E-04  -.3373226E-04  0.4989825E-04  -.5266473E+02
  0.6780195E+01  -.4845814E-04  -.2717541E-04  0.5555802E-04  -.5289598E+02
  0.6810875E+01  -.5877994E-04  -.1550955E-04  0.6079168E-04  -.5314910E+02
  0.6841555E+01  -.6498602E-04  0.7511367E-06  0.6499036E-04  -.5341863E+02
  0.6872234E+01  -.6472050E-04  0.1940439E-04  0.6756681E-04  -.5369836E+02
  0.6902914E+01  -.5712602E-04  0.3694420E-04  0.6803129E-04  -.5398114E+02
  0.6933593E+01  -.4356879E-04  0.4968292E-04  0.6608050E-04  -.5425795E+02
  0.6964273E+01  -.2750373E-04  0.5523975E-04  0.6170807E-04  -.5451591E+02
  0.6994953E+01  -.1332759E-04  0.5374588E-04  0.5537368E-04  -.5473480E+02
  0.7025632E+01  -.4593273E-05  0.4809289E-04  0.4831174E-04  -.5488265E+02
  0.7056312E+01  -.2306795E-05  0.4295030E-04  0.4301220E-04  -.5492421E+02
  0.7086991E+01  -.4167977E-05  0.4279485E-04  0.4299734E-04  -.5488078E+02
  0.7117671E+01  -.5212045E-05  0.4974397E-04  0.5001628E-04  -.5487347E+02
  0.7148351E+01  0.1981409E-06  0.6217616E-04  0.6217648E-04  -.5498106E+02
  0.7179030E+01  0.1581900E-04  0.7484808E-04  0.7650148E-04  -.5518615E+02
  0.7209710E+01  0.4145674E-04  0.8067809E-04  0.9070620E-04  -.5545254E+02
  0.7240390E+01  0.7237735E-04  0.7353796E-04  0.1031810E-03  -.5575532E+02
  0.7271069E+01  0.1005954E-03  0.5097054E-04  0.1127716E-03  -.5607969E+02
  0.7301749E+01  0.1176296E-03  0.1563661E-04  0.1186643E-03  -.5641651E+02
  0.7332428E+01  0.1176905E-03  -.2520056E-04  0.1203584E-03  -.5675961E+02
  0.7363108E+01  0.9998184E-04  -.6203002E-04  0.1176609E-03  -.5710396E+02
  0.7393788E+01  0.6915892E-04  -.8643422E-04  0.1106970E-03  -.5744464E+02
  0.7424468E+01  0.3368907E-04  -.9404776E-04  0.9989963E-04  -.5777549E+02
  0.7455147E+01  0.2780600E-05  -.8597269E-04  0.8601764E-04  -.5808713E+02
  0.7485826E+01  -.1690365E-04  -.6807690E-04  0.7014412E-04  -.5836284E+02
  0.7516506E+01  -.2341086E-04  -.4851446E-04  0.5386763E-04  -.5856906E+02
  0.7547186E+01  -.1973321E-04  -.3451337E-04  0.3975641E-04  -.5863886E+02
  0.7577866E+01  -.1209110E-04  -.2976815E-04  0.3213001E-04  -.5850528E+02
  0.7608545E+01  -.7101105E-05  -.3346102E-04  0.3420622E-04  -.5832858E+02
  0.7639225E+01  -.9053414E-05  -.4120975E-04  0.4219251E-04  -.5833572E+02
  0.7669904E+01  -.1845001E-04  -.4737894E-04  0.5084454E-04  -.5849081E+02
  0.7700584E+01  -.3231622E-04  -.4767552E-04  0.5759595E-04  -.5871516E+02
  0.7731264E+01  -.4599763E-04  -.4085602E-04  0.6152232E-04  -.5896399E+02
  0.7761943E+01  -.5552150E-04  -.2884575E-04  0.6256768E-04  -.5921110E+02
  0.7792623E+01  -.5936619E-04  -.1536298E-04  0.6132182E-04  -.5943703E+02
  0.7823302E+01  -.5885843E-04  -.3786170E-05  0.5898008E-04  -.5962602E+02
  0.7853982E+01  -.5706547E-04  0.4626123E-05  0.5725267E-04  -.5977115E+02
  0.7884662E+01  -.5680733E-04  0.1130786E-04  0.5792185E-04  -.5988675E+02
  0.7915341E+01  -.5880892E-04  0.1944116E-04  0.6193907E-04  -.6000954E+02
  0.7946021E+01  -.6095186E-04  0.3199452E-04  0.6883879E-04  -.6017365E+02
  0.7976700E+01  -.5905827E-04  0.4969575E-04  0.7718514E-04  -.6038979E+02
  0.8007380E+01  -.4889176E-04  0.6998166E-04  0.8536883E-04  -.6065125E+02
  0.8038059E+01  -.2846271E-04  0.8752300E-04  0.9203479E-04  -.6094664E+02
  0.8068739E+01  0.4578008E-06  0.9617943E-04  0.9618052E-04  -.6126582E+02
  0.8099419E+01  0.3238693E-04  0.9159702E-04  0.9715414E-04  -.6160092E+02
  0.8130098E+01  0.5985352E-04  0.7328967E-04  0.9462463E-04  -.6194588E+02
  0.8160778E+01  0.7611956E-04  0.4525513E-04  0.8855628E-04  -.6229547E+02
  0.8191458E+01  0.7778755E-04  0.1477612E-04  0.7917851E-04  -.6264414E+02
  0.8222137E+01  0.6619205E-04  -.1015818E-04  0.6696698E-04  -.6298413E+02
  0.8252817E+01  0.4694667E-04  -.2379176E-04  0.5263115E-04  -.6330091E+02
  0.8283497E+01  0.2781565E-04  -.2469005E-04  0.3719287E-04  -.6355780E+02
  0.8314177E+01  0.1574501E-04  -.1614655E-04  0.2255252E-04  -.6362984E+02
  0.8344856E+01  0.1427191E-04  -.4735150E-05  0.1503692E-04  -.6315221E+02
  0.8375535E+01  0.2231470E-04  0.2370956E-05  0.2244030E-04  -.6272600E+02
  0.8406215E+01  0.3480550E-04  0.2282347E-06  0.3480625E-04  -.6282530E+02
  0.8436894E+01  0.4485296E-04  -.1202139E-04  0.4643600E-04  -.6309372E+02
  0.8467574E+01  0.4651822E-04  -.3096977E-04  0.5588445E-04  -.6341923E+02
  0.8498254E+01  0.3709415E-04  -.5041741E-04  0.6259306E-04  -.6376834E+02
  0.8528934E+01  0.1801651E-04  -.6385418E-04  0.6634720E-04  -.6412766E+02
  0.8559613E+01  -.5864631E-05  -.6690138E-04  0.6715794E-04  -.6449009E+02
  0.8590293E+01  -.2825209E-04  -.5878475E-04  0.6522137E-04  -.6485066E+02
  0.8620973E+01  -.4375784E-04  -.4233799E-04  0.6088723E-04  -.6520454E+02
  0.8651652E+01  -.4971612E-04  -.2265708E-04  0.5463549E-04  -.6554584E+02
  0.8682332E+01  -.4678202E-04  -.5055053E-05  0.4705434E-04  -.6586581E+02
  0.8713011E+01  -.3823915E-04  0.6819932E-05  0.3884256E-04  -.6614995E+02
  0.8743690E+01  -.2840933E-04  0.1200994E-04  0.3084362E-04  -.6637341E+02
  0.8774370E+01  -.2090681E-04  0.1210457E-04  0.2415813E-04  -.6649827E+02
  0.8805050E+01  -.1742291E-04  0.1015770E-04  0.2016772E-04  -.6650128E+02
  0.8835730E+01  -.1745169E-04  0.9210026E-05  0.1973287E-04  -.6645905E+02
  0.8866409E+01  -.1893008E-04  0.1106637E-04  0.2192744E-04  -.6650246E+02
  0.8897089E+01  -.1938248E-04  0.1577915E-04  0.2499324E-04  -.6665672E+02
  0.8927769E+01  -.1703712E-04  0.2192793E-04  0.2776864E-04  -.6688371E+02
  0.8958448E+01  -.1144879E-04  0.2745013E-04  0.2974196E-04  -.6714911E+02
  0.8989128E+01  -.3474155E-05  0.3058479E-04  0.3078147E-04  -.6743114E+02
  0.9019808E+01  0.5296137E-05  0.3050908E-04  0.3096535E-04  -.6771613E+02
  0.9050487E+01  0.1328586E-04  0.2745579E-04  0.3050138E-04  -.6799493E+02
  0.9081166E+01  0.1950058E-04  0.2235437E-04  0.2966463E-04  -.6826157E+02
  0.9111846E+01  0.2371661E-04  0.1627000E-04  0.2876092E-04  -.6851376E+02
  0.9142526E+01  0.2624232E-04  0.9930122E-05  0.2805828E-04  -.6875330E+02
  0.9173205E+01  0.2750540E-04  0.3555030E-05  0.2773419E-04  -.6898651E+02
  0.9203885E+01  0.2767081E-04  -.2973746E-05  0.2783014E-04  -.6922210E+02
  0.9234565E+01  0.2651599E-04  -.9753674E-05  0.2825300E-04  -.6946752E+02
  0.9265244E+01  0.2360424E-04  -.1655224E-04  0.2882945E-04  -.6972660E+02
  0.9295924E+01  0.1861550E-04  -.2270060E-04  0.2935736E-04  -.6999899E+02
  0.9326604E+01  0.1167837E-04  -.2727314E-04  0.2966831E-04  -.7028127E+02
  0.9357284E+01  0.3469532E-05  -.2944467E-04  0.2964838E-04  -.7056855E+02
  0.9387963E+01  -.4925798E-05  -.2883031E-04  0.2924808E-04  -.7085506E+02
  0.9418642E+01  -.1236429E-04  -.2566398E-04  0.2848711E-04  -.7113480E+02
  0.9449322E+01  -.1802526E-04  -.2070826E-04  0.2745437E-04  -.7140208E+02
  0.9480001E+01  -.2162562E-04  -.1495720E-04  0.2629421E-04  -.7165154E+02
  0.9510681E+01  -.2343476E-04  -.9267768E-05  0.2520079E-04  -.7188004E+02
  0.9541361E+01  -.2402972E-04  -.4096509E-05  0.2437640E-04  -.7208778E+02
  0.9572041E+01  -.2398566E-04  0.5551547E-06  0.2399208E-04  -.7227977E+02
  0.9602720E+01  -.2360551E-04  0.5005986E-05  0.2413047E-04  -.7246561E+02
  0.9633400E+01  -.2281713E-04  0.9611265E-05  0.2475879E-04  -.7265530E+02
  0.9664080E+01  -.2125757E-04  0.1451902E-04  0.2574269E-04  -.7285586E+02
  0.9694759E+01  -.1849925E-04  0.1954581E-04  0.2691209E-04  -.7306953E+02
  0.9725439E+01  -.1427100E-04  0.2420890E-04  0.2810218E-04  -.7329477E+02
  0.9756118E+01  -.8599265E-05  0.2788818E-04  0.2918387E-04  -.7352833E+02
  0.9786798E+01  -.1831242E-05  0.3003092E-04  0.3008670E-04  -.7376653E+02
  0.9817477E+01  0.5474671E-05  0.3028582E-04  0.3077666E-04  -.7400626E+02
  0.9848157E+01  0.1268139E-04  0.2856187E-04  0.3125057E-04  -.7424528E+02
  0.9878837E+01  0.1919473E-04  0.2500289E-04  0.3152114E-04  -.7448216E+02
  0.9909516E+01  0.2452496E-04  0.1992189E-04  0.3159676E-04  -.7471602E+02
  0.9940196E+01  0.2831544E-04  0.1375220E-04  0.3147836E-04  -.7494610E+02
