# Supplementary material for: Enzyme-inspired single-atom photocatalysis for oxygen reduction to hydrogen peroxide
Source: Nat Commun. 2025 Dec 7;16:10949. doi: 10.1038/s41467-025-67189-3 (PMC12686429; doi:10.1038/s41467-025-67189-3)
Supplement: Supplementary file 3 — Supplementary Data 1 [file 41467_2025_67189_MOESM3_ESM.zip › fit/tcpp/tcppr.dat]

# Fastosh v1.0.7_b
# Name: avg_TCPP_Cu2_02_30scans
# Edge Step: 24359.22 ; E shift: 0.00
# Normalization done with e0=8986.77; pre1=-178.8; pre2=-60.0; post1=150.0; po
#      st
# Background substraction done with Rbkg=1.00; Skweight=3; Skmin=0.000; Skmax=
#      11
# COLUMN HEADERS
#---------------------------------------------------------------------
#     r          real(chi(r))   imag(chi(r))   ampl(chi(r))   phase(chi(r))
  0.0000000E+00  -.1417619E+00  0.0000000E+00  0.1417619E+00  0.3141593E+01
  0.3067962E-01  -.1426631E+00  0.8919543E-02  0.1429416E+00  0.3079152E+01
  0.6135923E-01  -.1459701E+00  0.1816399E-01  0.1470959E+00  0.3017793E+01
  0.9203885E-01  -.1526877E+00  0.2950832E-01  0.1555129E+00  0.2950687E+01
  0.1227185E+00  -.1623836E+00  0.4633927E-01  0.1688661E+00  0.2863612E+01
  0.1533981E+00  -.1716983E+00  0.7208025E-01  0.1862146E+00  0.2744128E+01
  0.1840777E+00  -.1745387E+00  0.1076290E+00  0.2050555E+00  0.2589022E+01
  0.2147573E+00  -.1643665E+00  0.1493943E+00  0.2221149E+00  0.2403877E+01
  0.2454369E+00  -.1376747E+00  0.1894629E+00  0.2342019E+00  0.2199190E+01
  0.2761165E+00  -.9678648E-01  0.2184000E+00  0.2388853E+00  0.1987949E+01
  0.3067962E+00  -.5011784E-01  0.2296882E+00  0.2350924E+00  0.1785629E+01
  0.3374758E+00  -.9147972E-02  0.2236377E+00  0.2238248E+00  0.1611679E+01
  0.3681554E+00  0.1693194E-01  0.2084628E+00  0.2091493E+00  0.1489751E+01
  0.3988350E+00  0.2644454E-01  0.1973587E+00  0.1991225E+00  0.1437597E+01
  0.4295146E+00  0.2750743E-01  0.2023692E+00  0.2042301E+00  0.1435697E+01
  0.4601943E+00  0.3561971E-01  0.2276851E+00  0.2304545E+00  0.1415611E+01
  0.4908739E+00  0.6698217E-01  0.2657584E+00  0.2740696E+00  0.1323897E+01
  0.5215535E+00  0.1302537E+00  0.2987049E+00  0.3258691E+00  0.1159594E+01
  0.5522331E+00  0.2206749E+00  0.3051495E+00  0.3765815E+00  0.9446888E+00
  0.5829127E+00  0.3198926E+00  0.2699355E+00  0.4185647E+00  0.7009021E+00
  0.6135923E+00  0.4024478E+00  0.1922877E+00  0.4460255E+00  0.4457266E+00
  0.6442720E+00  0.4467148E+00  0.8814878E-01  0.4553288E+00  0.1948238E+00
  0.6749516E+00  0.4455507E+00  -.1532893E-01  0.4458143E+00  -.3439090E-01
  0.7056312E+00  0.4113853E+00  -.9158751E-01  0.4214571E+00  -.2190594E+00
  0.7363108E+00  0.3724459E+00  -.1279284E+00  0.3938040E+00  -.3308562E+00
  0.7669904E+00  0.3606471E+00  -.1340199E+00  0.3847436E+00  -.3557948E+00
  0.7976701E+00  0.3957381E+00  -.1408711E+00  0.4200635E+00  -.3419838E+00
  0.8283496E+00  0.4726992E+00  -.1893885E+00  0.5092274E+00  -.3810695E+00
  0.8590293E+00  0.5587367E+00  -.3124346E+00  0.6401579E+00  -.5098640E+00
  0.8897089E+00  0.6025232E+00  -.5178310E+00  0.7944704E+00  -.7099475E+00
  0.9203885E+00  0.5529342E+00  -.7801795E+00  0.9562511E+00  -.9542374E+00
  0.9510681E+00  0.3798214E+00  -.1046160E+01  0.1112975E+01  -.1222532E+01
  0.9817477E+00  0.8763324E-01  -.1252187E+01  0.1255250E+01  -.1500926E+01
  0.1012427E+01  -.2849136E+00  -.1347434E+01  0.1377227E+01  -.1779176E+01
  0.1043107E+01  -.6799973E+00  -.1311960E+01  0.1477713E+01  -.2048982E+01
  0.1073787E+01  -.1044566E+01  -.1160978E+01  0.1561726E+01  -.2303462E+01
  0.1104466E+01  -.1351852E+01  -.9320148E+00  0.1641997E+01  -.2537992E+01
  0.1135146E+01  -.1609178E+01  -.6597898E+00  0.1739188E+01  -.2752481E+01
  0.1165825E+01  -.1845946E+01  -.3505697E+00  0.1878940E+01  -.2953914E+01
  0.1196505E+01  -.2084675E+01  0.2995260E-01  0.2084890E+01  -.3155960E+01
  0.1227185E+01  -.2307150E+01  0.5452878E+00  0.2370713E+01  -.3373681E+01
  0.1257864E+01  -.2432827E+01  0.1252937E+01  0.2736513E+01  -.3617178E+01
  0.1288544E+01  -.2324607E+01  0.2156608E+01  0.3170923E+01  -.3889519E+01
  0.1319224E+01  -.1827686E+01  0.3165828E+01  0.3655530E+01  -.4188815E+01
  0.1349903E+01  -.8333784E+00  0.4084356E+01  0.4168511E+01  -.4511111E+01
  0.1380583E+01  0.6532356E+00  0.4641082E+01  0.4686828E+01  -.4852221E+01
  0.1411262E+01  0.2469351E+01  0.4562057E+01  0.5187491E+01  -.5208513E+01
  0.1441942E+01  0.4297853E+01  0.3665100E+01  0.5648407E+01  -.5577083E+01
  0.1472622E+01  0.5727634E+01  0.1945731E+01  0.6049105E+01  -.5955708E+01
  0.1503301E+01  0.6360113E+01  -.3791222E+00  0.6371402E+01  -.6342724E+01
  0.1533981E+01  0.5932236E+01  -.2892966E+01  0.6600051E+01  -.6736919E+01
  0.1564660E+01  0.4415736E+01  -.5069908E+01  0.6723295E+01  -.7137439E+01
  0.1595340E+01  0.2055674E+01  -.6411863E+01  0.6733334E+01  -.7543730E+01
  0.1626020E+01  -.6716384E+00  -.6592531E+01  0.6626656E+01  -.7955510E+01
  0.1656699E+01  -.3175350E+01  -.5561571E+01  0.6404211E+01  -.8372763E+01
  0.1687379E+01  -.4909439E+01  -.3572059E+01  0.6071424E+01  -.8795774E+01
  0.1718059E+01  -.5526146E+01  -.1117709E+01  0.5638046E+01  -.9225212E+01
  0.1748738E+01  -.4974182E+01  0.1204166E+01  0.5117861E+01  -.9662292E+01
  0.1779418E+01  -.3508783E+01  0.2862537E+01  0.4528320E+01  -.1010909E+02
  0.1810097E+01  -.1608987E+01  0.3541836E+01  0.3890172E+01  -.1056917E+02
  0.1840777E+01  0.1717628E+00  0.3222779E+01  0.3227353E+01  -.1104882E+02
  0.1871457E+01  0.1373263E+01  0.2169560E+01  0.2567653E+01  -.1155988E+02
  0.1902136E+01  0.1760079E+01  0.8293569E+00  0.1945690E+01  -.1212602E+02
  0.1932816E+01  0.1375309E+01  -.3206874E+00  0.1412202E+01  -.1279545E+02
  0.1963495E+01  0.5018754E+00  -.9269081E+00  0.1054058E+01  -.1364091E+02
  0.1994175E+01  -.4517484E+00  -.8622032E+00  0.9733812E+00  -.1461979E+02
  0.2024855E+01  -.1099329E+01  -.2467980E+00  0.1126691E+01  -.1548713E+02
  0.2055534E+01  -.1206332E+01  0.6157978E+00  0.1354417E+01  -.1617995E+02
  0.2086214E+01  -.7578356E+00  0.1360740E+01  0.1557539E+01  -.1677061E+02
  0.2116894E+01  0.5483130E-01  0.1695955E+01  0.1696841E+01  -.1731108E+02
  0.2147573E+01  0.9188731E+00  0.1500754E+01  0.1759713E+01  -.1782816E+02
  0.2178253E+01  0.1521714E+01  0.8564746E+00  0.1746185E+01  -.1833691E+02
  0.2208932E+01  0.1663859E+01  0.2707347E-02  0.1663861E+01  -.1884793E+02
  0.2239612E+01  0.1323091E+01  -.7602410E+00  0.1525954E+01  -.1937109E+02
  0.2270292E+01  0.6501437E+00  -.1183861E+01  0.1350635E+01  -.1991814E+02
  0.2300971E+01  -.9787087E-01  -.1157142E+01  0.1161274E+01  -.2050473E+02
  0.2331651E+01  -.6576903E+00  -.7361542E+00  0.9871573E+00  -.2114952E+02
  0.2362330E+01  -.8547361E+00  -.1107453E+00  0.8618807E+00  -.2186230E+02
  0.2393010E+01  -.6581733E+00  0.4747410E+00  0.8115240E+00  -.2261603E+02
  0.2423690E+01  -.1789844E+00  0.8139834E+00  0.8334293E+00  -.2334550E+02
  0.2454369E+01  0.3836470E+00  0.8091241E+00  0.8954701E+00  -.2400470E+02
  0.2485049E+01  0.8233656E+00  0.4947683E+00  0.9605865E+00  -.2459165E+02
  0.2515729E+01  0.1002329E+01  0.1059075E-01  0.1002385E+01  -.2512218E+02
  0.2546408E+01  0.8934379E+00  -.4624597E+00  0.1006032E+01  -.2561038E+02
  0.2577088E+01  0.5761021E+00  -.7746187E+00  0.9653641E+00  -.2606407E+02
  0.2607767E+01  0.1916129E+00  -.8596221E+00  0.8807188E+00  -.2648422E+02
  0.2638447E+01  -.1205222E+00  -.7483494E+00  0.7579924E+00  -.2686322E+02
  0.2669127E+01  -.2781548E+00  -.5420940E+00  0.6092914E+00  -.2717762E+02
  0.2699806E+01  -.2823062E+00  -.3600656E+00  0.4575413E+00  -.2736847E+02
  0.2730486E+01  -.2053128E+00  -.2850129E+00  0.3512630E+00  -.2732780E+02
  0.2761166E+01  -.1494539E+00  -.3298230E+00  0.3621045E+00  -.2712900E+02
  0.2791845E+01  -.1958699E+00  -.4376289E+00  0.4794623E+00  -.2712437E+02
  0.2822525E+01  -.3663629E+00  -.5130947E+00  0.6304665E+00  -.2732362E+02
  0.2853204E+01  -.6138820E+00  -.4695032E+00  0.7728417E+00  -.2762142E+02
  0.2883884E+01  -.8444583E+00  -.2703463E+00  0.8866776E+00  -.2796450E+02
  0.2914564E+01  -.9597692E+00  0.5254952E-01  0.9612067E+00  -.2832903E+02
  0.2945243E+01  -.9010804E+00  0.4115519E+00  0.9906164E+00  -.2870277E+02
  0.2975923E+01  -.6753793E+00  0.7001637E+00  0.9728136E+00  -.2907775E+02
  0.3006603E+01  -.3527266E+00  0.8378255E+00  0.9090477E+00  -.2944665E+02
  0.3037282E+01  -.3649604E-01  0.8030614E+00  0.8038902E+00  -.2979972E+02
  0.3067962E+01  0.1802285E+00  0.6408712E+00  0.6657314E+00  -.3011927E+02
  0.3098641E+01  0.2531418E+00  0.4415808E+00  0.5089935E+00  -.3036566E+02
  0.3129321E+01  0.2036326E+00  0.3006174E+00  0.3630937E+00  -.3044052E+02
  0.3160001E+01  0.1071158E+00  0.2767089E+00  0.2967181E+00  -.3021447E+02
  0.3190680E+01  0.5806038E-01  0.3664726E+00  0.3710434E+00  -.3000226E+02
  0.3221360E+01  0.1268822E+00  0.5062048E+00  0.5218644E+00  -.3009072E+02
  0.3252039E+01  0.3272289E+00  0.6000190E+00  0.6834483E+00  -.3034441E+02
  0.3282719E+01  0.6076768E+00  0.5622888E+00  0.8279129E+00  -.3066930E+02
  0.3313399E+01  0.8714629E+00  0.3563145E+00  0.9414922E+00  -.3102780E+02
  0.3344078E+01  0.1016017E+01  0.1276150E-01  0.1016098E+01  -.3140337E+02
  0.3374758E+01  0.9757159E+00  -.3800582E+00  0.1047123E+01  -.3178736E+02
  0.3405437E+01  0.7499061E+00  -.7101682E+00  0.1032811E+01  -.3217412E+02
  0.3436117E+01  0.4044081E+00  -.8861141E+00  0.9740350E+00  -.3255857E+02
  0.3466797E+01  0.4573999E-01  -.8730254E+00  0.8742228E+00  -.3293438E+02
  0.3497476E+01  -.2213379E+00  -.7055718E+00  0.7394741E+00  -.3329070E+02
  0.3528156E+01  -.3354195E+00  -.4724057E+00  0.5793732E+00  -.3360415E+02
  0.3558836E+01  -.3019875E+00  -.2784777E+00  0.4107874E+00  -.3381260E+02
  0.3589515E+01  -.1891014E+00  -.2007792E+00  0.2758108E+00  -.3374218E+02
  0.3620195E+01  -.9692309E-01  -.2558199E+00  0.2735651E+00  -.3334888E+02
  0.3650874E+01  -.1135432E+00  -.3923938E+00  0.4084911E+00  -.3326839E+02
  0.3681554E+01  -.2752647E+00  -.5128852E+00  0.5820841E+00  -.3347930E+02
  0.3712234E+01  -.5478041E+00  -.5146950E+00  0.7516651E+00  -.3380328E+02
  0.3742913E+01  -.8364872E+00  -.3351224E+00  0.9011203E+00  -.3417647E+02
  0.3773593E+01  -.1021850E+01  0.1852147E-01  0.1022018E+01  -.3457564E+02
  0.3804272E+01  -.1006817E+01  0.4660107E+00  0.1109435E+01  -.3499101E+02
  0.3834952E+01  -.7568963E+00  0.8802166E+00  0.1160893E+01  -.3541810E+02
  0.3865632E+01  -.3174942E+00  0.1132328E+01  0.1175997E+01  -.3585495E+02
  0.3896311E+01  0.1986786E+00  0.1139029E+01  0.1156227E+01  -.3630101E+02
  0.3926991E+01  0.6495236E+00  0.8936336E+00  0.1104745E+01  -.3675682E+02
  0.3957671E+01  0.9125243E+00  0.4694353E+00  0.1026192E+01  -.3722398E+02
  0.3988350E+01  0.9264464E+00  -.5777188E-02  0.9264644E+00  -.3770535E+02
  0.4019030E+01  0.7104990E+00  -.3941735E+00  0.8125156E+00  -.3820562E+02
  0.4049709E+01  0.3545082E+00  -.5945563E+00  0.6922234E+00  -.3873225E+02
  0.4080389E+01  -.1533053E-01  -.5741814E+00  0.5743861E+00  -.3929660E+02
  0.4111069E+01  -.2816314E+00  -.3748147E+00  0.4688308E+00  -.3991430E+02
  0.4141748E+01  -.3749699E+00  -.9216384E-01  0.3861303E+00  -.4059969E+02
  0.4172428E+01  -.2931482E+00  0.1622457E+00  0.3350515E+00  -.4134620E+02
  0.4203107E+01  -.9488694E-01  0.3016614E+00  0.3162327E+00  -.4210675E+02
  0.4233787E+01  0.1278361E+00  0.2921006E+00  0.3188493E+00  -.4282404E+02
  0.4264467E+01  0.2868797E+00  0.1584261E+00  0.3277175E+00  -.4347774E+02
  0.4295146E+01  0.3298452E+00  -.3188674E-01  0.3313829E+00  -.4407867E+02
  0.4325826E+01  0.2552675E+00  -.1991959E+00  0.3237908E+00  -.4464494E+02
  0.4356505E+01  0.1068682E+00  -.2834637E+00  0.3029397E+00  -.4519257E+02
  0.4387185E+01  -.4893364E-01  -.2650194E+00  0.2694992E+00  -.4573568E+02
  0.4417865E+01  -.1518949E+00  -.1673016E+00  0.2259687E+00  -.4629026E+02
  0.4448545E+01  -.1712239E+00  -.4223875E-01  0.1763568E+00  -.4688203E+02
  0.4479224E+01  -.1145190E+00  0.5422898E-01  0.1267098E+00  -.4756615E+02
  0.4509904E+01  -.2012582E-01  0.8567566E-01  0.8800777E-01  -.4846396E+02
  0.4540583E+01  0.6242717E-01  0.4823647E-01  0.7889175E-01  -.4960762E+02
  0.4571263E+01  0.9474742E-01  -.3128355E-01  0.9977843E-01  -.5058439E+02
  0.4601943E+01  0.6506579E-01  -.1101610E+00  0.1279414E+00  -.5130277E+02
  0.4632622E+01  -.9120958E-02  -.1500667E+00  0.1503437E+00  -.5189698E+02
  0.4663302E+01  -.9141271E-01  -.1338069E+00  0.1620511E+00  -.5243562E+02
  0.4693982E+01  -.1444836E+00  -.7147072E-01  0.1611942E+00  -.5294771E+02
  0.4724661E+01  -.1473227E+00  0.6055241E-02  0.1474470E+00  -.5344815E+02
  0.4755341E+01  -.1041460E+00  0.6267182E-01  0.1215490E+00  -.5394880E+02
  0.4786020E+01  -.4136649E-01  0.7439864E-01  0.8512546E-01  -.5447042E+02
  0.4816700E+01  0.5620688E-02  0.4061633E-01  0.4100340E-01  -.5511538E+02
  0.4847380E+01  0.9645663E-02  -.1571089E-01  0.1843559E-01  -.5756885E+02
  0.4878059E+01  -.3484952E-01  -.5879015E-01  0.6834304E-01  -.5865456E+02
  0.4908739E+01  -.1082658E+00  -.5685838E-01  0.1222880E+00  -.5920668E+02
  0.4939418E+01  -.1737933E+00  0.2378218E-02  0.1738095E+00  -.5970395E+02
  0.4970098E+01  -.1934657E+00  0.1046208E+00  0.2199420E+00  -.6018599E+02
  0.5000778E+01  -.1453983E+00  0.2134687E+00  0.2582819E+00  -.6066312E+02
  0.5031457E+01  -.3471863E-01  0.2848375E+00  0.2869457E+00  -.6113977E+02
  0.5062137E+01  0.1066806E+00  0.2853434E+00  0.3046335E+00  -.6161884E+02
  0.5092816E+01  0.2317456E+00  0.2069316E+00  0.3106875E+00  -.6210296E+02
  0.5123496E+01  0.2966318E+00  0.7151191E-01  0.3051301E+00  -.6259529E+02
  0.5154176E+01  0.2783612E+00  -.7655002E-01  0.2886951E+00  -.6310022E+02
  0.5184855E+01  0.1845020E+00  -.1872429E+00  0.2628705E+00  -.6362463E+02
  0.5215535E+01  0.5079889E-01  -.2243336E+00  0.2300132E+00  -.6417996E+02
  0.5246214E+01  -.7244869E-01  -.1795993E+00  0.1936614E+00  -.6478608E+02
  0.5276894E+01  -.1399061E+00  -.7611030E-01  0.1592686E+00  -.6547522E+02
  0.5307574E+01  -.1288795E+00  0.4081761E-01  0.1351888E+00  -.6628017E+02
  0.5338253E+01  -.4812501E-01  0.1214568E+00  0.1306437E+00  -.6716699E+02
  0.5368933E+01  0.6570551E-01  0.1312566E+00  0.1467839E+00  -.6800836E+02
  0.5399612E+01  0.1625791E+00  0.6446190E-01  0.1748923E+00  -.6873756E+02
  0.5430292E+01  0.1988398E+00  -.5356606E-01  0.2059286E+00  -.6937819E+02
  0.5460972E+01  0.1544603E+00  -.1762095E+00  0.2343240E+00  -.6996612E+02
  0.5491652E+01  0.4107956E-01  -.2537360E+00  0.2570398E+00  -.7052534E+02
  0.5522331E+01  -.1022512E+00  -.2526409E+00  0.2725486E+00  -.7107042E+02
  0.5553010E+01  -.2238870E+00  -.1687092E+00  0.2803358E+00  -.7161087E+02
  0.5583690E+01  -.2791926E+00  -.2883180E-01  0.2806773E+00  -.7215373E+02
  0.5614370E+01  -.2473949E+00  0.1190070E+00  0.2745303E+00  -.7270499E+02
  0.5645050E+01  -.1393154E+00  0.2236180E+00  0.2634650E+00  -.7327026E+02
  0.5675729E+01  0.6792724E-02  0.2495022E+00  0.2495946E+00  -.7385464E+02
  0.5706409E+01  0.1395264E+00  0.1896386E+00  0.2354367E+00  -.7446175E+02
  0.5737088E+01  0.2131739E+00  0.6753602E-01  0.2236162E+00  -.7509142E+02
  0.5767768E+01  0.2040098E+00  -.7193337E-01  0.2163202E+00  -.7573721E+02
  0.5798448E+01  0.1181087E+00  -.1791866E+00  0.2146101E+00  -.7638625E+02
  0.5829127E+01  -.1189428E-01  -.2176847E+00  0.2180094E+00  -.7702361E+02
  0.5859807E+01  -.1394534E+00  -.1762448E+00  0.2247431E+00  -.7763840E+02
  0.5890487E+01  -.2211239E+00  -.7166992E-01  0.2324487E+00  -.7822639E+02
  0.5921166E+01  -.2315087E+00  0.5875627E-01  0.2388484E+00  -.7878837E+02
  0.5951846E+01  -.1708227E+00  0.1715884E+00  0.2421218E+00  -.7932745E+02
  0.5982525E+01  -.6279542E-01  0.2326970E+00  0.2410211E+00  -.7984704E+02
  0.6013205E+01  0.5564016E-01  0.2281723E+00  0.2348583E+00  -.8034980E+02
  0.6043885E+01  0.1484535E+00  0.1670049E+00  0.2234482E+00  -.8083727E+02
  0.6074564E+01  0.1928905E+00  0.7523923E-01  0.2070452E+00  -.8130950E+02
  0.6105244E+01  0.1856475E+00  -.1546182E-01  0.1862903E+00  -.8176450E+02
  0.6135923E+01  0.1410919E+00  -.7998931E-01  0.1621888E+00  -.8219716E+02
  0.6166603E+01  0.8297694E-01  -.1079381E+00  0.1361462E+00  -.8259682E+02
  0.6197283E+01  0.3355375E-01  -.1049200E+00  0.1101547E+00  -.8294268E+02
  0.6227962E+01  0.4716486E-02  -.8716565E-01  0.8729316E-01  -.8319815E+02
  0.6258642E+01  -.5327601E-02  -.7225473E-01  0.7245088E-01  -.8332581E+02
  0.6289321E+01  -.8873552E-02  -.7023284E-01  0.7079118E-01  -.8337788E+02
  0.6320001E+01  -.2082541E-01  -.7900163E-01  0.8170040E-01  -.8350995E+02
  0.6350681E+01  -.4983526E-01  -.8587122E-01  0.9928454E-01  -.8377805E+02
  0.6381361E+01  -.9255124E-01  -.7447772E-01  0.1187967E+00  -.8414539E+02
  0.6412040E+01  -.1336563E+00  -.3392261E-01  0.1378940E+00  -.8457445E+02
  0.6442719E+01  -.1518881E+00  0.3399064E-01  0.1556450E+00  -.8504317E+02
  0.6473399E+01  -.1296339E+00  0.1128240E+00  0.1718552E+00  -.8553918E+02
  0.6504079E+01  -.6207651E-01  0.1761106E+00  0.1867309E+00  -.8605492E+02
  0.6534759E+01  0.3812271E-01  0.1970245E+00  0.2006788E+00  -.8658493E+02
  0.6565438E+01  0.1429607E+00  0.1594472E+00  0.2141522E+00  -.8712474E+02
  0.6596117E+01  0.2177415E+00  0.6600283E-01  0.2275252E+00  -.8767028E+02
  0.6626797E+01  0.2333058E+00  -.6039948E-01  0.2409973E+00  -.8821793E+02
  0.6657477E+01  0.1773378E+00  -.1826008E+00  0.2545422E+00  -.8876462E+02
  0.6688157E+01  0.6038636E-01  -.2610133E+00  0.2679075E+00  -.8930804E+02
  0.6718836E+01  -.8595579E-01  -.2671661E+00  0.2806531E+00  -.8984667E+02
  0.6749516E+01  -.2184346E+00  -.1941063E+00  0.2922172E+00  -.9037970E+02
  0.6780195E+01  -.2960109E+00  -.5978445E-01  0.3019878E+00  -.9090691E+02
  0.6810875E+01  -.2934411E+00  0.9798504E-01  0.3093683E+00  -.9142847E+02
  0.6841555E+01  -.2097980E+00  0.2333993E+00  0.3138319E+00  -.9194479E+02
  0.6872234E+01  -.6891821E-01  0.3073274E+00  0.3149601E+00  -.9245638E+02
  0.6902914E+01  0.8838521E-01  0.2997063E+00  0.3124672E+00  -.9296376E+02
  0.6933593E+01  0.2175997E+00  0.2154447E+00  0.3062125E+00  -.9346736E+02
  0.6964273E+01  0.2846410E+00  0.8194285E-01  0.2962012E+00  -.9396748E+02
  0.6994953E+01  0.2759854E+00  -.6068508E-01  0.2825786E+00  -.9446422E+02
  0.7025632E+01  0.2014981E+00  -.1730618E+00  0.2656160E+00  -.9495741E+02
  0.7056312E+01  0.8933599E-01  -.2288771E+00  0.2456942E+00  -.9544644E+02
  0.7086991E+01  -.2485497E-01  -.2218978E+00  0.2232854E+00  -.9593012E+02
  0.7117671E+01  -.1103016E+00  -.1655614E+00  0.1989398E+00  -.9640627E+02
  0.7148351E+01  -.1505242E+00  -.8584282E-01  0.1732816E+00  -.9687109E+02
  0.7179030E+01  -.1466570E+00  -.1051154E-01  0.1470333E+00  -.9731782E+02
  0.7209710E+01  -.1139632E+00  0.4094808E-01  0.1210965E+00  -.9773432E+02
  0.7240390E+01  -.7346646E-01  0.6299321E-01  0.9677534E-01  -.9809818E+02
  0.7271069E+01  -.4239207E-01  0.6343400E-01  0.7629522E-01  -.9837105E+02
  0.7301749E+01  -.2737639E-01  0.5734784E-01  0.6354716E-01  -.9851479E+02
  0.7332428E+01  -.2308787E-01  0.5844351E-01  0.6283863E-01  -.9858395E+02
  0.7363108E+01  -.1655000E-01  0.7174616E-01  0.7363026E-01  -.9873346E+02
  0.7393788E+01  0.4953578E-02  0.9082928E-01  0.9096426E-01  -.9901466E+02
  0.7424468E+01  0.4603500E-01  0.1008094E+00  0.1108231E+00  -.9938854E+02
  0.7455147E+01  0.9904721E-01  0.8582494E-01  0.1310583E+00  -.9981697E+02
  0.7485826E+01  0.1457040E+00  0.3772211E-01  0.1505079E+00  -.1002776E+03
  0.7516506E+01  0.1641007E+00  -.3797277E-01  0.1684368E+00  -.1007584E+03
  0.7547186E+01  0.1383816E+00  -.1217223E+00  0.1842981E+00  -.1012524E+03
  0.7577866E+01  0.6698931E-01  -.1859403E+00  0.1976394E+00  -.1017560E+03
  0.7608545E+01  -.3422584E-01  -.2052407E+00  0.2080749E+00  -.1022670E+03
  0.7639225E+01  -.1358439E+00  -.1670142E+00  0.2152842E+00  -.1027846E+03
  0.7669904E+01  -.2046886E+00  -.7795049E-01  0.2190290E+00  -.1033087E+03
  0.7700584E+01  -.2161141E+00  0.3651035E-01  0.2191764E+00  -.1038399E+03
  0.7731264E+01  -.1640070E+00  0.1401427E+00  0.2157273E+00  -.1043797E+03
  0.7761943E+01  -.6435882E-01  0.1986880E+00  0.2088515E+00  -.1049301E+03
  0.7792623E+01  0.4943293E-01  0.1926887E+00  0.1989285E+00  -.1054945E+03
  0.7823302E+01  0.1381955E+00  0.1253871E+00  0.1866009E+00  -.1060773E+03
  0.7853982E+01  0.1713962E+00  0.2233918E-01  0.1728459E+00  -.1066845E+03
  0.7884662E+01  0.1388886E+00  -.7752413E-01  0.1590599E+00  -.1073232E+03
  0.7915341E+01  0.5530527E-01  -.1363209E+00  0.1471124E+00  -.1079995E+03
  0.7946021E+01  -.4492410E-01  -.1317725E+00  0.1392199E+00  -.1087135E+03
  0.7976700E+01  -.1203834E+00  -.6624923E-01  0.1374086E+00  -.1094527E+03
  0.8007380E+01  -.1386512E+00  0.3342676E-01  0.1426236E+00  -.1101923E+03
  0.8038059E+01  -.8936498E-01  0.1257042E+00  0.1542324E+00  -.1109085E+03
  0.8068739E+01  0.1082247E-01  0.1701425E+00  0.1704863E+00  -.1115901E+03
  0.8099419E+01  0.1236339E+00  0.1434482E+00  0.1893746E+00  -.1122379E+03
  0.8130098E+01  0.2032115E+00  0.4949192E-01  0.2091515E+00  -.1128584E+03
  0.8160778E+01  0.2137061E+00  -.8081036E-01  0.2284746E+00  -.1134589E+03
  0.8191458E+01  0.1437486E+00  -.2000871E+00  0.2463707E+00  -.1140451E+03
  0.8222137E+01  0.1211306E-01  -.2618850E+00  0.2621650E+00  -.1146219E+03
  0.8252817E+01  -.1379108E+00  -.2384039E+00  0.2754193E+00  -.1151926E+03
  0.8283497E+01  -.2536696E+00  -.1318328E+00  0.2858814E+00  -.1157596E+03
  0.8314177E+01  -.2923604E+00  0.2521735E-01  0.2934459E+00  -.1163250E+03
  0.8344856E+01  -.2371483E+00  0.1806532E+00  0.2981189E+00  -.1168899E+03
  0.8375535E+01  -.1040507E+00  0.2813648E+00  0.2999878E+00  -.1174555E+03
  0.8406215E+01  0.6318545E-01  0.2924460E+00  0.2991940E+00  -.1180225E+03
  0.8436894E+01  0.2084824E+00  0.2099937E+00  0.2959093E+00  -.1185915E+03
  0.8467574E+01  0.2834793E+00  0.6265093E-01  0.2903199E+00  -.1191630E+03
  0.8498254E+01  0.2647994E+00  -.9875536E-01  0.2826152E+00  -.1197375E+03
  0.8528934E+01  0.1621137E+00  -.2196358E+00  0.2729849E+00  -.1203155E+03
  0.8559613E+01  0.1404004E-01  -.2612476E+00  0.2616246E+00  -.1208976E+03
  0.8590293E+01  -.1264978E+00  -.2141775E+00  0.2487442E+00  -.1214848E+03
  0.8620973E+01  -.2118474E+00  -.1007509E+00  0.2345849E+00  -.1220782E+03
  0.8651652E+01  -.2167294E+00  0.3434712E-01  0.2194342E+00  -.1226793E+03
  0.8682332E+01  -.1464894E+00  0.1414639E+00  0.2036448E+00  -.1232901E+03
  0.8713011E+01  -.3358979E-01  0.1846171E+00  0.1876479E+00  -.1239129E+03
  0.8743690E+01  0.7600404E-01  0.1542560E+00  0.1719637E+00  -.1245507E+03
  0.8774370E+01  0.1410370E+00  0.6942536E-01  0.1571984E+00  -.1252063E+03
  0.8805050E+01  0.1406045E+00  -.3118111E-01  0.1440204E+00  -.1258819E+03
  0.8835730E+01  0.8121093E-01  -.1054527E+00  0.1330995E+00  -.1265783E+03
  0.8866409E+01  -.7261135E-02  -.1247823E+00  0.1249934E+00  -.1272926E+03
  0.8897089E+01  -.8474931E-01  -.8495638E-01  0.1200001E+00  -.1280187E+03
  0.8927769E+01  -.1178473E+00  -.6830558E-02  0.1180451E+00  -.1287474E+03
  0.8958448E+01  -.9341299E-01  0.7321934E-01  0.1186889E+00  -.1294701E+03
  0.8989128E+01  -.2350056E-01  0.1189723E+00  0.1212711E+00  -.1301811E+03
  0.9019808E+01  0.6022974E-01  0.1096509E+00  0.1251038E+00  -.1308784E+03
  0.9050487E+01  0.1201752E+00  0.4856050E-01  0.1296156E+00  -.1315629E+03
  0.9081166E+01  0.1288088E+00  -.3840780E-01  0.1344130E+00  -.1322367E+03
  0.9111846E+01  0.8041920E-01  -.1137134E+00  0.1392766E+00  -.1329021E+03
  0.9142526E+01  -.6264457E-02  -.1439859E+00  0.1441221E+00  -.1335612E+03
  0.9173205E+01  -.9564659E-01  -.1141792E+00  0.1489469E+00  -.1342150E+03
  0.9203885E+01  -.1499254E+00  -.3420381E-01  0.1537775E+00  -.1348642E+03
  0.9234565E+01  -.1448173E+00  0.6473058E-01  0.1586256E+00  -.1355088E+03
  0.9265244E+01  -.7987812E-01  0.1426110E+00  0.1634577E+00  -.1361487E+03
  0.9295924E+01  0.2084925E-01  0.1668862E+00  0.1681836E+00  -.1367836E+03
  0.9326604E+01  0.1181908E+00  0.1258640E+00  0.1726581E+00  -.1374133E+03
  0.9357284E+01  0.1734398E+00  0.3376773E-01  0.1766964E+00  -.1380378E+03
  0.9387963E+01  0.1638958E+00  -.7464530E-01  0.1800937E+00  -.1386575E+03
  0.9418642E+01  0.9204866E-01  -.1577543E+00  0.1826455E+00  -.1392727E+03
  0.9449322E+01  -.1530292E-01  -.1835269E+00  0.1841638E+00  -.1398841E+03
  0.9480001E+01  -.1176304E+00  -.1421204E+00  0.1844861E+00  -.1404923E+03
  0.9510681E+01  -.1766522E+00  -.4959128E-01  0.1834810E+00  -.1410980E+03
  0.9541361E+01  -.1712633E+00  0.5871209E-01  0.1810476E+00  -.1417019E+03
  0.9572041E+01  -.1054321E+00  0.1423106E+00  0.1771108E+00  -.1423048E+03
  0.9602720E+01  -.5997553E-02  0.1715127E+00  0.1716175E+00  -.1429075E+03
  0.9633400E+01  0.8857048E-01  0.1386628E+00  0.1645360E+00  -.1435109E+03
  0.9664080E+01  0.1437307E+00  0.6027039E-01  0.1558558E+00  -.1441162E+03
  0.9694759E+01  0.1423394E+00  -.3062505E-01  0.1455967E+00  -.1447252E+03
  0.9725439E+01  0.9059475E-01  -.9849639E-01  0.1338243E+00  -.1453404E+03
  0.9756118E+01  0.1421656E-01  -.1198364E+00  0.1206768E+00  -.1459660E+03
  0.9786798E+01  -.5328276E-01  -.9211378E-01  0.1064143E+00  -.1466085E+03
  0.9817477E+01  -.8512095E-01  -.3357878E-01  0.9150470E-01  -.1472791E+03
  0.9848157E+01  -.7234956E-01  0.2576046E-01  0.7679883E-01  -.1479969E+03
  0.9878837E+01  -.2687113E-01  0.5794119E-01  0.6386892E-01  -.1487914E+03
  0.9909516E+01  0.2479197E-01  0.4957448E-01  0.5542807E-01  -.1496894E+03
  0.9940196E+01  0.5414458E-01  0.7639106E-02  0.5468082E-01  -.1506563E+03
