# Supplementary material for: Enzyme-inspired single-atom photocatalysis for oxygen reduction to hydrogen peroxide
Source: Nat Commun. 2025 Dec 7;16:10949. doi: 10.1038/s41467-025-67189-3 (PMC12686429; doi:10.1038/s41467-025-67189-3)
Supplement: Supplementary file 3 — Supplementary Data 1 [file 41467_2025_67189_MOESM3_ESM.zip › fit/tcpp/tcppr.fit]

# feffit result:
# k range = [  3.00 11.00]; kweight =  3.00; dk1, dk2 =[  1.00  1.00]
# r range = [  1.10  2.09];   6 independent points in data
# fit to data: skey "ASCII" in file ../../chi/tcpp_ter_k.chi.txt
# Null title                                                       Feff
# POT  SCF  30  3.5000   0, core-hole, AFOLP (folp(0)= 1.150)
# Abs   Z=29 Rmt= 1.341 Rnm= 1.419 K  shell
# Pot 1 Z= 7 Rmt= 0.828 Rnm= 0.996
# Pot 2 Z= 6 Rmt= 0.808 Rnm= 0.998
# Pot 3 Z= 1 Rmt= 0.714 Rnm= 0.881
# Gam_ch=1.729E+00 H-L exch Vi= 0.000E+00 Vr= 3.000E+00
# Mu=-1.084E+01 kf=2.679E+00 Vint=-2.010E+01 Rs_int= 1.354
# PATH  Rmax= 4.000,  Keep_limit= 0.00, Heap_limit 0.00  Pwcrit= 2.50%
# Path    1      icalc       2
#---------------------------------------------------------------------
#     r          real(chi(r))   imag(chi(r))   ampl(chi(r))   phase(chi(r))
  0.0000000E+00  -.6529947E-01  0.0000000E+00  0.6529947E-01  0.3141593E+01
  0.3067962E-01  -.9191607E-01  -.6095182E-01  0.1102891E+00  0.3727139E+01
  0.6135923E-01  -.1617655E+00  -.8996864E-01  0.1851011E+00  0.3649159E+01
  0.9203885E-01  -.2482542E+00  -.6639035E-01  0.2569783E+00  0.3402907E+01
  0.1227185E+00  -.3173559E+00  0.1161728E-01  0.3175684E+00  0.3105002E+01
  0.1533981E+00  -.3396069E+00  0.1258654E+00  0.3621808E+00  0.2786667E+01
  0.1840777E+00  -.3009622E+00  0.2439890E+00  0.3874389E+00  0.2460363E+01
  0.2147573E+00  -.2086427E+00  0.3307119E+00  0.3910270E+00  0.2133620E+01
  0.2454369E+00  -.8950749E-01  0.3608828E+00  0.3718171E+00  0.1813914E+01
  0.2761165E+00  0.1908592E-01  0.3296378E+00  0.3301899E+00  0.1512961E+01
  0.3067962E+00  0.8320573E-01  0.2555819E+00  0.2687849E+00  0.1256063E+01
  0.3374758E+00  0.8617432E-01  0.1750367E+00  0.1950996E+00  0.1113310E+01
  0.3681554E+00  0.3685024E-01  0.1286380E+00  0.1338120E+00  0.1291803E+01
  0.3988350E+00  -.3159579E-01  0.1447644E+00  0.1481723E+00  0.1785683E+01
  0.4295146E+00  -.7304254E-01  0.2261560E+00  0.2376589E+00  0.1883195E+01
  0.4601943E+00  -.4648976E-01  0.3456066E+00  0.3487194E+00  0.1704510E+01
  0.4908739E+00  0.6583636E-01  0.4536446E+00  0.4583970E+00  0.1426675E+01
  0.5215535E+00  0.2478965E+00  0.4964683E+00  0.5549175E+00  0.1107693E+01
  0.5522331E+00  0.4521442E+00  0.4378768E+00  0.6294207E+00  0.7693691E+00
  0.5829127E+00  0.6153249E+00  0.2764360E+00  0.6745676E+00  0.4222318E+00
  0.6135923E+00  0.6827087E+00  0.5005608E-01  0.6845413E+00  0.7318887E-01
  0.6442720E+00  0.6314881E+00  -.1754441E+00  0.6554066E+00  -.2709921E+00
  0.6749516E+00  0.4833166E+00  -.3307797E+00  0.5856707E+00  -.6001762E+00
  0.7056312E+00  0.2994434E+00  -.3717334E+00  0.4773385E+00  -.8926909E+00
  0.7363108E+00  0.1585930E+00  -.3001107E+00  0.3394380E+00  -.1084650E+01
  0.7669904E+00  0.1251454E+00  -.1673997E+00  0.2090073E+00  -.9288430E+00
  0.7976701E+00  0.2201135E+00  -.5778874E-01  0.2275731E+00  -.2567463E+00
  0.8283496E+00  0.4075105E+00  -.5567649E-01  0.4112964E+00  -.1357852E+00
  0.8590293E+00  0.6033527E+00  -.2099541E+00  0.6388389E+00  -.3348733E+00
  0.8897089E+00  0.7055400E+00  -.5098832E+00  0.8704985E+00  -.6257891E+00
  0.9203885E+00  0.6337460E+00  -.8837730E+00  0.1087515E+01  -.9486915E+00
  0.9510681E+00  0.3631772E+00  -.1222838E+01  0.1275629E+01  -.1282098E+01
  0.9817477E+00  -.6266008E-01  -.1421929E+01  0.1423308E+01  -.1614835E+01
  0.1012427E+01  -.5471746E+00  -.1420792E+01  0.1522514E+01  -.1938409E+01
  0.1043107E+01  -.9791934E+00  -.1227888E+01  0.1570519E+01  -.2243987E+01
  0.1073787E+01  -.1279330E+01  -.9149356E+00  0.1572830E+01  -.2520760E+01
  0.1104466E+01  -.1433847E+01  -.5823413E+00  0.1547591E+01  -.2755805E+01
  0.1135146E+01  -.1499198E+01  -.3088309E+00  0.1530676E+01  -.2938437E+01
  0.1165825E+01  -.1571926E+01  -.1072563E+00  0.1575581E+01  -.3073466E+01
  0.1196505E+01  -.1733697E+01  0.9155875E-01  0.1736113E+01  -.3194355E+01
  0.1227185E+01  -.1993904E+01  0.4149005E+00  0.2036613E+01  -.3346750E+01
  0.1257864E+01  -.2256650E+01  0.9885123E+00  0.2463661E+01  -.3554460E+01
  0.1288544E+01  -.2332113E+01  0.1862177E+01  0.2984368E+01  -.3815415E+01
  0.1319224E+01  -.1996011E+01  0.2951309E+01  0.3562904E+01  -.4117738E+01
  0.1349903E+01  -.1080826E+01  0.4023398E+01  0.4166044E+01  -.4449950E+01
  0.1380583E+01  0.4334939E+00  0.4743918E+01  0.4763683E+01  -.4803515E+01
  0.1411262E+01  0.2366358E+01  0.4774231E+01  0.5328502E+01  -.5172552E+01
  0.1441942E+01  0.4348347E+01  0.3892262E+01  0.5835908E+01  -.5553077E+01
  0.1472622E+01  0.5904011E+01  0.2093861E+01  0.6264311E+01  -.5942374E+01
  0.1503301E+01  0.6585459E+01  -.3651212E+00  0.6595572E+01  -.6338573E+01
  0.1533981E+01  0.6115525E+01  -.3008555E+01  0.6815501E+01  -.6740376E+01
  0.1564660E+01  0.4491714E+01  -.5256602E+01  0.6914287E+01  -.7146887E+01
  0.1595340E+01  0.2011991E+01  -.6586370E+01  0.6886826E+01  -.7557507E+01
  0.1626020E+01  -.7918987E+00  -.6686140E+01  0.6732872E+01  -.7971871E+01
  0.1656699E+01  -.3296729E+01  -.5551978E+01  0.6457003E+01  -.8389826E+01
  0.1687379E+01  -.4962275E+01  -.3493037E+01  0.6068400E+01  -.8811427E+01
  0.1718059E+01  -.5482339E+01  -.1041793E+01  0.5580446E+01  -.9236990E+01
  0.1748738E+01  -.4863673E+01  0.1202613E+01  0.5010149E+01  -.9667180E+01
  0.1779418E+01  -.3408089E+01  0.2747208E+01  0.4377467E+01  -.1010322E+02
  0.1810097E+01  -.1605620E+01  0.3338518E+01  0.3704554E+01  -.1054729E+02
  0.1840777E+01  0.2380741E-01  0.3014984E+01  0.3015078E+01  -.1100347E+02
  0.1871457E+01  0.1086691E+01  0.2065438E+01  0.2333866E+01  -.1147991E+02
  0.1902136E+01  0.1419593E+01  0.9126964E+00  0.1687678E+01  -.1199498E+02
  0.1932816E+01  0.1109803E+01  -.3435427E-01  0.1110335E+01  -.1259732E+02
  0.1963495E+01  0.4327548E+00  -.5086399E+00  0.6678258E+00  -.1343220E+02
  0.1994175E+01  -.2655391E+00  -.4515683E+00  0.5238558E+00  -.1466874E+02
  0.2024855E+01  -.6957761E+00  -.1542313E-02  0.6957778E+00  -.1570575E+02
  0.2055534E+01  -.7173836E+00  0.5838903E+00  0.9249687E+00  -.1639113E+02
  0.2086214E+01  -.3665826E+00  0.1037950E+01  0.1100783E+01  -.1693925E+02
  0.2116894E+01  0.1826705E+00  0.1183854E+01  0.1197864E+01  -.1743185E+02
  0.2147573E+01  0.7033415E+00  0.9884337E+00  0.1213133E+01  -.1789721E+02
  0.2178253E+01  0.1009277E+01  0.5553114E+00  0.1151959E+01  -.1834655E+02
  0.2208932E+01  0.1022136E+01  0.6676398E-01  0.1024314E+01  -.1878433E+02
  0.2239612E+01  0.7886478E+00  -.2980494E+00  0.8430888E+00  -.1921089E+02
  0.2270292E+01  0.4466802E+00  -.4343770E+00  0.6230623E+00  -.1962099E+02
  0.2300971E+01  0.1585861E+00  -.3457778E+00  0.3804100E+00  -.1999034E+02
  0.2331651E+01  0.4142279E-01  -.1307884E+00  0.1371913E+00  -.2011363E+02
  0.2362330E+01  0.1223112E+00  0.6796764E-01  0.1399272E+00  -.1834235E+02
  0.2393010E+01  0.3347853E+00  0.1284011E+00  0.3585638E+00  -.1848333E+02
  0.2423690E+01  0.5542762E+00  -.1036599E-03  0.5542762E+00  -.1884974E+02
  0.2454369E+01  0.6552151E+00  -.2791930E+00  0.7122188E+00  -.1925237E+02
  0.2485049E+01  0.5647951E+00  -.6022416E+00  0.8256443E+00  -.1966703E+02
  0.2515729E+01  0.2915737E+00  -.8421267E+00  0.8911749E+00  -.2008704E+02
  0.2546408E+01  -.8114684E-01  -.9047193E+00  0.9083511E+00  -.2050981E+02
  0.2577088E+01  -.4321952E+00  -.7658398E+00  0.8793766E+00  -.2093414E+02
  0.2607767E+01  -.6526946E+00  -.4776498E+00  0.8088014E+00  -.2135939E+02
  0.2638447E+01  -.6882502E+00  -.1438191E+00  0.7031161E+00  -.2178515E+02
  0.2669127E+01  -.5565404E+00  0.1244169E+00  0.5702778E+00  -.2221109E+02
  0.2699806E+01  -.3348159E+00  0.2522226E+00  0.4191872E+00  -.2263677E+02
  0.2730486E+01  -.1244337E+00  0.2273211E+00  0.2591498E+00  -.2306111E+02
  0.2761166E+01  -.8437734E-02  0.9899377E-01  0.9935271E-01  -.2347692E+02
  0.2791845E+01  -.1993402E-01  -.4770771E-01  0.5170484E-01  -.2081614E+02
  0.2822525E+01  -.1333561E+00  -.1301872E+00  0.1863667E+00  -.2121777E+02
  0.2853204E+01  -.2804824E+00  -.1023919E+00  0.2985874E+00  -.2164112E+02
  0.2883884E+01  -.3827566E+00  0.2893384E-01  0.3838487E+00  -.2206660E+02
  0.2914564E+01  -.3853502E+00  0.2111995E+00  0.4394315E+00  -.2249251E+02
  0.2945243E+01  -.2787161E+00  0.3715127E+00  0.4644398E+00  -.2291830E+02
  0.2975923E+01  -.9959235E-01  0.4488197E+00  0.4597366E+00  -.2334359E+02
  0.3006603E+01  0.8746826E-01  0.4187500E+00  0.4277877E+00  -.2376786E+02
  0.3037282E+01  0.2189164E+00  0.3012913E+00  0.3724256E+00  -.2419030E+02
  0.3067962E+01  0.2585475E+00  0.1492945E+00  0.2985559E+00  -.2460908E+02
  0.3098641E+01  0.2104659E+00  0.2398473E-01  0.2118282E+00  -.2501927E+02
  0.3129321E+01  0.1141400E+00  -.3129581E-01  0.1183527E+00  -.2540035E+02
  0.3160001E+01  0.2486801E-01  -.7906956E-02  0.2609478E-01  -.2544059E+02
  0.3190680E+01  -.1108326E-01  0.6718739E-01  0.6809541E-01  -.2339846E+02
  0.3221360E+01  0.2423921E-01  0.1457495E+00  0.1477513E+00  -.2372674E+02
  0.3252039E+01  0.1146021E+00  0.1807300E+00  0.2140023E+00  -.2412707E+02
  0.3282719E+01  0.2187591E+00  0.1467668E+00  0.2634312E+00  -.2454181E+02
  0.3313399E+01  0.2898007E+00  0.5009454E-01  0.2940984E+00  -.2496157E+02
  0.3344078E+01  0.2957831E+00  -.7571019E-01  0.3053190E+00  -.2538333E+02
  0.3374758E+01  0.2327401E+00  -.1854655E+00  0.2975994E+00  -.2580558E+02
  0.3405437E+01  0.1249706E+00  -.2421885E+00  0.2725306E+00  -.2622717E+02
  0.3436117E+01  0.1323795E-01  -.2322538E+00  0.2326307E+00  -.2664660E+02
  0.3466797E+01  -.6336276E-01  -.1697038E+00  0.1811470E+00  -.2706088E+02
  0.3497476E+01  -.8373995E-01  -.8850949E-01  0.1218454E+00  -.2746125E+02
  0.3528156E+01  -.5246887E-01  -.2679815E-01  0.5891624E-01  -.2780213E+02
  0.3558836E+01  0.3989900E-02  -.1027234E-01  0.1101999E-01  -.2633306E+02
  0.3589515E+01  0.5022196E-01  -.4196651E-01  0.6544794E-01  -.2582883E+02
  0.3620195E+01  0.5786849E-01  -.1023636E+00  0.1175886E+00  -.2618901E+02
  0.3650874E+01  0.1766723E-01  -.1592215E+00  0.1601986E+00  -.2659303E+02
  0.3681554E+01  -.5741695E-01  -.1823424E+00  0.1911687E+00  -.2700859E+02
  0.3712234E+01  -.1388115E+00  -.1566645E+00  0.2093141E+00  -.2742859E+02
  0.3742913E+01  -.1953245E+00  -.8815461E-01  0.2142963E+00  -.2785038E+02
  0.3773593E+01  -.2065774E+00  -.3726240E-03  0.2065777E+00  -.2827253E+02
  0.3804272E+01  -.1711037E+00  0.7630003E-01  0.1873450E+00  -.2869380E+02
  0.3834952E+01  -.1059483E+00  0.1177489E+00  0.1583977E+00  -.2911244E+02
  0.3865632E+01  -.3841765E-01  0.1158043E+00  0.1220105E+00  -.2952481E+02
  0.3896311E+01  0.6039056E-02  0.8056749E-01  0.8079351E-01  -.2991995E+02
  0.3926991E+01  0.1441522E-01  0.3481875E-01  0.3768479E-01  -.3023765E+02
  0.3957671E+01  -.9242758E-02  0.3366414E-02  0.9836733E-02  -.2862362E+02
  0.3988350E+01  -.4681725E-01  0.2196644E-02  0.4686875E-01  -.2832122E+02
  0.4019030E+01  -.7496686E-01  0.3208926E-01  0.8154601E-01  -.2867878E+02
  0.4049709E+01  -.7569380E-01  0.7917459E-01  0.1095361E+00  -.2908220E+02
  0.4080389E+01  -.4399043E-01  0.1217885E+00  0.1294897E+00  -.2949851E+02
  0.4111069E+01  0.1055221E-01  0.1403111E+00  0.1407074E+00  -.2992020E+02
  0.4141748E+01  0.6852010E-01  0.1255899E+00  0.1430658E+00  -.3034458E+02
  0.4172428E+01  0.1094160E+00  0.8240899E-01  0.1369785E+00  -.3077040E+02
  0.4203107E+01  0.1203878E+00  0.2680031E-01  0.1233349E+00  -.3119688E+02
  0.4233787E+01  0.1012018E+00  -.2129406E-01  0.1034178E+00  -.3162331E+02
  0.4264467E+01  0.6355137E-01  -.4659404E-01  0.7880217E-01  -.3204857E+02
  0.4295146E+01  0.2533678E-01  -.4454283E-01  0.5124466E-01  -.3246955E+02
  0.4325826E+01  0.2667038E-02  -.2241702E-01  0.2257511E-01  -.3286831E+02
  0.4356505E+01  0.3152631E-02  0.4684216E-02  0.5646323E-02  -.3043753E+02
  0.4387185E+01  0.2328166E-01  0.2093498E-01  0.3130989E-01  -.3068355E+02
  0.4417865E+01  0.5075119E-01  0.1671845E-01  0.5343398E-01  -.3109770E+02
  0.4448545E+01  0.7043870E-01  -.7563431E-02  0.7084360E-01  -.3152289E+02
  0.4479224E+01  0.7121612E-01  -.4225567E-01  0.8280868E-01  -.3195144E+02
  0.4509904E+01  0.5061702E-01  -.7317404E-01  0.8897485E-01  -.3238157E+02
  0.4540583E+01  0.1547559E-01  -.8800662E-01  0.8935691E-01  -.3281266E+02
  0.4571263E+01  -.2149085E-01  -.8152876E-01  0.8431367E-01  -.3324446E+02
  0.4601943E+01  -.4743274E-01  -.5745378E-01  0.7450370E-01  -.3367687E+02
  0.4632622E+01  -.5483347E-01  -.2632766E-01  0.6082644E-01  -.3410989E+02
  0.4663302E+01  -.4434668E-01  -.6156678E-03  0.4435096E-01  -.3454364E+02
  0.4693982E+01  -.2394819E-01  0.1072828E-01  0.2624142E-01  -.3497869E+02
  0.4724661E+01  -.4990939E-02  0.5837214E-02  0.7680009E-02  -.3542091E+02
  0.4755341E+01  0.2942895E-02  -.9773791E-02  0.1020723E-01  -.3269426E+02
  0.4786020E+01  -.3899762E-02  -.2611964E-01  0.2640916E-01  -.3313493E+02
  0.4816700E+01  -.2215602E-01  -.3341091E-01  0.4008963E-01  -.3357228E+02
  0.4847380E+01  -.4321879E-01  -.2635602E-01  0.5062118E-01  -.3400991E+02
  0.4878059E+01  -.5726735E-01  -.6268648E-02  0.5760942E-01  -.3444849E+02
  0.4908739E+01  -.5759478E-01  0.1979265E-01  0.6090080E-01  -.3488853E+02
  0.4939418E+01  -.4335484E-01  0.4230343E-01  0.6057411E-01  -.3533064E+02
  0.4970098E+01  -.1965085E-01  0.5341979E-01  0.5691951E-01  -.3577582E+02
  0.5000778E+01  0.4906948E-02  0.5016693E-01  0.5040634E-01  -.3622582E+02
  0.5031457E+01  0.2197419E-01  0.3537399E-01  0.4164354E-01  -.3668417E+02
  0.5062137E+01  0.2688453E-01  0.1610623E-01  0.3133988E-01  -.3715936E+02
  0.5092816E+01  0.2028015E-01  0.4294825E-03  0.2028469E-01  -.3767794E+02
  0.5123496E+01  0.7395561E-02  -.6006990E-02  0.9527762E-02  -.3838128E+02
  0.5154176E+01  -.4532142E-02  -.2108484E-02  0.4998601E-02  -.4040526E+02
  0.5184855E+01  -.9491198E-02  0.8613579E-02  0.1281704E-01  -.4157767E+02
  0.5215535E+01  -.5144289E-02  0.1994098E-01  0.2059384E-01  -.4215903E+02
  0.5246214E+01  0.6476702E-02  0.2584017E-01  0.2663948E-01  -.4265709E+02
  0.5276894E+01  0.2018837E-01  0.2304326E-01  0.3063596E-01  -.4313096E+02
  0.5307574E+01  0.3011552E-01  0.1224548E-01  0.3250994E-01  -.4359610E+02
  0.5338253E+01  0.3224901E-01  -.2476504E-02  0.3234397E-01  -.4405894E+02
  0.5368933E+01  0.2600694E-01  -.1563434E-01  0.3034458E-01  -.4452357E+02
  0.5399612E+01  0.1421940E-01  -.2273600E-01  0.2681636E-01  -.4499420E+02
  0.5430292E+01  0.1674217E-02  -.2207239E-01  0.2213579E-01  -.4547739E+02
  0.5460972E+01  -.7036087E-02  -.1518071E-01  0.1673202E-01  -.4598711E+02
  0.5491652E+01  -.9395137E-02  -.5900605E-02  0.1109440E-01  -.4656310E+02
  0.5522331E+01  -.5798568E-02  0.1448937E-02  0.5976856E-02  -.4736876E+02
  0.5553010E+01  0.9160164E-03  0.3923566E-02  0.4029077E-02  -.4892405E+02
  0.5583690E+01  0.6918984E-02  0.1047535E-02  0.6997833E-02  -.5011523E+02
  0.5614370E+01  0.9118616E-02  -.5240249E-02  0.1051710E-01  -.5078708E+02
  0.5645050E+01  0.6405368E-02  -.1165891E-01  0.1330259E-01  -.5133390E+02
  0.5675729E+01  -.6487733E-04  -.1511718E-01  0.1511732E-01  -.5184057E+02
  0.5706409E+01  -.7577898E-02  -.1401512E-01  0.1593261E-01  -.5233195E+02
  0.5737088E+01  -.1315294E-01  -.8781497E-02  0.1581501E-01  -.5281840E+02
  0.5767768E+01  -.1481709E-01  -.1503326E-02  0.1489316E-01  -.5330597E+02
  0.5798448E+01  -.1232147E-01  0.5102722E-02  0.1333628E-01  -.5379971E+02
  0.5829127E+01  -.7059540E-02  0.8870295E-02  0.1133663E-01  -.5430566E+02
  0.5859807E+01  -.1310544E-02  0.9000005E-02  0.9094923E-02  -.5483327E+02
  0.5890487E+01  0.2795711E-02  0.6211258E-02  0.6811440E-02  -.5540081E+02
  0.5921166E+01  0.4121982E-02  0.2244020E-02  0.4693225E-02  -.5605013E+02
  0.5951846E+01  0.2844915E-02  -.9975747E-03  0.3014747E-02  -.5688592E+02
  0.5982525E+01  0.1855910E-03  -.2254632E-02  0.2262258E-02  -.5803733E+02
  0.6013205E+01  -.2259086E-02  -.1338942E-02  0.2626068E-02  -.5915523E+02
  0.6043885E+01  -.3245199E-02  0.9509724E-03  0.3381666E-02  -.5997532E+02
  0.6074564E+01  -.2355940E-02  0.3316256E-02  0.4067924E-02  -.6064337E+02
  0.6105244E+01  -.5688096E-04  0.4581406E-02  0.4581759E-02  -.6124865E+02
  0.6135923E+01  0.2628401E-02  0.4170536E-02  0.4929692E-02  -.6182341E+02
  0.6166603E+01  0.4623461E-02  0.2256650E-02  0.5144790E-02  -.6237778E+02
  0.6197283E+01  0.5240496E-02  -.4234898E-03  0.5257579E-02  -.6291249E+02
  0.6227962E+01  0.4385678E-02  -.2952375E-02  0.5286841E-02  -.6342436E+02
  0.6258642E+01  0.2483203E-02  -.4614056E-02  0.5239829E-02  -.6390893E+02
  0.6289321E+01  0.2071295E-03  -.5115639E-02  0.5119831E-02  -.6436218E+02
  0.6320001E+01  -.1820338E-02  -.4585403E-02  0.4933513E-02  -.6478056E+02
  0.6350681E+01  -.3232071E-02  -.3406553E-02  0.4695837E-02  -.6516177E+02
  0.6381361E+01  -.3953561E-02  -.1999234E-02  0.4430303E-02  -.6550526E+02
  0.6412040E+01  -.4109797E-02  -.6651242E-03  0.4163271E-02  -.6581300E+02
  0.6442719E+01  -.3885696E-02  0.4543779E-03  0.3912173E-02  -.6608986E+02
  0.6473399E+01  -.3429709E-02  0.1326269E-02  0.3677213E-02  -.6634244E+02
  0.6504079E+01  -.2837701E-02  0.1946655E-02  0.3441222E-02  -.6657471E+02
  0.6534759E+01  -.2194513E-02  0.2303536E-02  0.3181535E-02  -.6678308E+02
  0.6565438E+01  -.1616358E-02  0.2400997E-02  0.2894374E-02  -.6695174E+02
  0.6596117E+01  -.1240846E-02  0.2315669E-02  0.2627170E-02  -.6705234E+02
  0.6626797E+01  -.1156337E-02  0.2229181E-02  0.2511247E-02  -.6706573E+02
  0.6657477E+01  -.1310321E-02  0.2385168E-02  0.2721391E-02  -.6704189E+02
  0.6688157E+01  -.1466914E-02  0.2972862E-02  0.3315079E-02  -.6708587E+02
  0.6718836E+01  -.1263242E-02  0.3991392E-02  0.4186525E-02  -.6723773E+02
  0.6749516E+01  -.3621322E-03  0.5173133E-02  0.5185792E-02  -.6747436E+02
  0.6780195E+01  0.1359401E-02  0.6030799E-02  0.6182112E-02  -.6776595E+02
  0.6810875E+01  0.3681962E-02  0.6032645E-02  0.7067506E-02  -.6809223E+02
  0.6841555E+01  0.6055677E-02  0.4840154E-02  0.7752310E-02  -.6844074E+02
  0.6872234E+01  0.7772796E-02  0.2501040E-02  0.8165265E-02  -.6880373E+02
  0.6902914E+01  0.8240446E-02  -.5032389E-03  0.8255797E-02  -.6917604E+02
  0.6933593E+01  0.7238914E-02  -.3397248E-02  0.7996447E-02  -.6955383E+02
  0.6964273E+01  0.5044740E-02  -.5393091E-02  0.7384770E-02  -.6993380E+02
  0.6994953E+01  0.2351749E-02  -.5999401E-02  0.6443876E-02  -.7031225E+02
  0.7025632E+01  0.1267547E-04  -.5221261E-02  0.5221276E-02  -.7068341E+02
  0.7056312E+01  -.1294023E-02  -.3559331E-02  0.3787260E-02  -.7103454E+02
  0.7086991E+01  -.1326030E-02  -.1802754E-02  0.2237918E-02  -.7132003E+02
  0.7117671E+01  -.3576521E-03  -.7031332E-03  0.7888671E-03  -.7115639E+02
  0.7148351E+01  0.9606357E-03  -.6734896E-03  0.1173205E-02  -.6972650E+02
  0.7179030E+01  0.1895038E-02  -.1640846E-02  0.2506700E-02  -.6982867E+02
  0.7209710E+01  0.1941339E-02  -.3116392E-02  0.3671607E-02  -.7012872E+02
  0.7240390E+01  0.1019603E-02  -.4440977E-02  0.4556519E-02  -.7046016E+02
  0.7271069E+01  -.5365050E-03  -.5089636E-02  0.5117835E-02  -.7079086E+02
  0.7301749E+01  -.2176756E-02  -.4889718E-02  0.5352346E-02  -.7110467E+02
  0.7332428E+01  -.3418880E-02  -.4054603E-02  0.5303635E-02  -.7138638E+02
  0.7363108E+01  -.4075984E-02  -.3025510E-02  0.5076156E-02  -.7161810E+02
  0.7393788E+01  -.4318592E-02  -.2205078E-02  0.4848980E-02  -.7178455E+02
  0.7424468E+01  -.4540510E-02  -.1721854E-02  0.4856028E-02  -.7189417E+02
  0.7455147E+01  -.5097198E-02  -.1349219E-02  0.5272743E-02  -.7199787E+02
  0.7485826E+01  -.6054756E-02  -.6262187E-03  0.6087053E-02  -.7215358E+02
  0.7516506E+01  -.7081104E-02  0.8743011E-03  0.7134874E-02  -.7237948E+02
  0.7547186E+01  -.7549715E-02  0.3258677E-02  0.8222966E-02  -.7266410E+02
  0.7577866E+01  -.6821735E-02  0.6156586E-02  0.9189103E-02  -.7299082E+02
  0.7608545E+01  -.4580339E-02  0.8788012E-02  0.9910028E-02  -.7334696E+02
  0.7639225E+01  -.1059779E-02  0.1024431E-01  0.1029899E-01  -.7372434E+02
  0.7669904E+01  0.2953078E-02  0.9869592E-02  0.1030192E-01  -.7411816E+02
  0.7700584E+01  0.6365475E-02  0.7577575E-02  0.9896409E-02  -.7452611E+02
  0.7731264E+01  0.8185461E-02  0.3954157E-02  0.9090497E-02  -.7494821E+02
  0.7761943E+01  0.7920938E-02  0.8466488E-04  0.7921390E-02  -.7538754E+02
  0.7792623E+01  0.5798083E-02  -.2835854E-02  0.6454443E-02  -.7585312E+02
  0.7823302E+01  0.2701228E-02  -.3955747E-02  0.4790049E-02  -.7636989E+02
  0.7853982E+01  -.1552228E-03  -.3096083E-02  0.3099971E-02  -.7701911E+02
  0.7884662E+01  -.1688382E-02  -.8195518E-03  0.1876779E-02  -.7808791E+02
  0.7915341E+01  -.1359939E-02  0.1793446E-02  0.2250752E-02  -.7946184E+02
  0.7946021E+01  0.6283462E-03  0.3569378E-02  0.3624263E-02  -.8028487E+02
  0.7976700E+01  0.3432358E-02  0.3695379E-02  0.5043502E-02  -.8085913E+02
  0.8007380E+01  0.5911347E-02  0.2019171E-02  0.6246686E-02  -.8135226E+02
  0.8038059E+01  0.7076414E-02  -.9187958E-03  0.7135813E-02  -.8181053E+02
  0.8068739E+01  0.6459455E-02  -.4124832E-02  0.7664124E-02  -.8224971E+02
  0.8099419E+01  0.4259926E-02  -.6553211E-02  0.7816108E-02  -.8267580E+02
  0.8130098E+01  0.1222768E-02  -.7502912E-02  0.7601898E-02  -.8309065E+02
  0.8160778E+01  -.1685406E-02  -.6849543E-02  0.7053853E-02  -.8349348E+02
  0.8191458E+01  -.3659049E-02  -.5035060E-02  0.6224184E-02  -.8388064E+02
  0.8222137E+01  -.4337553E-02  -.2836849E-02  0.5182864E-02  -.8424380E+02
  0.8252817E+01  -.3884125E-02  -.1028907E-02  0.4018093E-02  -.8456405E+02
  0.8283497E+01  -.2847955E-02  -.8351993E-04  0.2849180E-02  -.8479369E+02
  0.8314177E+01  -.1887818E-02  -.2885645E-04  0.1888039E-02  -.8480772E+02
  0.8344856E+01  -.1484861E-02  -.5088161E-03  0.1569620E-02  -.8449287E+02
  0.8375535E+01  -.1768535E-02  -.9919677E-03  0.2027736E-02  -.8431184E+02
  0.8406215E+01  -.2512667E-02  -.1029611E-02  0.2715437E-02  -.8443410E+02
  0.8436894E+01  -.3285939E-02  -.4424894E-03  0.3315599E-02  -.8468915E+02
  0.8467574E+01  -.3673379E-02  0.6335458E-03  0.3727613E-02  -.8499380E+02
  0.8498254E+01  -.3460609E-02  0.1849385E-02  0.3923779E-02  -.8531380E+02
  0.8528934E+01  -.2705247E-02  0.2826113E-02  0.3912196E-02  -.8563025E+02
  0.8559613E+01  -.1673216E-02  0.3329857E-02  0.3726607E-02  -.8592817E+02
  0.8590293E+01  -.6879659E-03  0.3356807E-02  0.3426580E-02  -.8619166E+02
  0.8620973E+01  0.3080003E-04  0.3097068E-02  0.3097221E-02  -.8640375E+02
  0.8651652E+01  0.4583989E-03  0.2809566E-02  0.2846716E-02  -.8655553E+02
  0.8682332E+01  0.7482154E-03  0.2672884E-02  0.2775632E-02  -.8666675E+02
  0.8713011E+01  0.1123711E-02  0.2691017E-02  0.2916214E-02  -.8678937E+02
  0.8743690E+01  0.1737621E-02  0.2696386E-02  0.3207775E-02  -.8696625E+02
  0.8774370E+01  0.2572002E-02  0.2445673E-02  0.3549156E-02  -.8720438E+02
  0.8805050E+01  0.3426892E-02  0.1757412E-02  0.3851245E-02  -.8749074E+02
  0.8835730E+01  0.4004745E-02  0.6233760E-03  0.4052971E-02  -.8781018E+02
  0.8866409E+01  0.4047036E-02  -.7616706E-03  0.4118087E-02  -.8815063E+02
  0.8897089E+01  0.3459292E-02  -.2066953E-02  0.4029764E-02  -.8850318E+02
  0.8927769E+01  0.2366071E-02  -.2957058E-02  0.3787147E-02  -.8886057E+02
  0.8958448E+01  0.1069520E-02  -.3229842E-02  0.3402315E-02  -.8921562E+02
  0.8989128E+01  -.6804219E-04  -.2897542E-02  0.2898341E-02  -.8955888E+02
  0.9019808E+01  -.7662616E-03  -.2177749E-02  0.2308625E-02  -.8987373E+02
  0.9050487E+01  -.9310354E-03  -.1400440E-02  0.1681684E-02  -.9012212E+02
  0.9081166E+01  -.6784991E-03  -.8723501E-03  0.1105150E-02  -.9019644E+02
  0.9111846E+01  -.2734286E-03  -.7596525E-03  0.8073630E-03  -.8988090E+02
  0.9142526E+01  -.1207821E-04  -.1033847E-02  0.1033917E-02  -.8954708E+02
  0.9173205E+01  -.1017119E-03  -.1499855E-02  0.1503300E-02  -.8960310E+02
  0.9203885E+01  -.5860205E-03  -.1888793E-02  0.1977614E-02  -.8983624E+02
  0.9234565E+01  -.1342435E-02  -.1967578E-02  0.2381910E-02  -.9013413E+02
  0.9265244E+01  -.2142612E-02  -.1626461E-02  0.2690011E-02  -.9045689E+02
  0.9295924E+01  -.2747742E-02  -.9056698E-03  0.2893151E-02  -.9078780E+02
  0.9326604E+01  -.2993774E-02  0.3509273E-04  0.2993979E-02  -.9111790E+02
  0.9357284E+01  -.2835049E-02  0.9876962E-03  0.3002174E-02  -.9144142E+02
  0.9387963E+01  -.2338933E-02  0.1770224E-02  0.2933308E-02  -.9175406E+02
  0.9418642E+01  -.1640767E-02  0.2276065E-02  0.2805813E-02  -.9205238E+02
  0.9449322E+01  -.8879272E-03  0.2485340E-02  0.2639191E-02  -.9233385E+02
  0.9480001E+01  -.1971800E-03  0.2444422E-02  0.2452362E-02  -.9259649E+02
  0.9510681E+01  0.3652514E-03  0.2230075E-02  0.2259789E-02  -.9283932E+02
  0.9541361E+01  0.7774568E-03  0.1919755E-02  0.2071207E-02  -.9306178E+02
  0.9572041E+01  0.1045168E-02  0.1577552E-02  0.1892366E-02  -.9326212E+02
  0.9602720E+01  0.1190597E-02  0.1252944E-02  0.1728407E-02  -.9343687E+02
  0.9633400E+01  0.1246991E-02  0.9838926E-03  0.1588405E-02  -.9357977E+02
  0.9664080E+01  0.1261336E-02  0.7943790E-03  0.1490640E-02  -.9368575E+02
  0.9694759E+01  0.1292237E-02  0.6835122E-03  0.1461871E-02  -.9376125E+02
  0.9725439E+01  0.1396024E-02  0.6147666E-03  0.1525392E-02  -.9383296E+02
  0.9756118E+01  0.1601755E-02  0.5157124E-03  0.1682729E-02  -.9393629E+02
  0.9786798E+01  0.1887353E-02  0.2974381E-03  0.1910647E-02  -.9409147E+02
  0.9817477E+01  0.2170046E-02  -.1095414E-03  0.2172809E-02  -.9429822E+02
  0.9848157E+01  0.2324848E-02  -.7153819E-03  0.2432424E-02  -.9454630E+02
  0.9878837E+01  0.2227471E-02  -.1447698E-02  0.2656588E-02  -.9482410E+02
  0.9909516E+01  0.1809007E-02  -.2161696E-02  0.2818765E-02  -.9512177E+02
  0.9940196E+01  0.1095219E-02  -.2683587E-02  0.2898473E-02  -.9543109E+02
