# Supplementary material for: Enzyme-inspired single-atom photocatalysis for oxygen reduction to hydrogen peroxide
Source: Nat Commun. 2025 Dec 7;16:10949. doi: 10.1038/s41467-025-67189-3 (PMC12686429; doi:10.1038/s41467-025-67189-3)
Supplement: Supplementary file 3 — Supplementary Data 1 [file 41467_2025_67189_MOESM3_ESM.zip › 20241003_CuSAC_Olomuc_figures_fits.ipynb]

# %% [code]
#!/usr/bin/env python
# -*- coding: iso_8859_1 -*-

import ipywidgets as widgets
from ipywidgets import interact, interact_manual
import matplotlib as mpl
import numpy as npy
from pylab import *
import matplotlib.pyplot as plt
from matplotlib import gridspec
from mpl_toolkits.axes_grid1.inset_locator import inset_axes
#from matplotlib.font_manager import FontProperties

#font = FontProperties()
#font.set_family('sans-serif')
#font.set_name('Helvetica')
#font.set_style('normal')
#font.set_size(20)
#font.set_weight("heavy")
date="20241003"

#Define Matplotlib params
matplotlib.rc('text', usetex = True)

font = {'family' : 'Helvetica',
        'weight' : 'normal',
        'size'   : '18'}

matplotlib.rc('font', **font)
#matplotlib.rc('figure', figsize=[7,7])

matplotlib.rc('lines', linewidth=2, linestyle='-')


def T(x):
    """Gas blower calibration"""
    return 0.9063*x+7.7853


# %% [code]


#Fits
#Porhirin standard: TCPP+Cu(II)
exafs_fit=loadtxt("./fit/tcpp/tcppk.fit").transpose()
ft_fit=loadtxt("./fit/tcpp/tcppr.fit").transpose()
exafs_data=loadtxt("./fit/tcpp/tcppk.dat").transpose()
ft_data=loadtxt("./fit/tcpp/tcppr.dat").transpose()

#SAC: Por-CDs+Cu(II)
exafs_porph=loadtxt("./fit/porph/porphk.dat").transpose()
ft_porph=loadtxt("./fit/porph/porphr.dat").transpose()
chifit_porph=loadtxt("./fit/porph/porphk.fit").transpose()
ftfit_porph=loadtxt("./fit/porph/porphr.fit").transpose()


# %% [code]

#Fits

fig1, ax0, = plt.subplots(1, 1,figsize=(12,8),)


#EXAFS Fit

ax0.plot(exafs_data[0]*10.,exafs_data[1]*exafs_data[0]**3,'ro-',label="data",markersize=3)
ax0.plot(exafs_fit[0]*10,exafs_fit[1]*exafs_fit[0]**3,'k--',label="fit",markersize=3)
ax0.legend(frameon=False, labelcolor="linecolor",loc="upper right")

ax0.set_xlim(2.5*10,13.*10)
ax0.set_ylim()

ax0.set_xlabel(r"k [nm$^{-1}$]", labelpad=25)
ax0.set_ylabel(r"$k^{3} \chi(k) [10^3 nm^{-3}]$", labelpad=25)

#ax0.set_yticks([])
#ax0.tick_params(direction='out', length=30, width=8, colors='k',grid_color='k', grid_alpha=0.5)
draw()

fig1.savefig("fig1_TCPP_EXAFS_fit.png",dpi=600)


# %% [code]
#Fits

fig1, ax0, = plt.subplots(1, 1,figsize=(12,8),)


#EXAFS Fit

ax0.plot(exafs_porph[0]*10.,exafs_porph[1]*exafs_porph[0]**3,'ro-',label="data",markersize=3)
ax0.plot(chifit_porph[0]*10,chifit_porph[1]*chifit_porph[0]**3,'k--',label="fit",markersize=3)
ax0.legend(frameon=False, labelcolor="linecolor",loc="upper right")

ax0.set_xlim(2.5*10,13.*10)
ax0.set_ylim()

ax0.set_xlabel(r"k [nm$^{-1}$]", labelpad=25)
ax0.set_ylabel(r"$k^{3} \chi(k) [10^3 nm^{-3}]$", labelpad=25)

#ax0.set_yticks([])
#ax0.tick_params(direction='out', length=30, width=8, colors='k',grid_color='k', grid_alpha=0.5)
draw()

fig1.savefig("fig1B_PORPH_EXAFS_fit.png",dpi=600)


# %% [code]
from matplotlib.offsetbox import TextArea, DrawingArea, OffsetImage, AnnotationBbox

#Fits
#exafs_data_fit
#ftamp_data_fit
#ftimg_data_fit

fig1, ax0, = plt.subplots(1, 1,figsize=(12,8),)


#EXAFS Fit

ax0.plot(exafs_data[0]*10.,exafs_data[1]*exafs_data[0]**3,'ro-',label="TCPP+Cu(II)",markersize=3)
ax0.plot(exafs_porph[0]*10,exafs_porph[1]*exafs_porph[0]**3,'k--',label="Por-CDs+Cu(II)",markersize=3)
ax0.legend(frameon=False, labelcolor="linecolor",loc="upper right")


ax0.set_xlim(2.5*10,11.*10)
ax0.set_ylim()

ax0.set_xlabel(r"k [nm$^{-1}$]", labelpad=25)
ax0.set_ylabel(r"$k^{3} \chi(k) [10^3 nm^{-3}]$", labelpad=25)

#ax0.set_yticks([])
#ax0.tick_params(direction='out', length=30, width=8, colors='k',grid_color='k', grid_alpha=0.5)
draw()

fig1.savefig("fig3_EXAFS_TCPP_vs_porph.png",dpi=600)


# %% [code]
#Fourier transform

fig2, ax1, = plt.subplots(1, 1,figsize=(12,8),)


#FFT Fit

ax1.plot(ft_data[0]*10.,ft_data[1],'ro-',label="data",markersize=3)
ax1.plot(ft_data[0]*10.,ft_data[3],'ro-',label="",markersize=3)
ax1.plot(ft_fit[0]*10,ft_fit[1],'k--',label="fit",markersize=3)
ax1.plot(ft_fit[0]*10,ft_fit[3],'k--',label="",markersize=3)


ax1.legend(frameon=False, labelcolor="linecolor")

ax1.set_xlim(0,6.*10)
ax1.set_ylim()

ax1.set_xlabel(r"$R [nm]$", labelpad=25)
ax1.set_ylabel(r"$FT{k^{3} \chi(k) [10^3 nm^{-3}]}$", labelpad=25)

#ax1.set_yticks([])
#ax1.tick_params(direction='out', length=30, width=8, colors='k',grid_color='k', grid_alpha=0.5)
draw()
fig2.savefig("fig2_TCPP_FFT_fit.png",dpi=600)

# %% [code]
#Fourier transform

fig2, ax1, = plt.subplots(1, 1,figsize=(12,8),)


#FFT Fit

ax1.plot(ft_porph[0]*10.,ft_porph[1],'ro-',label="data",markersize=3)
ax1.plot(ft_porph[0]*10.,ft_porph[3],'ro-',label="",markersize=3)
ax1.plot(ftfit_porph[0]*10,ftfit_porph[1],'k--',label="fit",markersize=3)
ax1.plot(ftfit_porph[0]*10,ftfit_porph[3],'k--',label="",markersize=3)


ax1.legend(frameon=False, labelcolor="linecolor")

ax1.set_xlim(0,6.*10)
ax1.set_ylim()

ax1.set_xlabel(r"$R [nm]$", labelpad=25)
ax1.set_ylabel(r"$FT{k^{3} \chi(k) [10^3 nm^{-3}]}$", labelpad=25)

#ax1.set_yticks([])
#ax1.tick_params(direction='out', length=30, width=8, colors='k',grid_color='k', grid_alpha=0.5)
draw()
fig2.savefig("fig2B_PORPH_FFT_fit.png",dpi=600)
