# Supplementary material for: Enzyme-inspired single-atom photocatalysis for oxygen reduction to hydrogen peroxide
Source: Nat Commun. 2025 Dec 7;16:10949. doi: 10.1038/s41467-025-67189-3 (PMC12686429; doi:10.1038/s41467-025-67189-3)
Supplement: Supplementary file 5 — Source data [file 41467_2025_67189_MOESM5_ESM.xlsx]

## Sheet: Fig 1a
	H2P@CDs	CuP@CDs
Wavelength (nm)	Abs	Abs
250	0.47586	0.60455
250.5	0.47389	0.60155
251	0.47174	0.59755
251.5	0.4697	0.59455
252	0.46779	0.59155
252.5	0.46602	0.58755
253	0.46414	0.58455
253.5	0.46214	0.58155
254	0.46031	0.57755
254.5	0.45859	0.57455
255	0.45674	0.57055
255.5	0.45519	0.56755
256	0.45333	0.56355
256.5	0.45139	0.55955
257	0.45009	0.55655
257.5	0.44844	0.55255
258	0.44698	0.54855
258.5	0.44551	0.54455
259	0.4438	0.54155
259.5	0.44232	0.53755
260	0.44081	0.53355
260.5	0.43941	0.52955
261	0.43801	0.52555
261.5	0.43672	0.52155
262	0.43541	0.51855
262.5	0.43384	0.51455
263	0.43233	0.51055
263.5	0.43064	0.50555
264	0.42943	0.50255
264.5	0.4279	0.49855
265	0.42592	0.49455
265.5	0.42461	0.49055
266	0.42266	0.48655
266.5	0.42102	0.48255
267	0.4191	0.47855
267.5	0.41713	0.47455
268	0.41545	0.47055
268.5	0.41336	0.46755
269	0.41175	0.46355
269.5	0.40936	0.45955
270	0.40735	0.45555
270.5	0.40492	0.45155
271	0.403	0.44755
271.5	0.40087	0.44355
272	0.39844	0.43955
272.5	0.39612	0.43655
273	0.3934	0.43255
273.5	0.39102	0.42855
274	0.38863	0.42455
274.5	0.38597	0.42155
275	0.38323	0.41755
275.5	0.38077	0.41355
276	0.3784	0.41055
276.5	0.37584	0.40655
277	0.37306	0.40255
277.5	0.37047	0.39855
278	0.36753	0.39555
278.5	0.36531	0.39255
279	0.36313	0.38955
279.5	0.36054	0.38555
280	0.35782	0.38255
280.5	0.35536	0.37955
281	0.35272	0.37555
281.5	0.3504	0.37255
282	0.34833	0.36955
282.5	0.34595	0.36655
283	0.34358	0.36355
283.5	0.34151	0.36055
284	0.33917	0.35755
284.5	0.3374	0.35355
285	0.3353	0.35055
285.5	0.33365	0.34755
286	0.3317	0.34555
286.5	0.32985	0.34255
287	0.32836	0.33955
287.5	0.32691	0.33655
288	0.32546	0.33455
288.5	0.32404	0.33155
289	0.32262	0.32955
289.5	0.32138	0.32655
290	0.3203	0.32455
290.5	0.31876	0.32155
291	0.31769	0.31955
291.5	0.31688	0.31655
292	0.31586	0.31455
292.5	0.31488	0.31255
293	0.31394	0.31055
293.5	0.31336	0.30855
294	0.31246	0.30655
294.5	0.31172	0.30455
295	0.31102	0.30255
295.5	0.31055	0.30055
296	0.31006	0.29855
296.5	0.30918	0.29655
297	0.3091	0.29455
297.5	0.30867	0.29355
298	0.30809	0.29155
298.5	0.30795	0.28955
299	0.30728	0.28755
299.5	0.30699	0.28655
300	0.30664	0.28455
300.5	0.30629	0.28355
301	0.30603	0.28155
301.5	0.30589	0.28055
302	0.30559	0.27855
302.5	0.30518	0.27655
303	0.30513	0.27555
303.5	0.30486	0.27355
304	0.30457	0.27255
304.5	0.30437	0.27055
305	0.30419	0.26955
305.5	0.30383	0.26855
306	0.30339	0.26655
306.5	0.30319	0.26555
307	0.30327	0.26355
307.5	0.30275	0.26255
308	0.30232	0.26155
308.5	0.30205	0.25955
309	0.30164	0.25855
309.5	0.30161	0.25755
310	0.30123	0.25655
310.5	0.30112	0.25555
311	0.30094	0.25355
311.5	0.30078	0.25255
312	0.30019	0.25155
312.5	0.29975	0.25055
313	0.2995	0.24855
313.5	0.2991	0.24755
314	0.29897	0.24755
314.5	0.29866	0.24555
315	0.29828	0.24455
315.5	0.29762	0.24355
316	0.29711	0.24255
316.5	0.29675	0.24155
317	0.29677	0.24055
317.5	0.29607	0.23955
318	0.29567	0.23855
318.5	0.29511	0.23755
319	0.2945	0.23555
319.5	0.29404	0.23555
320	0.29335	0.23355
320.5	0.29274	0.23255
321	0.29228	0.23155
321.5	0.29216	0.23055
322	0.29138	0.22955
322.5	0.29096	0.22855
323	0.29074	0.22755
323.5	0.28987	0.22655
324	0.28945	0.22555
324.5	0.28858	0.22455
325	0.28783	0.22355
325.5	0.28737	0.22255
326	0.28682	0.22155
326.5	0.28618	0.22055
327	0.28577	0.22055
327.5	0.28511	0.21955
328	0.28423	0.21855
328.5	0.28362	0.21755
329	0.28292	0.21655
329.5	0.2822	0.21555
330	0.2818	0.21455
330.5	0.28128	0.21455
331	0.28052	0.21355
331.5	0.2798	0.21255
332	0.27953	0.21155
332.5	0.27844	0.21055
333	0.2778	0.20955
333.5	0.27764	0.20955
334	0.27683	0.20855
334.5	0.27599	0.20755
335	0.2755	0.20755
335.5	0.27492	0.20655
336	0.27373	0.20655
336.5	0.27332	0.20555
337	0.27291	0.20455
337.5	0.27216	0.20355
338	0.2711	0.20255
338.5	0.27081	0.20255
339	0.2703	0.20155
339.5	0.26952	0.20155
340	0.26865	0.20055
340.5	0.26784	0.20055
341	0.26682	0.19955
341.5	0.26589	0.19855
342	0.26576	0.19855
342.5	0.26451	0.19755
343	0.26399	0.19655
343.5	0.26363	0.19655
344	0.26285	0.19555
344.5	0.2623	0.19555
345	0.26161	0.19455
345.5	0.26074	0.19355
346	0.25971	0.19355
346.5	0.25948	0.19255
347	0.2585	0.19255
347.5	0.25795	0.19155
348	0.25737	0.19155
348.5	0.2565	0.19055
349	0.25589	0.19055
349.5	0.25528	0.19055
350	0.25481	0.18955
350.5	0.25403	0.18955
351	0.25351	0.18955
351.5	0.25281	0.18855
352	0.25188	0.18855
352.5	0.25162	0.18855
353	0.25145	0.18755
353.5	0.25064	0.18755
354	0.25009	0.18755
354.5	0.24973	0.18755
355	0.24925	0.18655
355.5	0.2491	0.18655
356	0.24875	0.18655
356.5	0.24846	0.18655
357	0.2482	0.18655
357.5	0.24777	0.18655
358	0.24765	0.18655
358.5	0.24756	0.18655
359	0.24765	0.18755
359.5	0.24747	0.18755
360	0.24759	0.18755
360.5	0.24745	0.18755
361	0.24738	0.18755
361.5	0.24788	0.18755
362	0.24773	0.18755
362.5	0.24803	0.18755
363	0.24829	0.18755
363.5	0.24849	0.18855
364	0.24935	0.18855
364.5	0.24947	0.18855
365	0.2499	0.18855
365.5	0.25037	0.18855
366	0.25131	0.18855
366.5	0.25194	0.18955
367	0.25287	0.18955
367.5	0.25359	0.18955
368	0.25467	0.19055
368.5	0.25542	0.19155
369	0.25665	0.19155
369.5	0.25788	0.19155
370	0.25917	0.19255
370.5	0.26023	0.19355
371	0.26201	0.19355
371.5	0.26314	0.19455
372	0.26486	0.19555
372.5	0.26639	0.19655
373	0.26793	0.19755
373.5	0.26978	0.19855
374	0.27123	0.19855
374.5	0.27272	0.19955
375	0.2741	0.20155
375.5	0.27597	0.20255
376	0.27741	0.20355
376.5	0.27938	0.20555
377	0.28073	0.20655
377.5	0.28243	0.20855
378	0.28436	0.20955
378.5	0.28562	0.21155
379	0.2871	0.21355
379.5	0.28855	0.21455
380	0.2899	0.21655
380.5	0.2914	0.21755
381	0.293	0.21955
381.5	0.29433	0.22155
382	0.29572	0.22255
382.5	0.29714	0.22455
383	0.29865	0.22655
383.5	0.29985	0.22755
384	0.30136	0.22955
384.5	0.30278	0.23055
385	0.30428	0.23255
385.5	0.30562	0.23355
386	0.3068	0.23455
386.5	0.30795	0.23555
387	0.30913	0.23655
387.5	0.31029	0.23655
388	0.31119	0.23755
388.5	0.31189	0.23755
389	0.31275	0.23855
389.5	0.31345	0.23855
390	0.31398	0.23855
390.5	0.31444	0.23855
391	0.31514	0.23855
391.5	0.31571	0.23755
392	0.31645	0.23755
392.5	0.31703	0.23655
393	0.31777	0.23655
393.5	0.31848	0.23655
394	0.31922	0.23555
394.5	0.32004	0.23555
395	0.32094	0.23455
395.5	0.32186	0.23455
396	0.32259	0.23455
396.5	0.3232	0.23355
397	0.32399	0.23355
397.5	0.32459	0.23355
398	0.32518	0.23355
398.5	0.32567	0.23355
399	0.32591	0.23355
399.5	0.32617	0.23355
400	0.32633	0.23455
400.5	0.32634	0.23455
401	0.32614	0.23555
401.5	0.32604	0.23555
402	0.32575	0.23655
402.5	0.32555	0.23755
403	0.32518	0.23755
403.5	0.32477	0.23855
404	0.32437	0.23955
404.5	0.32398	0.24055
405	0.32353	0.24155
405.5	0.32315	0.24155
406	0.32259	0.24255
406.5	0.32205	0.24255
407	0.32144	0.24255
407.5	0.32073	0.24155
408	0.32007	0.24155
408.5	0.31932	0.24055
409	0.31859	0.23955
409.5	0.31784	0.23855
410	0.31728	0.23755
410.5	0.31671	0.23655
411	0.31639	0.23455
411.5	0.31616	0.23255
412	0.31615	0.23055
412.5	0.31641	0.22755
413	0.3169	0.22555
413.5	0.31775	0.22255
414	0.31899	0.21955
414.5	0.32033	0.21655
415	0.32179	0.21355
415.5	0.32338	0.20955
416	0.32454	0.20655
416.5	0.32572	0.20255
417	0.32643	0.19855
417.5	0.32654	0.19555
418	0.32599	0.19155
418.5	0.32475	0.18755
419	0.32276	0.18455
419.5	0.32004	0.18055
420	0.31664	0.17755
420.5	0.31243	0.17355
421	0.30768	0.16955
421.5	0.30254	0.16655
422	0.29704	0.16355
422.5	0.29122	0.15955
423	0.28498	0.15655
423.5	0.27846	0.15355
424	0.27182	0.15055
424.5	0.26534	0.14755
425	0.25887	0.14555
425.5	0.25241	0.14255
426	0.24608	0.14055
426.5	0.2401	0.13755
427	0.23419	0.13555
427.5	0.22876	0.13355
428	0.22345	0.13155
428.5	0.21834	0.12955
429	0.21346	0.12755
429.5	0.20893	0.12555
430	0.20459	0.12355
430.5	0.2004	0.12255
431	0.1964	0.12055
431.5	0.19269	0.11855
432	0.18926	0.11755
432.5	0.18595	0.11555
433	0.1828	0.11455
433.5	0.1797	0.11255
434	0.17688	0.11155
434.5	0.17417	0.11055
435	0.17169	0.10855
435.5	0.16927	0.10755
436	0.16706	0.10655
436.5	0.16498	0.10555
437	0.16284	0.10455
437.5	0.16086	0.10355
438	0.15909	0.10255
438.5	0.15741	0.10155
439	0.15575	0.10055
439.5	0.15407	0.09955
440	0.15259	0.09855
440.5	0.15111	0.09755
441	0.14978	0.09655
441.5	0.14849	0.09555
442	0.14733	0.09455
442.5	0.14609	0.09355
443	0.14498	0.09355
443.5	0.14383	0.09255
444	0.14278	0.09155
444.5	0.14173	0.09055
445	0.14083	0.09055
445.5	0.13988	0.08955
446	0.13889	0.08855
446.5	0.13803	0.08855
447	0.13712	0.08755
447.5	0.13626	0.08655
448	0.13553	0.08655
448.5	0.13465	0.08555
449	0.13382	0.08555
449.5	0.13304	0.08455
450	0.1323	0.08355
450.5	0.13156	0.08355
451	0.13078	0.08255
451.5	0.13008	0.08255
452	0.1294	0.08155
452.5	0.12868	0.08155
453	0.12805	0.08055
453.5	0.12738	0.08055
454	0.12674	0.07955
454.5	0.12615	0.07955
455	0.12554	0.07855
455.5	0.12493	0.07855
456	0.12433	0.07855
456.5	0.12374	0.07755
457	0.12314	0.07755
457.5	0.12256	0.07655
458	0.12206	0.07655
458.5	0.12158	0.07555
459	0.121	0.07555
459.5	0.12044	0.07555
460	0.11991	0.07455
460.5	0.11942	0.07455
461	0.11887	0.07355
461.5	0.11838	0.07355
462	0.11788	0.07355
462.5	0.11742	0.07255
463	0.1169	0.07255
463.5	0.11644	0.07255
464	0.11597	0.07155
464.5	0.11553	0.07155
465	0.11513	0.07155
465.5	0.11461	0.07055
466	0.11414	0.07055
466.5	0.11368	0.06955
467	0.11318	0.06955
467.5	0.11281	0.06955
468	0.11237	0.06855
468.5	0.11197	0.06855
469	0.11156	0.06855
469.5	0.11113	0.06755
470	0.11069	0.06755
470.5	0.11029	0.06755
471	0.1099	0.06655
471.5	0.10956	0.06655
472	0.10918	0.06655
472.5	0.10874	0.06555
473	0.10837	0.06555
473.5	0.10799	0.06555
474	0.10759	0.06455
474.5	0.10726	0.06455
475	0.10686	0.06455
475.5	0.10649	0.06355
476	0.10613	0.06355
476.5	0.10573	0.06355
477	0.10536	0.06255
477.5	0.10497	0.06255
478	0.10462	0.06255
478.5	0.10423	0.06155
479	0.10391	0.06155
479.5	0.10352	0.06155
480	0.1032	0.06155
480.5	0.1028	0.06055
481	0.10245	0.06055
481.5	0.10211	0.06055
482	0.10178	0.05955
482.5	0.1014	0.05955
483	0.101	0.05955
483.5	0.10069	0.05855
484	0.10033	0.05855
484.5	0.10007	0.05855
485	0.09975	0.05755
485.5	0.09943	0.05755
486	0.09911	0.05755
486.5	0.09883	0.05655
487	0.0985	0.05655
487.5	0.09824	0.05655
488	0.09789	0.05655
488.5	0.09764	0.05555
489	0.09732	0.05555
489.5	0.09709	0.05555
490	0.0968	0.05455
490.5	0.09651	0.05455
491	0.09627	0.05455
491.5	0.09601	0.05355
492	0.09574	0.05355
492.5	0.09548	0.05355
493	0.09522	0.05255
493.5	0.09502	0.05255
494	0.09474	0.05255
494.5	0.09453	0.05255
495	0.09429	0.05155
495.5	0.094	0.05155
496	0.09375	0.05155
496.5	0.09351	0.05055
497	0.09332	0.05055
497.5	0.09308	0.05055
498	0.09287	0.05055
498.5	0.09264	0.04955
499	0.09239	0.04955
499.5	0.09216	0.04955
500	0.09197	0.04855
500.5	0.09172	0.04855
501	0.09149	0.04855
501.5	0.09133	0.04855
502	0.09113	0.04855
502.5	0.09088	0.04755
503	0.0907	0.04755
503.5	0.09047	0.04755
504	0.0903	0.04655
504.5	0.09014	0.04655
505	0.08995	0.04655
505.5	0.08975	0.04655
506	0.08956	0.04555
506.5	0.08934	0.04555
507	0.08919	0.04555
507.5	0.08904	0.04555
508	0.08885	0.04555
508.5	0.08869	0.04455
509	0.0885	0.04455
509.5	0.08835	0.04455
510	0.08823	0.04455
510.5	0.08801	0.04355
511	0.08786	0.04355
511.5	0.08772	0.04355
512	0.08756	0.04355
512.5	0.0874	0.04355
513	0.08725	0.04255
513.5	0.08713	0.04255
514	0.08695	0.04255
514.5	0.08678	0.04255
515	0.08667	0.04255
515.5	0.08652	0.04155
516	0.0864	0.04155
516.5	0.08623	0.04155
517	0.08611	0.04155
517.5	0.08602	0.04155
518	0.08588	0.04055
518.5	0.08571	0.04055
519	0.08557	0.04055
519.5	0.08548	0.04055
520	0.08533	0.04055
520.5	0.08521	0.03955
521	0.08508	0.03955
521.5	0.08496	0.03955
522	0.08481	0.03955
522.5	0.08469	0.03955
523	0.08455	0.03955
523.5	0.08443	0.03855
524	0.08434	0.03855
524.5	0.0842	0.03855
525	0.08411	0.03855
525.5	0.08399	0.03855
526	0.08389	0.03855
526.5	0.08383	0.03755
527	0.08367	0.03755
527.5	0.0835	0.03755
528	0.08342	0.03755
528.5	0.08331	0.03755
529	0.08322	0.03755
529.5	0.08312	0.03755
530	0.08302	0.03655
530.5	0.08293	0.03655
531	0.08283	0.03655
531.5	0.08274	0.03655
532	0.08263	0.03655
532.5	0.08254	0.03655
533	0.08245	0.03655
533.5	0.08235	0.03655
534	0.08222	0.03555
534.5	0.08214	0.03555
535	0.08202	0.03555
535.5	0.08194	0.03555
536	0.08183	0.03555
536.5	0.08174	0.03555
537	0.08168	0.03555
537.5	0.08158	0.03555
538	0.08148	0.03555
538.5	0.08142	0.03455
539	0.08135	0.03455
539.5	0.08127	0.03455
540	0.08119	0.03455
540.5	0.08113	0.03455
541	0.08104	0.03455
541.5	0.08098	0.03455
542	0.0809	0.03455
542.5	0.08084	0.03455
543	0.08081	0.03455
543.5	0.08075	0.03355
544	0.08072	0.03355
544.5	0.08069	0.03355
545	0.08063	0.03355
545.5	0.0806	0.03355
546	0.08055	0.03355
546.5	0.08055	0.03355
547	0.08051	0.03355
547.5	0.08051	0.03355
548	0.08052	0.03355
548.5	0.08052	0.03355
549	0.08051	0.03355
549.5	0.08048	0.03355
550	0.08049	0.03355
550.5	0.08052	0.03355
551	0.08051	0.03255
551.5	0.08051	0.03255
552	0.08051	0.03255
552.5	0.08055	0.03255
553	0.08052	0.03255
553.5	0.08054	0.03255
554	0.08054	0.03255
554.5	0.08054	0.03255
555	0.08057	0.03255
555.5	0.08057	0.03255
556	0.0806	0.03255
556.5	0.08057	0.03255
557	0.0806	0.03255
557.5	0.08063	0.03255
558	0.08063	0.03255
558.5	0.08064	0.03255
559	0.08068	0.03255
559.5	0.08069	0.03255
560	0.08069	0.03255
560.5	0.08074	0.03255
561	0.08075	0.03255
561.5	0.08081	0.03255
562	0.08086	0.03355
562.5	0.0809	0.03355
563	0.08101	0.03355
563.5	0.08107	0.03355
564	0.08115	0.03355
564.5	0.08125	0.03355
565	0.08135	0.03355
565.5	0.08148	0.03355
566	0.08156	0.03355
566.5	0.0817	0.03355
567	0.08185	0.03455
567.5	0.08196	0.03455
568	0.08212	0.03455
568.5	0.08229	0.03455
569	0.08245	0.03455
569.5	0.08263	0.03455
570	0.08277	0.03455
570.5	0.08295	0.03555
571	0.08312	0.03555
571.5	0.0833	0.03555
572	0.08347	0.03555
572.5	0.08364	0.03555
573	0.08383	0.03555
573.5	0.08405	0.03655
574	0.08422	0.03655
574.5	0.08443	0.03655
575	0.08458	0.03655
575.5	0.08479	0.03655
576	0.08499	0.03655
576.5	0.08519	0.03755
577	0.08539	0.03755
577.5	0.08557	0.03755
578	0.08576	0.03755
578.5	0.08595	0.03755
579	0.08612	0.03755
579.5	0.08629	0.03755
580	0.08644	0.03855
580.5	0.08658	0.03855
581	0.08673	0.03855
581.5	0.08679	0.03855
582	0.08693	0.03855
582.5	0.08702	0.03855
583	0.08708	0.03855
583.5	0.08722	0.03855
584	0.08731	0.03855
584.5	0.0874	0.03955
585	0.08748	0.03955
585.5	0.08757	0.03955
586	0.08768	0.03955
586.5	0.08782	0.03955
587	0.08795	0.03955
587.5	0.08808	0.03955
588	0.08827	0.03955
588.5	0.08846	0.03955
589	0.08867	0.03955
589.5	0.08893	0.03955
590	0.08922	0.03955
590.5	0.08954	0.04055
591	0.08988	0.04055
591.5	0.09027	0.04055
592	0.09075	0.04055
592.5	0.09123	0.04055
593	0.09177	0.04055
593.5	0.09236	0.04055
594	0.09297	0.04055
594.5	0.09361	0.04055
595	0.09433	0.04055
595.5	0.09503	0.04155
596	0.09578	0.04155
596.5	0.09661	0.04155
597	0.09732	0.04155
597.5	0.09809	0.04155
598	0.0988	0.04155
598.5	0.09952	0.04155
599	0.10021	0.04255
599.5	0.10085	0.04255
600	0.10149	0.04255
600.5	0.10207	0.04255
601	0.10257	0.04255
601.5	0.10309	0.04355
602	0.10347	0.04355
602.5	0.10379	0.04355
603	0.10407	0.04355
603.5	0.10423	0.04355
604	0.10434	0.04455
604.5	0.10439	0.04455
605	0.10436	0.04455
605.5	0.10425	0.04555
606	0.10413	0.04555
606.5	0.10398	0.04555
607	0.10376	0.04655
607.5	0.10358	0.04655
608	0.10336	0.04655
608.5	0.10317	0.04755
609	0.103	0.04755
609.5	0.10282	0.04755
610	0.10272	0.04855
610.5	0.10263	0.04855
611	0.10259	0.04955
611.5	0.1026	0.04955
612	0.10266	0.05055
612.5	0.10274	0.05155
613	0.10291	0.05155
613.5	0.10311	0.05255
614	0.10336	0.05255
614.5	0.1037	0.05355
615	0.1041	0.05455
615.5	0.10448	0.05555
616	0.10498	0.05655
616.5	0.10552	0.05655
617	0.10613	0.05755
617.5	0.10684	0.05855
618	0.10761	0.05955
618.5	0.10846	0.06055
619	0.1093	0.06155
619.5	0.11028	0.06255
620	0.11122	0.06355
620.5	0.11231	0.06555
621	0.11341	0.06655
621.5	0.11452	0.06755
622	0.11563	0.06855
622.5	0.11659	0.06955
623	0.11762	0.07155
623.5	0.1185	0.07255
624	0.11939	0.07355
624.5	0.12012	0.07455
625	0.12073	0.07555
625.5	0.12119	0.07655
626	0.12145	0.07755
626.5	0.12163	0.07855
627	0.1216	0.07955
627.5	0.12145	0.08055
628	0.12113	0.08155
628.5	0.12065	0.08255
629	0.12007	0.08355
629.5	0.11936	0.08355
630	0.11852	0.08455
630.5	0.11762	0.08555
631	0.11662	0.08555
631.5	0.11563	0.08655
632	0.11455	0.08655
632.5	0.11354	0.08655
633	0.11241	0.08755
633.5	0.11141	0.08755
634	0.11028	0.08755
634.5	0.10927	0.08755
635	0.10823	0.08755
635.5	0.1073	0.08755
636	0.10636	0.08655
636.5	0.10546	0.08655
637	0.10454	0.08655
637.5	0.1037	0.08555
638	0.10285	0.08555
638.5	0.10205	0.08455
639	0.1013	0.08355
639.5	0.10053	0.08355
640	0.09976	0.08255
640.5	0.09902	0.08155
641	0.09831	0.08055
641.5	0.09758	0.07955
642	0.0969	0.07855
642.5	0.09624	0.07755
643	0.09558	0.07655
643.5	0.09493	0.07555
644	0.09427	0.07455
644.5	0.09366	0.07355
645	0.09305	0.07255
645.5	0.09247	0.07155
646	0.09191	0.07055
646.5	0.09139	0.06955
647	0.09085	0.06855
647.5	0.09038	0.06755
648	0.08989	0.06655
648.5	0.08945	0.06555
649	0.08904	0.06455
649.5	0.08862	0.06355
650	0.08821	0.06255
650.5	0.08789	0.06155
651	0.08757	0.06055
651.5	0.08728	0.05955
652	0.08702	0.05755
652.5	0.08681	0.05655
653	0.08664	0.05555
653.5	0.08652	0.05455
654	0.08641	0.05355
654.5	0.08637	0.05355
655	0.08638	0.05255
655.5	0.08641	0.05155
656	0.08655	0.05055
656.5	0.08672	0.04955
657	0.08695	0.04855
657.5	0.08725	0.04755
658	0.08762	0.04655
658.5	0.08808	0.04555
659	0.08862	0.04455
659.5	0.08928	0.04355
660	0.09	0.04255
660.5	0.09085	0.04255
661	0.09181	0.04155
661.5	0.09285	0.04055
662	0.0941	0.03955
662.5	0.09537	0.03855
663	0.09679	0.03855
663.5	0.09825	0.03755
664	0.09984	0.03655
664.5	0.10158	0.03555
665	0.1034	0.03555
665.5	0.1053	0.03455
666	0.10715	0.03355
666.5	0.10916	0.03355
667	0.11116	0.03255
667.5	0.11322	0.03155
668	0.11527	0.03155
668.5	0.11728	0.03055
669	0.11931	0.03055
669.5	0.12122	0.02955
670	0.12308	0.02955
670.5	0.12477	0.02855
671	0.12644	0.02855
671.5	0.12796	0.02755
672	0.12934	0.02755
672.5	0.13057	0.02655
673	0.13159	0.02655
673.5	0.13255	0.02555
674	0.13333	0.02555
674.5	0.13397	0.02455
675	0.13442	0.02455
675.5	0.13471	0.02455
676	0.13484	0.02355
676.5	0.1348	0.02355
677	0.13455	0.02355
677.5	0.1342	0.02255
678	0.13368	0.02255
678.5	0.13301	0.02255
679	0.13223	0.02155
679.5	0.13133	0.02155
680	0.13033	0.02155
680.5	0.12924	0.02055
681	0.12793	0.02055
681.5	0.12662	0.02055
682	0.1252	0.02055
682.5	0.12372	0.01955
683	0.12226	0.01955
683.5	0.12064	0.01955
684	0.11901	0.01955
684.5	0.11733	0.01855
685	0.11559	0.01855
685.5	0.11392	0.01855
686	0.11226	0.01855
686.5	0.1106	0.01755
687	0.10887	0.01755
687.5	0.10713	0.01755
688	0.10546	0.01755
688.5	0.10381	0.01755
689	0.10216	0.01755
689.5	0.10057	0.01655
690	0.09897	0.01655
690.5	0.09731	0.01655
691	0.09575	0.01655
691.5	0.09421	0.01655
692	0.09268	0.01555
692.5	0.09128	0.01555
693	0.08991	0.01555
693.5	0.08856	0.01555
694	0.0873	0.01555
694.5	0.08603	0.01555
695	0.08479	0.01555
695.5	0.08362	0.01455
696	0.08248	0.01455
696.5	0.08135	0.01455
697	0.08028	0.01455
697.5	0.07927	0.01455
698	0.07831	0.01455
698.5	0.07733	0.01455
699	0.0764	0.01455
699.5	0.07547	0.01355
700	0.0746	0.01355
700.5	0.07379	0.01355
701	0.073	0.01355
701.5	0.07225	0.01355
702	0.07154	0.01355
702.5	0.07082	0.01355
703	0.07015	0.01355
703.5	0.06952	0.01355
704	0.06894	0.01255
704.5	0.06833	0.01255
705	0.06778	0.01255
705.5	0.06722	0.01255
706	0.0667	0.01255
706.5	0.06619	0.01255
707	0.06574	0.01255
707.5	0.06531	0.01255
708	0.06484	0.01255
708.5	0.06441	0.01255
709	0.06398	0.01155
709.5	0.06357	0.01155
710	0.0632	0.01155
710.5	0.06288	0.01155
711	0.06255	0.01155
711.5	0.0622	0.01155
712	0.06186	0.01155
712.5	0.06156	0.01155
713	0.06128	0.01155
713.5	0.06101	0.01155
714	0.06073	0.01155
714.5	0.06047	0.01055
715	0.06023	0.01055
715.5	0.05998	0.01055
716	0.05976	0.01055
716.5	0.05954	0.01055
717	0.05933	0.01055
717.5	0.05913	0.01055
718	0.05896	0.01055
718.5	0.05875	0.01055
719	0.05858	0.01055
719.5	0.05841	0.01055
720	0.05824	0.01055
720.5	0.05806	0.01055
721	0.05794	0.01055
721.5	0.05777	0.00955
722	0.05762	0.00955
722.5	0.05748	0.00955
723	0.05736	0.00955
723.5	0.05727	0.00955
724	0.05712	0.00955
724.5	0.05699	0.00955
725	0.05687	0.00955
725.5	0.05678	0.00955
726	0.05667	0.00955
726.5	0.05657	0.00955
727	0.05647	0.00955
727.5	0.05638	0.00955
728	0.05625	0.00955
728.5	0.05617	0.00955
729	0.05608	0.00855
729.5	0.05597	0.00855
730	0.05589	0.00855
730.5	0.05582	0.00855
731	0.05573	0.00855
731.5	0.05562	0.00855
732	0.05556	0.00855
732.5	0.05545	0.00855
733	0.05535	0.00855
733.5	0.05528	0.00855
734	0.05521	0.00855
734.5	0.0551	0.00855
735	0.05504	0.00855
735.5	0.05493	0.00855
736	0.05487	0.00855
736.5	0.05478	0.00855
737	0.0547	0.00755
737.5	0.05463	0.00755
738	0.05454	0.00755
738.5	0.05446	0.00755
739	0.05435	0.00755
739.5	0.05428	0.00755
740	0.05419	0.00755
740.5	0.05409	0.00755
741	0.05403	0.00755
741.5	0.05394	0.00755
742	0.05385	0.00755
742.5	0.05379	0.00755
743	0.0537	0.00755
743.5	0.05362	0.00755
744	0.05356	0.00755
744.5	0.05347	0.00755
745	0.05342	0.00755
745.5	0.05332	0.00655
746	0.05324	0.00655
746.5	0.05315	0.00655
747	0.05307	0.00655
747.5	0.053	0.00655
748	0.05292	0.00655
748.5	0.05284	0.00655
749	0.05277	0.00655
749.5	0.05272	0.00655
750	0.05263	0.00655
750.5	0.05258	0.00655
751	0.05254	0.00655
751.5	0.05245	0.00655
752	0.05239	0.00655
752.5	0.05231	0.00655
753	0.05225	0.00655
753.5	0.05217	0.00655
754	0.05211	0.00555
754.5	0.05206	0.00555
755	0.052	0.00555
755.5	0.05191	0.00555
756	0.05187	0.00555
756.5	0.05182	0.00555
757	0.05176	0.00555
757.5	0.05168	0.00555
758	0.05162	0.00555
758.5	0.05158	0.00555
759	0.0515	0.00555
759.5	0.05149	0.00555
760	0.05142	0.00555
760.5	0.05135	0.00555
761	0.05129	0.00555
761.5	0.05123	0.00555
762	0.05118	0.00555
762.5	0.05112	0.00555
763	0.05107	0.00555
763.5	0.05101	0.00455
764	0.05095	0.00455
764.5	0.05089	0.00455
765	0.05084	0.00455
765.5	0.05081	0.00455
766	0.05077	0.00455
766.5	0.05074	0.00455
767	0.05069	0.00455
767.5	0.05062	0.00455
768	0.0506	0.00455
768.5	0.05054	0.00455
769	0.05049	0.00455
769.5	0.05042	0.00455
770	0.05037	0.00455
770.5	0.05036	0.00455
771	0.05028	0.00455
771.5	0.05026	0.00455
772	0.05019	0.00455
772.5	0.05016	0.00455
773	0.05011	0.00355
773.5	0.05007	0.00355
774	0.05004	0.00355
774.5	0.04999	0.00355
775	0.04996	0.00355
775.5	0.0499	0.00355
776	0.04987	0.00355
776.5	0.04984	0.00355
777	0.04978	0.00355
777.5	0.04972	0.00355
778	0.0497	0.00355
778.5	0.04967	0.00355
779	0.04962	0.00355
779.5	0.04956	0.00355
780	0.04956	0.00355
780.5	0.0495	0.00355
781	0.04947	0.00355
781.5	0.04941	0.00355
782	0.04941	0.00355
782.5	0.04936	0.00355
783	0.04935	0.00355
783.5	0.04932	0.00255
784	0.04926	0.00255
784.5	0.04924	0.00255
785	0.0492	0.00255
785.5	0.04917	0.00255
786	0.04914	0.00255
786.5	0.0491	0.00255
787	0.04907	0.00255
787.5	0.04903	0.00255
788	0.049	0.00255
788.5	0.04895	0.00255
789	0.04894	0.00255
789.5	0.04889	0.00255
790	0.04886	0.00255
790.5	0.04885	0.00255
791	0.04885	0.00255
791.5	0.04881	0.00255
792	0.04878	0.00255
792.5	0.04874	0.00255
793	0.04871	0.00255
793.5	0.04869	0.00255
794	0.04868	0.00255
794.5	0.04866	0.00255
795	0.04863	0.00155
795.5	0.0486	0.00155
796	0.04856	0.00155
796.5	0.04854	0.00155
797	0.04851	0.00155
797.5	0.04848	0.00155
798	0.04845	0.00155
798.5	0.04843	0.00155
799	0.04842	0.00155
799.5	0.04836	0.00155
800	0.04836	0.00155
800.5	0.04834	0.00155
801	0.04833	0.00155
801.5	0.0483	0.00155
802	0.04827	0.00155
802.5	0.04825	0.00155
803	0.04822	0.00155
803.5	0.04822	0.00155
804	0.04819	0.00155
804.5	0.04814	0.00155
805	0.04814	0.00155
805.5	0.0481	0.00155
806	0.04807	0.00155
806.5	0.04805	0.00155
807	0.04804	0.00155
807.5	0.04798	0.000549534
808	0.04798	0.000549534
808.5	0.04796	0.000549534
809	0.04795	0.000549534
809.5	0.04795	0.000549534
810	0.0479	0.000549534
810.5	0.0479	0.000549534
811	0.04788	0.000549534
811.5	0.04787	0.000549534
812	0.04784	0.000549534
812.5	0.04784	0.000549534
813	0.04781	0.000549534
813.5	0.04778	0.000549534
814	0.04778	0.000549534
814.5	0.04775	0.000549534
815	0.04773	0.000549534
815.5	0.0477	0.000549534
816	0.0477	0.000549534
816.5	0.0477	0.000549534
817	0.04766	0.000549534
817.5	0.04766	0.000549534
818	0.04762	0.000549534
818.5	0.04759	0.000549534
819	0.04759	0.000549534
819.5	0.04756	0.000549534
820	0.04758	0.000549534
820.5	0.04753	0.000549534
821	0.04752	-0.000450466
821.5	0.04752	-0.000450466
822	0.04749	-0.000450466
822.5	0.04749	-0.000450466
823	0.04746	-0.000450466
823.5	0.04743	-0.000450466
824	0.04741	-0.000450466
824.5	0.0474	-0.000450466
825	0.0474	-0.000450466
825.5	0.04738	-0.000450466
826	0.04738	-0.000450466
826.5	0.04735	-0.000450466
827	0.04732	-0.000450466
827.5	0.04733	-0.000450466
828	0.04729	-0.000450466
828.5	0.04729	-0.000450466
829	0.0473	-0.000450466
829.5	0.04726	-0.000450466
830	0.04727	-0.000450466
830.5	0.04724	-0.000450466
831	0.04724	-0.000450466
831.5	0.04723	-0.000450466
832	0.04718	-0.000450466
832.5	0.04717	-0.000450466
833	0.04715	-0.000450466
833.5	0.04717	-0.000450466
834	0.04718	-0.000450466
834.5	0.04715	-0.000450466
835	0.04711	-0.000450466
835.5	0.04711	-0.00145
836	0.04711	-0.00145
836.5	0.04712	-0.00145
837	0.04709	-0.00145
837.5	0.04708	-0.00145
838	0.04706	-0.00145
838.5	0.04703	-0.00145
839	0.04703	-0.00145
839.5	0.04703	-0.00145
840	0.047	-0.00145
840.5	0.047	-0.00145
841	0.04698	-0.00145
841.5	0.04695	-0.00145
842	0.04695	-0.00145
842.5	0.04694	-0.00145
843	0.04694	-0.00145
843.5	0.04689	-0.00145
844	0.04691	-0.00145
844.5	0.04689	-0.00145
845	0.04688	-0.00145
845.5	0.04686	-0.00145
846	0.04683	-0.00145
846.5	0.04685	-0.00145
847	0.04683	-0.00145
847.5	0.04683	-0.00145
848	0.04682	-0.00145
848.5	0.0468	-0.00145
849	0.0468	-0.00145
849.5	0.04677	-0.00145
850	0.04682	-0.00145

## Sheet: Fig. 1b
	Excitation Wavelength (nm)
Wavelength (nm)	240	245	250	255	260	265	270	275	280	285	290	295	300	305	310	315	320	325	330	335	340	345	350	355	360	365	370	375	380	385	390	395	400	405	410	415	420	425	430	435	440	445	450	455	460	465	470	475	480
250	0.2572	--	--	--	--	--	--	--	--	--	--	--	--	--	--	--	--	--	--	--	--	--	--	--	--	--	--	--	--	--	--	--	--	--	--	--	--	--	--	--	--	--	--	--	--	--	--	--	--
252	0.14516	--	--	--	--	--	--	--	--	--	--	--	--	--	--	--	--	--	--	--	--	--	--	--	--	--	--	--	--	--	--	--	--	--	--	--	--	--	--	--	--	--	--	--	--	--	--	--	--
254	0.12443	--	--	--	--	--	--	--	--	--	--	--	--	--	--	--	--	--	--	--	--	--	--	--	--	--	--	--	--	--	--	--	--	--	--	--	--	--	--	--	--	--	--	--	--	--	--	--	--
256	0.16215	-0.17381	--	--	--	--	--	--	--	--	--	--	--	--	--	--	--	--	--	--	--	--	--	--	--	--	--	--	--	--	--	--	--	--	--	--	--	--	--	--	--	--	--	--	--	--	--	--	--
258	0.28581	0.0509	--	--	--	--	--	--	--	--	--	--	--	--	--	--	--	--	--	--	--	--	--	--	--	--	--	--	--	--	--	--	--	--	--	--	--	--	--	--	--	--	--	--	--	--	--	--	--
260	0.34025	-0.04543	-0.02823	--	--	--	--	--	--	--	--	--	--	--	--	--	--	--	--	--	--	--	--	--	--	--	--	--	--	--	--	--	--	--	--	--	--	--	--	--	--	--	--	--	--	--	--	--	--
262	0.30754	0.06159	-0.06378	--	--	--	--	--	--	--	--	--	--	--	--	--	--	--	--	--	--	--	--	--	--	--	--	--	--	--	--	--	--	--	--	--	--	--	--	--	--	--	--	--	--	--	--	--	--
264	0.2463	0.07514	0.03495	--	--	--	--	--	--	--	--	--	--	--	--	--	--	--	--	--	--	--	--	--	--	--	--	--	--	--	--	--	--	--	--	--	--	--	--	--	--	--	--	--	--	--	--	--	--
266	0.25941	0.25956	0.05368	0.05123	--	--	--	--	--	--	--	--	--	--	--	--	--	--	--	--	--	--	--	--	--	--	--	--	--	--	--	--	--	--	--	--	--	--	--	--	--	--	--	--	--	--	--	--	--
268	-0.09045	0.46656	0	0.04076	--	--	--	--	--	--	--	--	--	--	--	--	--	--	--	--	--	--	--	--	--	--	--	--	--	--	--	--	--	--	--	--	--	--	--	--	--	--	--	--	--	--	--	--	--
270	0.19833	0.0755	0.08434	0.01914	0.02837	--	--	--	--	--	--	--	--	--	--	--	--	--	--	--	--	--	--	--	--	--	--	--	--	--	--	--	--	--	--	--	--	--	--	--	--	--	--	--	--	--	--	--	--
272	0.08067	0.01433	0.22208	-0.03025	0.00896	--	--	--	--	--	--	--	--	--	--	--	--	--	--	--	--	--	--	--	--	--	--	--	--	--	--	--	--	--	--	--	--	--	--	--	--	--	--	--	--	--	--	--	--
274	0.07713	0.01367	0.36495	0.06928	0.00855	--	--	--	--	--	--	--	--	--	--	--	--	--	--	--	--	--	--	--	--	--	--	--	--	--	--	--	--	--	--	--	--	--	--	--	--	--	--	--	--	--	--	--	--
276	-0.12279	0	0.21894	0.10493	0.02451	0.01293	--	--	--	--	--	--	--	--	--	--	--	--	--	--	--	--	--	--	--	--	--	--	--	--	--	--	--	--	--	--	--	--	--	--	--	--	--	--	--	--	--	--	--
278	0.11688	-0.02483	0.01543	0.33099	0.00388	0.07673	--	--	--	--	--	--	--	--	--	--	--	--	--	--	--	--	--	--	--	--	--	--	--	--	--	--	--	--	--	--	--	--	--	--	--	--	--	--	--	--	--	--	--
280	0.15404	-0.03517	-0.00727	0.31706	0.07693	0.05499	0.04606	--	--	--	--	--	--	--	--	--	--	--	--	--	--	--	--	--	--	--	--	--	--	--	--	--	--	--	--	--	--	--	--	--	--	--	--	--	--	--	--	--	--
282	0.12422	0.01104	0.03421	0.15849	0.16214	0.02999	0.05013	--	--	--	--	--	--	--	--	--	--	--	--	--	--	--	--	--	--	--	--	--	--	--	--	--	--	--	--	--	--	--	--	--	--	--	--	--	--	--	--	--	--
284	0.17654	0	0.02591	0.03971	0.43437	0.0516	0.05391	--	--	--	--	--	--	--	--	--	--	--	--	--	--	--	--	--	--	--	--	--	--	--	--	--	--	--	--	--	--	--	--	--	--	--	--	--	--	--	--	--	--
286	0.01868	0.04986	0.0247	0.02523	0.42965	0.0984	0.07611	0.08416	--	--	--	--	--	--	--	--	--	--	--	--	--	--	--	--	--	--	--	--	--	--	--	--	--	--	--	--	--	--	--	--	--	--	--	--	--	--	--	--	--
288	0	0.03824	0	0.02015	0.22082	0.12489	0.07685	0.05659	--	--	--	--	--	--	--	--	--	--	--	--	--	--	--	--	--	--	--	--	--	--	--	--	--	--	--	--	--	--	--	--	--	--	--	--	--	--	--	--	--
290	0.01725	0.00921	0.03418	0.04663	0.05177	0.35885	0.08354	0.06937	0.05985	--	--	--	--	--	--	--	--	--	--	--	--	--	--	--	--	--	--	--	--	--	--	--	--	--	--	--	--	--	--	--	--	--	--	--	--	--	--	--	--
292	0.11703	0.01782	0.01654	0.03758	0.04173	0.43073	0.07163	0.09751	0.06067	--	--	--	--	--	--	--	--	--	--	--	--	--	--	--	--	--	--	--	--	--	--	--	--	--	--	--	--	--	--	--	--	--	--	--	--	--	--	--	--
294	0.01623	0.00866	0.01073	0.06215	0.04058	0.19227	0.1875	0.11184	0.05483	--	--	--	--	--	--	--	--	--	--	--	--	--	--	--	--	--	--	--	--	--	--	--	--	--	--	--	--	--	--	--	--	--	--	--	--	--	--	--	--
296	0.03171	0.01693	0.01047	0.02497	0.0317	0.09806	0.37144	0.09252	0.0803	0.01609	--	--	--	--	--	--	--	--	--	--	--	--	--	--	--	--	--	--	--	--	--	--	--	--	--	--	--	--	--	--	--	--	--	--	--	--	--	--	--
298	0.12414	0.00828	0.03073	0.03487	0.05682	0.05105	0.40764	0.09043	0.05626	0.04348	--	--	--	--	--	--	--	--	--	--	--	--	--	--	--	--	--	--	--	--	--	--	--	--	--	--	--	--	--	--	--	--	--	--	--	--	--	--	--
300	0.0758	0.03235	0.0551	0.01363	0.03534	0.06389	0.22515	0.17832	0.07553	0.01182	0.02188	--	--	--	--	--	--	--	--	--	--	--	--	--	--	--	--	--	--	--	--	--	--	--	--	--	--	--	--	--	--	--	--	--	--	--	--	--	--
302	0.08892	0.07922	0.07844	0.04672	0.06425	0.0919	0.12403	0.3493	0.06523	0.02198	0.01925	--	--	--	--	--	--	--	--	--	--	--	--	--	--	--	--	--	--	--	--	--	--	--	--	--	--	--	--	--	--	--	--	--	--	--	--	--	--
304	0.04369	0.01555	0.00963	0.03603	0.05094	0.07861	0.08647	0.41773	0.07011	0.02384	0.01889	--	--	--	--	--	--	--	--	--	--	--	--	--	--	--	--	--	--	--	--	--	--	--	--	--	--	--	--	--	--	--	--	--	--	--	--	--	--
306	0.0716	0	0.00473	0.05477	0.03815	0.05653	0.06771	0.19167	0.15483	0.02569	0.01032	0.01558	--	--	--	--	--	--	--	--	--	--	--	--	--	--	--	--	--	--	--	--	--	--	--	--	--	--	--	--	--	--	--	--	--	--	--	--	--
308	0.01412	0.08284	-0.00466	0.0476	0.04935	0.0836	0.04189	0.09042	0.35887	0.03739	0.01627	0.02491	--	--	--	--	--	--	--	--	--	--	--	--	--	--	--	--	--	--	--	--	--	--	--	--	--	--	--	--	--	--	--	--	--	--	--	--	--
310	0.18109	-0.02973	0.03222	0.04383	0.04406	0.04214	0.05363	0.09059	0.39903	0.04232	0.02609	0.02269	0.02482	--	--	--	--	--	--	--	--	--	--	--	--	--	--	--	--	--	--	--	--	--	--	--	--	--	--	--	--	--	--	--	--	--	--	--	--
312	0.04128	0.02203	0.05461	0.03407	0.0344	0.05802	0.0515	0.06716	0.19078	0.10954	0.01687	0.02991	0.02012	--	--	--	--	--	--	--	--	--	--	--	--	--	--	--	--	--	--	--	--	--	--	--	--	--	--	--	--	--	--	--	--	--	--	--	--
314	0	-0.03633	0.036	0.05817	0.03403	0.03407	0.05396	0.04948	0.07597	0.30487	0.02649	0.02312	0.0251	--	--	--	--	--	--	--	--	--	--	--	--	--	--	--	--	--	--	--	--	--	--	--	--	--	--	--	--	--	--	--	--	--	--	--	--
316	0.04039	0.0431	0.05783	0.03935	0.01793	0.05494	0.05035	0.06953	0.06599	0.33593	0.03883	0.01919	0.02138	0.01922	--	--	--	--	--	--	--	--	--	--	--	--	--	--	--	--	--	--	--	--	--	--	--	--	--	--	--	--	--	--	--	--	--	--	--
318	0.06647	0.01418	0.05702	0.03587	0.02879	0.05247	0.04096	0.04701	0.04943	0.18041	0.12365	0.01895	0.02872	0.02762	--	--	--	--	--	--	--	--	--	--	--	--	--	--	--	--	--	--	--	--	--	--	--	--	--	--	--	--	--	--	--	--	--	--	--
320	0.02623	0.01398	0.00433	0.02948	0.02618	0.05004	0.05482	0.05265	0.04651	0.06031	0.25976	0.03115	0.0275	0.02724	0.02898	--	--	--	--	--	--	--	--	--	--	--	--	--	--	--	--	--	--	--	--	--	--	--	--	--	--	--	--	--	--	--	--	--	--
322	0.09015	0.05504	0.00426	0.02321	0.03003	0.04752	0.04115	0.04932	0.04356	0.02712	0.36871	0.03677	0.02866	0.02757	0.02558	--	--	--	--	--	--	--	--	--	--	--	--	--	--	--	--	--	--	--	--	--	--	--	--	--	--	--	--	--	--	--	--	--	--
324	-0.02524	-0.02024	0.03339	0.02559	0.03996	0.02329	0.0459	0.052	0.0448	0.03544	0.19221	0.09959	0.0474	0.02779	0.02229	--	--	--	--	--	--	--	--	--	--	--	--	--	--	--	--	--	--	--	--	--	--	--	--	--	--	--	--	--	--	--	--	--	--
326	0.07409	0.04611	0.03669	0.0222	0.03083	0.03413	0.03261	0.05675	0.04171	0.02983	0.06583	0.2591	0.04711	0.02347	0.02927	0.02728	--	--	--	--	--	--	--	--	--	--	--	--	--	--	--	--	--	--	--	--	--	--	--	--	--	--	--	--	--	--	--	--	--
328	-0.012	-0.01282	0.03174	0.03782	0.03402	0.04426	0.03965	0.03334	0.04771	0.03748	0.04502	0.30934	0.05195	0.03855	0.04506	0.02838	--	--	--	--	--	--	--	--	--	--	--	--	--	--	--	--	--	--	--	--	--	--	--	--	--	--	--	--	--	--	--	--	--
330	0.09334	0.03108	0.00385	0.02885	0.04465	0.03836	0.03847	0.0379	0.0532	0.04362	0.04451	0.18917	0.0963	0.03741	0.03279	0.04068	0.02307	--	--	--	--	--	--	--	--	--	--	--	--	--	--	--	--	--	--	--	--	--	--	--	--	--	--	--	--	--	--	--	--
332	0.03389	0.06014	0.04097	0.05074	0.03567	0.03116	0.05335	0.05069	0.04193	0.0466	0.05039	0.09347	0.22647	0.05894	0.03981	0.03068	0.03209	--	--	--	--	--	--	--	--	--	--	--	--	--	--	--	--	--	--	--	--	--	--	--	--	--	--	--	--	--	--	--	--
334	0.01088	0.06966	0.02517	0.03427	0.03441	0.05299	0.02634	0.03641	0.05701	0.06365	0.05962	0.05691	0.30764	0.05945	0.03661	0.0402	0.03776	--	--	--	--	--	--	--	--	--	--	--	--	--	--	--	--	--	--	--	--	--	--	--	--	--	--	--	--	--	--	--	--
336	0.11522	0.05027	0.07957	0.02825	0.05404	0.03448	0.04149	0.04807	0.06016	0.04899	0.05811	0.07469	0.21434	0.09763	0.05604	0.04569	0.05705	0.03906	--	--	--	--	--	--	--	--	--	--	--	--	--	--	--	--	--	--	--	--	--	--	--	--	--	--	--	--	--	--	--
338	-0.01007	0.05369	0.03658	0.02941	0.05359	0.04639	0.05097	0.04043	0.05441	0.06518	0.05657	0.06908	0.10367	0.21819	0.05999	0.06512	0.05244	0.03978	--	--	--	--	--	--	--	--	--	--	--	--	--	--	--	--	--	--	--	--	--	--	--	--	--	--	--	--	--	--	--
340	0.05805	0.05164	0.07348	0.03044	0.05635	0.04582	0.0479	0.06293	0.06292	0.05586	0.06552	0.06508	0.09412	0.28833	0.07575	0.05559	0.05506	0.0435	0.03329	--	--	--	--	--	--	--	--	--	--	--	--	--	--	--	--	--	--	--	--	--	--	--	--	--	--	--	--	--	--
342	0.04651	0.07449	0.03378	0.05442	0.02325	0.04044	0.03479	0.06587	0.05422	0.06899	0.06975	0.07015	0.07637	0.24939	0.10986	0.06495	0.05789	0.06004	0.03561	--	--	--	--	--	--	--	--	--	--	--	--	--	--	--	--	--	--	--	--	--	--	--	--	--	--	--	--	--	--
344	0.12561	0.03354	0.06212	0.04439	0.04182	0.02952	0.0434	0.06947	0.07724	0.07133	0.08598	0.08896	0.08955	0.13907	0.19884	0.08008	0.07182	0.06602	0.04549	--	--	--	--	--	--	--	--	--	--	--	--	--	--	--	--	--	--	--	--	--	--	--	--	--	--	--	--	--	--
346	0.15549	0.04614	0.07138	0.0797	0.03457	0.05807	0.05519	0.07447	0.06651	0.06879	0.08292	0.09461	0.08801	0.10535	0.27036	0.09681	0.0822	0.07271	0.05615	0.04953	--	--	--	--	--	--	--	--	--	--	--	--	--	--	--	--	--	--	--	--	--	--	--	--	--	--	--	--	--
348	0.06679	0.08467	0.07721	0.05815	0.07088	0.06592	0.06892	0.06707	0.07971	0.08272	0.09683	0.08682	0.10086	0.09622	0.26599	0.1127	0.08095	0.08116	0.06103	0.04773	--	--	--	--	--	--	--	--	--	--	--	--	--	--	--	--	--	--	--	--	--	--	--	--	--	--	--	--	--
350	0.10526	0.11251	0.05082	0.05456	0.06338	0.0618	0.06237	0.06816	0.06226	0.10545	0.08751	0.10947	0.10242	0.11738	0.18348	0.22105	0.10505	0.09596	0.07483	0.05887	0.04596	--	--	--	--	--	--	--	--	--	--	--	--	--	--	--	--	--	--	--	--	--	--	--	--	--	--	--	--
352	0.03947	0.0843	0.03649	0.09934	0.07363	0.0675	0.05471	0.08682	0.09808	0.09963	0.10012	0.12606	0.10892	0.13366	0.16366	0.31477	0.12307	0.10468	0.0913	0.0764	0.05733	--	--	--	--	--	--	--	--	--	--	--	--	--	--	--	--	--	--	--	--	--	--	--	--	--	--	--	--
354	0.13092	0.0865	0.1121	0.10574	0.07706	0.05887	0.07636	0.08999	0.08087	0.09918	0.11838	0.12105	0.13971	0.13881	0.14636	0.30285	0.16934	0.13733	0.09519	0.09288	0.06232	--	--	--	--	--	--	--	--	--	--	--	--	--	--	--	--	--	--	--	--	--	--	--	--	--	--	--	--
356	0.18844	0.1411	0.12464	0.08657	0.08298	0.09541	0.07556	0.09384	0.10528	0.12299	0.12509	0.13077	0.14781	0.15421	0.15443	0.23131	0.23969	0.14845	0.1321	0.11312	0.08679	0.06356	--	--	--	--	--	--	--	--	--	--	--	--	--	--	--	--	--	--	--	--	--	--	--	--	--	--	--
358	0.15538	0.18166	0.09775	0.13145	0.08631	0.0779	0.07245	0.09551	0.11568	0.10321	0.13224	0.1438	0.17495	0.15028	0.1827	0.20648	0.30804	0.17861	0.14026	0.12475	0.10998	0.08357	--	--	--	--	--	--	--	--	--	--	--	--	--	--	--	--	--	--	--	--	--	--	--	--	--	--	--
360	0.22486	0.21698	0.12947	0.12415	0.10636	0.09741	0.08389	0.10414	0.10925	0.1233	0.14329	0.16466	0.15961	0.17638	0.18534	0.20927	0.33421	0.20854	0.17481	0.14574	0.13889	0.10166	0.08235	--	--	--	--	--	--	--	--	--	--	--	--	--	--	--	--	--	--	--	--	--	--	--	--	--	--
362	0.19228	0.19036	0.15558	0.12835	0.09617	0.11732	0.09343	0.10641	0.12304	0.13616	0.18151	0.20158	0.20403	0.20765	0.22459	0.22579	0.31603	0.28275	0.20149	0.16833	0.14706	0.11965	0.09838	--	--	--	--	--	--	--	--	--	--	--	--	--	--	--	--	--	--	--	--	--	--	--	--	--	--
364	0.27355	0.19848	0.18564	0.13099	0.13791	0.10807	0.12594	0.1282	0.14655	0.15268	0.17655	0.18166	0.22223	0.23016	0.26023	0.24634	0.27656	0.36723	0.22865	0.21564	0.16596	0.15105	0.11797	--	--	--	--	--	--	--	--	--	--	--	--	--	--	--	--	--	--	--	--	--	--	--	--	--	--
366	0.28981	0.28749	0.21674	0.19563	0.13328	0.1154	0.12769	0.13014	0.16629	0.16259	0.17271	0.1943	0.25143	0.27479	0.26621	0.26463	0.27435	0.40316	0.2623	0.25537	0.21572	0.18766	0.13807	0.10894	--	--	--	--	--	--	--	--	--	--	--	--	--	--	--	--	--	--	--	--	--	--	--	--	--
368	0.33242	0.21733	0.19285	0.16486	0.17171	0.1653	0.13743	0.15265	0.14905	0.16362	0.21575	0.22284	0.24376	0.27296	0.28122	0.30287	0.30159	0.40112	0.3458	0.26522	0.25704	0.20643	0.17012	0.1221	--	--	--	--	--	--	--	--	--	--	--	--	--	--	--	--	--	--	--	--	--	--	--	--	--
370	0.32818	0.28237	0.21695	0.20047	0.16843	0.14113	0.13713	0.16673	0.17376	0.17875	0.21587	0.25002	0.26718	0.27944	0.31611	0.3345	0.34746	0.34871	0.42321	0.31355	0.31026	0.24954	0.1994	0.15014	0.09749	--	--	--	--	--	--	--	--	--	--	--	--	--	--	--	--	--	--	--	--	--	--	--	--
372	0.29721	0.29653	0.21891	0.2249	0.20285	0.14736	0.18303	0.14584	0.18238	0.21066	0.2125	0.24212	0.28423	0.29629	0.34023	0.35491	0.366	0.37089	0.47195	0.35957	0.30193	0.29044	0.23535	0.17307	0.12456	--	--	--	--	--	--	--	--	--	--	--	--	--	--	--	--	--	--	--	--	--	--	--	--
374	0.33958	0.20238	0.32637	0.20458	0.17218	0.18341	0.16928	0.19285	0.18972	0.21786	0.22632	0.27938	0.26723	0.34647	0.35017	0.37472	0.38259	0.39012	0.45777	0.41776	0.34179	0.30723	0.2622	0.19164	0.14349	--	--	--	--	--	--	--	--	--	--	--	--	--	--	--	--	--	--	--	--	--	--	--	--
376	0.31084	0.39712	0.30575	0.24028	0.18659	0.18825	0.18023	0.17032	0.20359	0.22365	0.24901	0.27119	0.3063	0.34339	0.35358	0.38667	0.41249	0.43725	0.45165	0.47255	0.38817	0.33932	0.28715	0.21478	0.16676	0.11705	--	--	--	--	--	--	--	--	--	--	--	--	--	--	--	--	--	--	--	--	--	--	--
378	0.37723	0.29345	0.2788	0.28491	0.22582	0.19028	0.21827	0.20761	0.20055	0.24537	0.27155	0.27609	0.32897	0.35164	0.37944	0.40524	0.43487	0.44711	0.46217	0.54601	0.42546	0.37655	0.31117	0.2485	0.19004	0.13665	--	--	--	--	--	--	--	--	--	--	--	--	--	--	--	--	--	--	--	--	--	--	--
380	0.32847	0.28294	0.32764	0.28001	0.26828	0.22441	0.20293	0.22725	0.23006	0.24557	0.27084	0.29755	0.32113	0.34716	0.39044	0.42255	0.46391	0.44733	0.47143	0.55645	0.483	0.40278	0.34517	0.28203	0.21364	0.1533	0.1117	--	--	--	--	--	--	--	--	--	--	--	--	--	--	--	--	--	--	--	--	--	--
382	0.31829	0.38671	0.33646	0.2866	0.25167	0.26272	0.24867	0.20922	0.252	0.24369	0.27861	0.31279	0.33443	0.36544	0.41297	0.45811	0.44189	0.5021	0.5107	0.52567	0.54257	0.4335	0.37698	0.31242	0.24605	0.18211	0.12574	--	--	--	--	--	--	--	--	--	--	--	--	--	--	--	--	--	--	--	--	--	--
384	0.38828	0.42048	0.39286	0.34379	0.27613	0.22048	0.2515	0.24231	0.24456	0.28205	0.29492	0.30985	0.3602	0.4041	0.43241	0.45313	0.44834	0.51533	0.54855	0.51974	0.59585	0.47701	0.41274	0.3389	0.27403	0.19772	0.14381	--	--	--	--	--	--	--	--	--	--	--	--	--	--	--	--	--	--	--	--	--	--
386	0.42598	0.44509	0.39066	0.32766	0.30552	0.27998	0.22194	0.26358	0.23759	0.25959	0.29687	0.31069	0.34829	0.40168	0.43881	0.48422	0.51281	0.52009	0.54565	0.54613	0.60722	0.52779	0.43602	0.36768	0.30634	0.22759	0.16488	0.10604	--	--	--	--	--	--	--	--	--	--	--	--	--	--	--	--	--	--	--	--	--
388	0.42802	0.43491	0.4174	0.37629	0.31335	0.29908	0.24332	0.26212	0.25385	0.27539	0.31573	0.33269	0.38162	0.3999	0.4634	0.45647	0.49746	0.56018	0.55115	0.56375	0.59324	0.5758	0.48371	0.3848	0.32187	0.24672	0.18414	0.12123	--	--	--	--	--	--	--	--	--	--	--	--	--	--	--	--	--	--	--	--	--
390	0.42671	0.35891	0.44512	0.41738	0.34241	0.32343	0.29951	0.26419	0.28863	0.291	0.34407	0.36827	0.3842	0.402	0.45851	0.49431	0.5376	0.54686	0.58409	0.59711	0.60647	0.63242	0.50456	0.44251	0.348	0.27844	0.20692	0.13855	0.08066	--	--	--	--	--	--	--	--	--	--	--	--	--	--	--	--	--	--	--	--
392	0.53834	0.45262	0.45222	0.4102	0.34009	0.32868	0.26216	0.29803	0.2915	0.28272	0.30272	0.35125	0.3939	0.42208	0.44848	0.52828	0.57571	0.57572	0.57778	0.61895	0.60534	0.66926	0.54286	0.44499	0.39014	0.29879	0.23326	0.16111	0.10118	--	--	--	--	--	--	--	--	--	--	--	--	--	--	--	--	--	--	--	--
394	0.45384	0.39842	0.46757	0.42232	0.36329	0.33887	0.32858	0.28086	0.29859	0.29702	0.32794	0.35129	0.38869	0.44107	0.50726	0.55207	0.56857	0.57609	0.62241	0.63593	0.62299	0.61934	0.62581	0.50532	0.42477	0.33238	0.23991	0.17606	0.11081	--	--	--	--	--	--	--	--	--	--	--	--	--	--	--	--	--	--	--	--
396	0.47972	0.45338	0.42714	0.49948	0.39696	0.39032	0.29703	0.32233	0.28526	0.31668	0.32415	0.3904	0.39966	0.45871	0.47826	0.54869	0.59009	0.60873	0.6342	0.63214	0.64799	0.67383	0.65465	0.53034	0.43161	0.3496	0.27593	0.18733	0.1294	0.07632	--	--	--	--	--	--	--	--	--	--	--	--	--	--	--	--	--	--	--
398	0.44832	0.50645	0.45616	0.46313	0.4022	0.38611	0.35412	0.31137	0.31354	0.3431	0.33857	0.37309	0.38519	0.45723	0.49391	0.51711	0.57501	0.61894	0.63135	0.65368	0.6501	0.65657	0.68856	0.53979	0.46412	0.39803	0.30152	0.22287	0.14237	0.09548	--	--	--	--	--	--	--	--	--	--	--	--	--	--	--	--	--	--	--
400	0.52199	0.49435	0.48402	0.48666	0.41907	0.40044	0.35245	0.31754	0.32589	0.33073	0.35733	0.36523	0.41229	0.4665	0.51723	0.52329	0.55234	0.61605	0.63115	0.64418	0.68578	0.68747	0.69248	0.60513	0.49134	0.40531	0.32833	0.24632	0.15945	0.10989	0.07812	--	--	--	--	--	--	--	--	--	--	--	--	--	--	--	--	--	--
402	0.46854	0.54046	0.49424	0.52415	0.45898	0.42221	0.36216	0.34241	0.34219	0.32731	0.3739	0.38165	0.413	0.43347	0.52537	0.52812	0.56339	0.61994	0.65591	0.65439	0.68246	0.69222	0.65861	0.62833	0.50376	0.4209	0.35241	0.26776	0.1987	0.12701	0.0856	--	--	--	--	--	--	--	--	--	--	--	--	--	--	--	--	--	--
404	0.56794	0.4972	0.52614	0.48888	0.46164	0.43018	0.37666	0.36774	0.34032	0.34971	0.35702	0.38387	0.42683	0.43754	0.50918	0.55599	0.59607	0.63106	0.68871	0.69224	0.70267	0.72009	0.66469	0.68196	0.55006	0.46156	0.38419	0.29772	0.21656	0.15246	0.10497	--	--	--	--	--	--	--	--	--	--	--	--	--	--	--	--	--	--
406	0.45652	0.49762	0.55897	0.5633	0.52412	0.46264	0.41467	0.36636	0.37489	0.38643	0.38398	0.39042	0.42187	0.47774	0.50939	0.55467	0.59313	0.63405	0.66808	0.68712	0.70167	0.71802	0.69851	0.67369	0.57325	0.4733	0.41228	0.31712	0.24702	0.17815	0.13402	0.08553	--	--	--	--	--	--	--	--	--	--	--	--	--	--	--	--	--
408	0.59992	0.55977	0.56359	0.5285	0.5068	0.49157	0.44614	0.40139	0.3893	0.3745	0.37202	0.41854	0.42825	0.48938	0.52199	0.56553	0.60421	0.66852	0.68767	0.74031	0.73455	0.75044	0.71742	0.671	0.60915	0.53665	0.43912	0.34383	0.26704	0.19745	0.14737	0.10379	--	--	--	--	--	--	--	--	--	--	--	--	--	--	--	--	--
410	0.59187	0.55275	0.55966	0.64578	0.52347	0.49032	0.44206	0.41667	0.38097	0.4038	0.41597	0.42128	0.48133	0.48691	0.53428	0.55959	0.59669	0.64474	0.68674	0.74281	0.7485	0.76615	0.74505	0.64757	0.68017	0.54639	0.4955	0.38151	0.29351	0.2393	0.17871	0.12071	0.08495	--	--	--	--	--	--	--	--	--	--	--	--	--	--	--	--
412	0.62982	0.64958	0.60532	0.61861	0.59627	0.54429	0.44979	0.42909	0.40696	0.41482	0.432	0.44331	0.46552	0.50541	0.55327	0.6005	0.63635	0.66941	0.71563	0.72654	0.74899	0.79448	0.76689	0.69702	0.7072	0.61595	0.51415	0.42705	0.33883	0.26096	0.21115	0.1464	0.11323	--	--	--	--	--	--	--	--	--	--	--	--	--	--	--	--
414	0.66062	0.58455	0.59726	0.59866	0.61055	0.52882	0.50904	0.474	0.44328	0.42999	0.44014	0.44681	0.46497	0.51567	0.5449	0.59925	0.60985	0.69183	0.72326	0.73964	0.79847	0.80673	0.80612	0.76422	0.68727	0.66007	0.54838	0.46191	0.38658	0.30612	0.23246	0.18225	0.12994	--	--	--	--	--	--	--	--	--	--	--	--	--	--	--	--
416	0.45367	0.68687	0.62343	0.62927	0.5856	0.58855	0.51446	0.4821	0.45316	0.45827	0.4351	0.47623	0.49909	0.54476	0.53887	0.60834	0.62756	0.69393	0.71512	0.79425	0.81225	0.81046	0.80859	0.79917	0.73466	0.68563	0.58843	0.50961	0.42738	0.34636	0.27563	0.2093	0.16648	0.10911	--	--	--	--	--	--	--	--	--	--	--	--	--	--	--
418	0.62484	0.57141	0.66198	0.63229	0.625	0.60455	0.56418	0.50942	0.47059	0.46005	0.47298	0.49114	0.52737	0.54928	0.57884	0.59256	0.63159	0.71958	0.76577	0.76658	0.84746	0.84644	0.84562	0.81522	0.78096	0.73025	0.64705	0.56112	0.47131	0.39031	0.32354	0.24957	0.18939	0.13939	--	--	--	--	--	--	--	--	--	--	--	--	--	--	--
420	0.7291	0.67628	0.72976	0.7018	0.72758	0.649	0.58814	0.55296	0.50956	0.51169	0.52694	0.51769	0.54839	0.59888	0.59073	0.62432	0.6804	0.7409	0.77689	0.83378	0.85668	0.89134	0.90347	0.85758	0.81958	0.80467	0.72338	0.61075	0.55699	0.44669	0.37001	0.29405	0.22406	0.16425	0.11909	--	--	--	--	--	--	--	--	--	--	--	--	--	--
422	0.82114	0.76095	0.76286	0.80993	0.70549	0.70481	0.67581	0.61128	0.56959	0.55314	0.54833	0.60302	0.61839	0.60852	0.6369	0.70395	0.73777	0.78658	0.82365	0.89097	0.94847	0.94643	0.97689	0.95489	0.91655	0.86645	0.83919	0.73055	0.62707	0.54623	0.44604	0.34856	0.27566	0.21057	0.15378	--	--	--	--	--	--	--	--	--	--	--	--	--	--
424	0.76819	0.77596	0.86759	0.87358	0.86336	0.7432	0.7661	0.67276	0.61083	0.61472	0.64242	0.62211	0.62059	0.69606	0.73172	0.74262	0.81324	0.83489	0.88258	0.98512	1.00264	1.05095	1.06362	1.04232	1.00133	0.97458	0.93636	0.8334	0.72498	0.62285	0.52574	0.43909	0.32975	0.2547	0.18336	--	--	--	--	--	--	--	--	--	--	--	--	--	--
426	0.97681	0.93438	0.88521	0.93231	0.8899	0.90599	0.83778	0.77912	0.71931	0.68109	0.68903	0.69465	0.71991	0.77237	0.79031	0.81828	0.84936	0.90271	0.97791	1.03542	1.07736	1.15418	1.1894	1.15152	1.129	1.0907	1.06507	0.95822	0.85636	0.74547	0.63521	0.51776	0.39869	0.30648	0.22133	0.1429	--	--	--	--	--	--	--	--	--	--	--	--	--
428	1.02698	0.90519	0.99186	1.04073	1.02188	0.92896	0.9472	0.82638	0.77345	0.74586	0.75678	0.75162	0.77501	0.82013	0.85036	0.87467	0.92878	0.95341	1.02239	1.0889	1.18641	1.21524	1.27128	1.26215	1.25741	1.19536	1.16533	1.09613	0.97429	0.87065	0.73775	0.59543	0.47841	0.35905	0.26019	0.17309	--	--	--	--	--	--	--	--	--	--	--	--	--
430	1.03538	1.05153	1.06563	1.04211	1.04839	1.05209	1.02376	0.92178	0.86513	0.84445	0.82026	0.80931	0.86855	0.87891	0.89971	0.90123	0.98095	1.03649	1.12349	1.17028	1.26802	1.30644	1.36878	1.34286	1.35908	1.32811	1.29737	1.24342	1.09196	0.94715	0.81867	0.67541	0.54118	0.40547	0.30955	0.21788	0.15343	--	--	--	--	--	--	--	--	--	--	--	--
432	1.20003	1.14501	1.13267	1.17272	1.18975	1.04722	1.11727	0.99801	0.89726	0.86974	0.89437	0.88101	0.91085	0.96883	0.97418	0.96775	1.0204	1.08008	1.16336	1.24186	1.30589	1.4145	1.45604	1.42275	1.4697	1.44887	1.38265	1.37047	1.25507	1.08821	0.9222	0.77077	0.63094	0.48296	0.33729	0.24377	0.17608	--	--	--	--	--	--	--	--	--	--	--	--
434	1.2648	1.21159	1.21414	1.22852	1.20183	1.22409	1.11611	1.04974	1.01225	1.0042	0.95565	0.94714	0.97829	1.01448	0.99994	1.03386	1.10284	1.12247	1.24116	1.29932	1.38301	1.48133	1.52846	1.53885	1.55093	1.52648	1.52035	1.4432	1.35784	1.20085	1.02071	0.87679	0.71688	0.54721	0.38651	0.26824	0.20363	--	--	--	--	--	--	--	--	--	--	--	--
436	1.24603	1.19933	1.17814	1.33866	1.32499	1.27336	1.19236	1.12447	1.04624	1.02222	1.02229	0.99029	1.01507	1.07092	1.08574	1.09964	1.09989	1.19337	1.24701	1.34215	1.46551	1.54513	1.5875	1.5928	1.64402	1.60281	1.62813	1.53832	1.47349	1.28543	1.14222	0.97224	0.76808	0.61342	0.44453	0.30987	0.22251	0.16664	--	--	--	--	--	--	--	--	--	--	--
438	1.10765	1.39101	1.42112	1.33987	1.38902	1.33242	1.28948	1.21975	1.09762	1.05825	1.11355	1.09108	1.08614	1.08719	1.07993	1.10922	1.1446	1.22546	1.2745	1.38215	1.46542	1.58577	1.64802	1.67626	1.71946	1.73711	1.71543	1.61045	1.58399	1.40034	1.20395	1.0337	0.82819	0.65011	0.49647	0.35779	0.25804	0.20732	--	--	--	--	--	--	--	--	--	--	--
440	1.27745	1.43397	1.33212	1.43444	1.35008	1.4053	1.336	1.19177	1.19764	1.11176	1.1417	1.13893	1.14578	1.15702	1.13183	1.16356	1.23142	1.2357	1.32834	1.42275	1.54517	1.59938	1.6915	1.73156	1.74955	1.78121	1.7877	1.70114	1.63974	1.49081	1.30049	1.09806	0.87985	0.70432	0.54332	0.3921	0.26695	0.22449	0.17479	--	--	--	--	--	--	--	--	--	--
442	1.35809	1.32468	1.49374	1.43634	1.46896	1.4579	1.37539	1.28174	1.19963	1.2015	1.17961	1.14643	1.17754	1.17089	1.19847	1.15666	1.19516	1.28262	1.32432	1.4199	1.53139	1.66548	1.7221	1.78289	1.79544	1.85732	1.8074	1.78386	1.70008	1.55571	1.38681	1.16841	0.97571	0.76353	0.58073	0.41635	0.32203	0.25301	0.20413	--	--	--	--	--	--	--	--	--	--
444	1.52814	1.40018	1.44504	1.4973	1.50211	1.47113	1.40621	1.33538	1.2926	1.23118	1.23448	1.23252	1.21962	1.21819	1.23824	1.20469	1.24914	1.29394	1.35739	1.39246	1.57859	1.65941	1.79848	1.79888	1.84491	1.88166	1.90579	1.85291	1.73184	1.65424	1.46651	1.23214	1.02903	0.80014	0.63065	0.46395	0.33824	0.2805	0.22923	--	--	--	--	--	--	--	--	--	--
446	1.48615	1.36812	1.44498	1.45412	1.47153	1.45173	1.48541	1.36771	1.28765	1.25985	1.25045	1.22014	1.21893	1.22967	1.26604	1.23675	1.22119	1.30912	1.34021	1.47099	1.54077	1.68618	1.77411	1.84475	1.9076	1.93928	1.93727	1.87083	1.81886	1.66995	1.47969	1.30334	1.07964	0.87136	0.64657	0.49493	0.3669	0.31168	0.25926	0.19493	--	--	--	--	--	--	--	--	--
448	1.4405	1.50672	1.33011	1.48533	1.47519	1.51	1.50995	1.37005	1.37877	1.29726	1.27521	1.2596	1.25765	1.24558	1.2557	1.24379	1.2763	1.26089	1.35813	1.4679	1.60495	1.72864	1.78342	1.87689	1.92571	1.96419	2.00093	1.96233	1.84627	1.73666	1.5769	1.32707	1.12241	0.89754	0.71013	0.52761	0.37832	0.33784	0.29632	0.20816	--	--	--	--	--	--	--	--	--
450	1.42945	1.41644	1.48854	1.54919	1.55997	1.56419	1.46885	1.35049	1.35684	1.35541	1.32179	1.23553	1.29119	1.29434	1.2909	1.22246	1.27695	1.27216	1.36993	1.45441	1.60358	1.69498	1.80258	1.85929	1.90208	2.02038	2.02249	1.97465	1.88724	1.77188	1.6075	1.41862	1.17051	0.95431	0.7229	0.55042	0.40785	0.36712	0.31191	0.25307	0.17581	--	--	--	--	--	--	--	--
452	1.47114	1.56788	1.42743	1.48142	1.50974	1.588	1.48636	1.43842	1.37978	1.32655	1.35259	1.3384	1.30673	1.32537	1.30315	1.27224	1.30491	1.32629	1.3462	1.51476	1.58866	1.70809	1.79911	1.85654	1.93341	1.99318	1.99382	1.95874	1.93196	1.78792	1.64565	1.44781	1.19265	0.96487	0.75279	0.56581	0.44359	0.40668	0.33964	0.27154	0.20305	--	--	--	--	--	--	--	--
454	1.6131	1.47999	1.47337	1.5877	1.59083	1.49824	1.5526	1.52652	1.34195	1.33569	1.31057	1.32309	1.34862	1.29397	1.30869	1.29975	1.24943	1.29761	1.36765	1.47536	1.58899	1.68164	1.80598	1.8788	1.93768	1.98614	2.05606	2.01988	1.94244	1.81557	1.67233	1.47489	1.22967	0.97973	0.77609	0.63475	0.4955	0.40452	0.36679	0.29066	0.22567	--	--	--	--	--	--	--	--
456	1.44273	1.4676	1.52111	1.5319	1.56747	1.52312	1.62344	1.46733	1.40916	1.37322	1.36109	1.363	1.34156	1.33823	1.32205	1.25163	1.27906	1.32631	1.37564	1.4577	1.58406	1.66925	1.76951	1.85838	1.95635	2.0403	2.03573	2.00347	1.96085	1.80964	1.66395	1.49649	1.24507	1.02912	0.82199	0.60824	0.49379	0.45556	0.40324	0.33194	0.24614	0.18588	--	--	--	--	--	--	--
458	1.56601	1.48845	1.49374	1.60329	1.62473	1.58465	1.54416	1.51034	1.47564	1.36412	1.3411	1.36253	1.33522	1.32054	1.35026	1.27815	1.26602	1.29156	1.38126	1.44609	1.54618	1.63971	1.76988	1.8723	1.94129	2.02907	2.04344	2.00869	1.93689	1.87383	1.67041	1.52679	1.26611	1.0627	0.8372	0.65767	0.51111	0.46234	0.43135	0.35543	0.28223	0.20935	--	--	--	--	--	--	--
460	1.60328	1.50053	1.56091	1.49282	1.59564	1.62757	1.56796	1.45742	1.47422	1.38366	1.38522	1.38692	1.31678	1.34746	1.30069	1.29094	1.30543	1.30789	1.37748	1.39806	1.55585	1.63858	1.77706	1.83989	1.9186	2.03318	2.03112	2.04553	1.94873	1.83075	1.70134	1.53388	1.34399	1.06759	0.87591	0.67166	0.55866	0.50051	0.46347	0.38911	0.31866	0.23446	0.17219	--	--	--	--	--	--
462	1.54997	1.44513	1.50675	1.53375	1.53362	1.52827	1.51799	1.52361	1.49079	1.37692	1.40111	1.37881	1.40157	1.32937	1.3115	1.28128	1.28893	1.29366	1.33416	1.42804	1.5175	1.63029	1.74322	1.81679	1.89168	1.98534	2.03325	2.01454	1.95373	1.85587	1.71841	1.50118	1.35662	1.12522	0.89246	0.69818	0.58897	0.518	0.50143	0.41871	0.32796	0.26549	0.19243	--	--	--	--	--	--
464	1.3799	1.48259	1.60826	1.61221	1.61126	1.57903	1.57634	1.46829	1.46542	1.40342	1.40126	1.36199	1.37816	1.35018	1.27058	1.30507	1.21766	1.2902	1.32621	1.38873	1.5177	1.62597	1.71193	1.78943	1.87977	1.97525	2.01813	2.04555	1.95595	1.86705	1.72875	1.53138	1.36099	1.11722	0.90414	0.73106	0.58405	0.57545	0.52919	0.44165	0.35868	0.28915	0.22718	--	--	--	--	--	--
466	1.52246	1.44165	1.55931	1.60735	1.62804	1.60586	1.55402	1.47215	1.45659	1.45437	1.39159	1.40442	1.39672	1.35129	1.3572	1.30887	1.26891	1.25714	1.33323	1.38867	1.4893	1.58265	1.74093	1.78709	1.83935	1.93295	2.04243	2.00548	1.94986	1.86958	1.71131	1.55388	1.3739	1.1154	0.89471	0.7413	0.61662	0.58163	0.5602	0.46287	0.38589	0.31025	0.23925	0.17756	--	--	--	--	--
468	1.52036	1.36018	1.4598	1.49934	1.55013	1.59046	1.55071	1.50086	1.42931	1.40091	1.42272	1.4077	1.3164	1.36999	1.32576	1.2582	1.23572	1.24072	1.27796	1.35524	1.45695	1.5812	1.61436	1.75644	1.82181	1.95895	1.98955	1.98888	1.97402	1.89462	1.69143	1.55833	1.35889	1.16304	0.93322	0.77352	0.64729	0.61974	0.59179	0.50785	0.42497	0.34937	0.26122	0.22219	--	--	--	--	--
470	1.45875	1.46412	1.36368	1.52855	1.50917	1.52991	1.51791	1.57091	1.4506	1.50245	1.38658	1.38578	1.3338	1.38043	1.32443	1.26973	1.21594	1.24472	1.29705	1.33309	1.4351	1.58615	1.65761	1.72415	1.80702	1.87945	1.96609	1.9649	1.89306	1.81546	1.68707	1.52974	1.32629	1.18594	0.95231	0.77459	0.64302	0.62463	0.61299	0.52316	0.45621	0.36846	0.3006	0.2284	0.16419	--	--	--	--
472	1.48768	1.32532	1.45082	1.5578	1.59578	1.52838	1.46295	1.5391	1.4878	1.40676	1.39457	1.41389	1.38582	1.29476	1.32176	1.22913	1.21504	1.23043	1.25707	1.31447	1.42816	1.5258	1.60703	1.69494	1.79444	1.87563	1.95598	1.90776	1.89486	1.79785	1.65779	1.50529	1.32257	1.16787	0.95397	0.78812	0.67939	0.65948	0.63134	0.5874	0.49567	0.40158	0.3047	0.24568	0.20265	--	--	--	--
474	1.58702	1.41026	1.46446	1.47879	1.49896	1.5447	1.47782	1.48396	1.43473	1.40246	1.39256	1.37212	1.38406	1.32016	1.28907	1.28614	1.17487	1.23302	1.2433	1.30305	1.38276	1.49268	1.59718	1.65558	1.7533	1.83032	1.88933	1.87975	1.86376	1.7825	1.70799	1.52121	1.34904	1.17	0.98776	0.81	0.68828	0.68743	0.66557	0.61282	0.53884	0.42777	0.34694	0.2735	0.22044	--	--	--	--
476	1.55027	1.54126	1.41726	1.53525	1.50042	1.49359	1.43289	1.46179	1.44203	1.4288	1.44068	1.36713	1.35673	1.29099	1.3074	1.27309	1.21034	1.22325	1.25022	1.26541	1.35223	1.46262	1.56306	1.6217	1.68938	1.79694	1.88667	1.86761	1.81941	1.74955	1.64394	1.51753	1.32182	1.14224	0.97259	0.8299	0.71338	0.70716	0.68994	0.63867	0.57689	0.4772	0.37547	0.29822	0.24877	0.19867	--	--	--
478	1.26141	1.4358	1.49183	1.40569	1.51191	1.47117	1.52101	1.49464	1.49115	1.38797	1.41687	1.34796	1.33659	1.27206	1.27774	1.22922	1.18328	1.16784	1.22498	1.2349	1.3546	1.40083	1.5371	1.56186	1.66787	1.77617	1.87404	1.82315	1.82844	1.73645	1.62284	1.46518	1.32045	1.13116	1.01813	0.82588	0.72769	0.74324	0.69171	0.66896	0.60119	0.51066	0.42089	0.35287	0.27552	0.22275	--	--	--
480	1.29036	1.4032	1.49135	1.56584	1.51245	1.41352	1.46941	1.44017	1.3968	1.40535	1.38788	1.36804	1.38208	1.34502	1.27057	1.22603	1.19687	1.14605	1.22288	1.26659	1.33737	1.44783	1.48419	1.53587	1.6415	1.75608	1.81107	1.83547	1.78649	1.73456	1.63046	1.47662	1.3542	1.18897	0.96935	0.8848	0.7538	0.77098	0.75958	0.72064	0.64295	0.56499	0.46461	0.38209	0.31788	0.25566	0.20328	--	--
482	1.44962	1.36408	1.43404	1.38919	1.44813	1.4766	1.45923	1.37257	1.39753	1.37554	1.40217	1.37514	1.32611	1.31665	1.24925	1.23694	1.18747	1.17678	1.13897	1.23004	1.30609	1.3821	1.48064	1.55714	1.62027	1.71124	1.74254	1.80868	1.73065	1.67451	1.57399	1.43684	1.30867	1.14938	1.0307	0.89947	0.76024	0.77933	0.81044	0.74797	0.68956	0.5504	0.50808	0.44389	0.3425	0.30586	0.23472	--	--
484	1.292	1.3585	1.33954	1.41292	1.40396	1.49733	1.49174	1.43051	1.41801	1.36104	1.34605	1.33806	1.32466	1.27614	1.24326	1.19253	1.167	1.18861	1.13698	1.18801	1.29559	1.3805	1.43927	1.52014	1.61705	1.67858	1.76766	1.76903	1.73518	1.66278	1.58097	1.45494	1.31746	1.15164	0.99776	0.87203	0.78352	0.78079	0.82717	0.78872	0.71671	0.63195	0.5406	0.46244	0.40497	0.33704	0.25702	--	--
486	1.30431	1.19353	1.33348	1.37395	1.40919	1.43088	1.43763	1.43584	1.34916	1.37059	1.38209	1.34041	1.31669	1.28504	1.25605	1.19325	1.16849	1.11847	1.14713	1.16603	1.24483	1.30242	1.43175	1.48006	1.54792	1.64291	1.70193	1.72233	1.67664	1.65672	1.51339	1.46016	1.28454	1.14436	1.01803	0.88121	0.7946	0.79663	0.88874	0.791	0.75671	0.66659	0.56838	0.49156	0.4338	0.35862	0.28719	0.22292	--
488	1.31614	1.28326	1.31065	1.4036	1.36534	1.40318	1.40268	1.40102	1.37682	1.37296	1.38376	1.33215	1.31109	1.26401	1.25642	1.19819	1.12931	1.12777	1.15758	1.1628	1.2495	1.34591	1.40836	1.45726	1.49944	1.62028	1.67564	1.66575	1.67879	1.61187	1.52893	1.41887	1.26805	1.13809	1.01269	0.88908	0.82881	0.83809	0.85691	0.86411	0.79332	0.6857	0.61523	0.53649	0.45781	0.40044	0.33648	0.26447	--
490	1.38451	1.25027	1.37829	1.34981	1.35829	1.36959	1.36148	1.4191	1.38674	1.38967	1.35207	1.27403	1.29763	1.3003	1.26583	1.17394	1.15727	1.08238	1.13334	1.17948	1.20512	1.2941	1.37366	1.43196	1.45033	1.56116	1.62834	1.62486	1.64706	1.57432	1.51969	1.38832	1.27464	1.16022	1.0108	0.89275	0.84097	0.88815	0.89654	0.88649	0.81599	0.7431	0.6523	0.58003	0.49941	0.43712	0.37218	0.30501	0.23466
492	1.26181	1.24379	1.2766	1.34318	1.3402	1.35949	1.37015	1.39555	1.3619	1.3388	1.3378	1.30787	1.30092	1.24474	1.19997	1.15108	1.11276	1.1057	1.08403	1.13178	1.16453	1.28055	1.34267	1.37592	1.48293	1.50888	1.58719	1.61222	1.59644	1.56495	1.47016	1.35595	1.25544	1.14754	0.99421	0.90785	0.85608	0.88501	0.89744	0.90554	0.84784	0.7958	0.69109	0.62608	0.54035	0.4823	0.40157	0.33815	0.27415
494	1.38984	1.15549	1.23691	1.28386	1.36422	1.34742	1.33811	1.42722	1.391	1.3534	1.30721	1.30543	1.24536	1.24006	1.20399	1.16663	1.10576	1.08346	1.08881	1.13114	1.15445	1.22758	1.33146	1.35904	1.39564	1.49932	1.54971	1.52951	1.53962	1.51401	1.45329	1.35996	1.23718	1.12147	1.00705	0.90624	0.83369	0.90732	0.94339	0.93225	0.8658	0.82908	0.73842	0.66433	0.56212	0.51783	0.44292	0.37273	0.29849
496	1.47915	1.18463	1.1941	1.2927	1.28117	1.35458	1.32585	1.36868	1.32944	1.3066	1.30719	1.27166	1.28337	1.2251	1.24506	1.15479	1.06252	1.04271	1.04312	1.09151	1.12593	1.23481	1.29931	1.32598	1.37412	1.43963	1.50824	1.53421	1.53328	1.46924	1.44914	1.35063	1.21486	1.12292	0.98979	0.89105	0.83178	0.92839	0.978	0.96549	0.90567	0.85593	0.80437	0.69891	0.60947	0.56034	0.4843	0.41038	0.33126
498	1.30591	1.33705	1.21434	1.24535	1.22497	1.24684	1.34184	1.33877	1.32166	1.30139	1.38486	1.29072	1.28215	1.21622	1.21549	1.1291	1.05112	1.0292	1.03976	1.09285	1.13642	1.18708	1.24428	1.32354	1.34896	1.42415	1.48235	1.49455	1.49677	1.45727	1.38932	1.30768	1.19304	1.06593	1.00829	0.89346	0.85201	0.92652	0.97425	0.98934	0.93708	0.89253	0.81639	0.74312	0.69053	0.59481	0.5201	0.44291	0.38477
500	1.20185	1.32592	1.27871	1.18642	1.21671	1.23845	1.28852	1.31698	1.33821	1.33933	1.29034	1.25623	1.2181	1.20927	1.16194	1.12401	1.07013	1.05935	1.03931	1.07015	1.07691	1.17261	1.25321	1.28191	1.34642	1.38057	1.45682	1.45316	1.44645	1.4021	1.36147	1.2895	1.19119	1.07188	0.97973	0.93568	0.86778	0.9578	1.00064	0.99786	1.0099	0.91634	0.88422	0.79659	0.72339	0.63228	0.55809	0.4966	0.42055
502	1.10511	1.23615	1.21243	1.29589	1.38799	1.35289	1.24306	1.28195	1.30319	1.34028	1.3036	1.24334	1.2363	1.22071	1.13994	1.10645	1.04051	1.03254	1.01427	1.02337	1.10155	1.15883	1.20063	1.22603	1.31345	1.35967	1.4063	1.3926	1.44192	1.38849	1.33553	1.27307	1.21633	1.07635	0.99297	0.91446	0.84311	0.95712	1.04855	1.04899	1.04809	0.97209	0.90101	0.82594	0.7715	0.71192	0.62425	0.54791	0.44753
504	1.35855	1.21157	1.23635	1.21558	1.24225	1.27496	1.3157	1.29646	1.29124	1.32038	1.2897	1.33429	1.23262	1.19712	1.15704	1.08806	1.04847	1.02838	0.98714	1.00528	1.05561	1.13783	1.18133	1.18947	1.25496	1.30686	1.38464	1.37046	1.38456	1.34244	1.31115	1.22311	1.16481	1.07366	0.99766	0.88543	0.88175	0.97633	1.06667	1.04465	1.02017	0.98087	0.93203	0.87938	0.82639	0.75107	0.6694	0.56884	0.5046
506	1.1571	1.10717	1.06019	1.23717	1.23427	1.22855	1.24761	1.30699	1.24802	1.27395	1.29344	1.24524	1.22848	1.1815	1.15649	1.10777	0.99856	1.01103	0.97438	1.01096	1.05004	1.10284	1.14592	1.21645	1.27491	1.29552	1.36425	1.35496	1.33652	1.30576	1.28125	1.23466	1.14788	1.05144	0.97232	0.90216	0.86057	0.95437	1.05621	1.13253	1.08318	1.03962	0.96553	0.91979	0.84208	0.78668	0.73315	0.63877	0.55454
508	1.10739	1.27147	1.30086	1.2496	1.19577	1.24834	1.26119	1.32347	1.29368	1.30563	1.27089	1.26228	1.20731	1.20085	1.11188	1.06722	1.01432	1.02348	1.03335	1.02297	1.01917	1.05223	1.11902	1.1759	1.21161	1.23623	1.29083	1.31395	1.32644	1.28947	1.26429	1.18334	1.16177	1.03567	0.96024	0.9017	0.85456	0.95253	1.0679	1.12274	1.12075	1.07155	1.01657	0.98696	0.91223	0.84006	0.76961	0.65822	0.59113
510	1.08043	1.11656	1.07037	1.16766	1.20372	1.18059	1.19582	1.29782	1.29633	1.3079	1.27495	1.22551	1.22505	1.14464	1.12139	1.04985	0.97256	0.98314	1.00994	0.97935	1.01428	1.05164	1.09938	1.13329	1.1922	1.22201	1.28176	1.27627	1.25605	1.27769	1.22008	1.15848	1.09563	1.03117	0.97764	0.90893	0.88806	0.95747	1.09453	1.14464	1.11221	1.09228	1.0667	1.03141	0.95436	0.90459	0.78678	0.70832	0.63621
512	1.0844	1.2547	1.20339	1.12547	1.16537	1.18522	1.20565	1.28884	1.31487	1.268	1.28236	1.23018	1.18146	1.13748	1.07582	1.05201	0.96509	0.96409	0.95747	0.95229	1.03333	1.04965	1.1045	1.11305	1.17369	1.20716	1.22908	1.23998	1.28117	1.24779	1.20331	1.14765	1.07685	1.03916	0.93213	0.88322	0.8797	0.96392	1.08792	1.15458	1.14495	1.1492	1.08834	1.02876	0.97512	0.93815	0.83925	0.76273	0.70902
514	1.04894	1.12576	1.11845	1.15633	1.15752	1.19333	1.23328	1.25146	1.23978	1.31477	1.28588	1.2483	1.20394	1.12873	1.07444	1.02543	0.94759	0.91538	0.93158	0.95845	0.95814	1.03159	1.07223	1.11845	1.15369	1.16025	1.21196	1.26683	1.21732	1.19148	1.18122	1.15169	1.07944	0.99738	0.9034	0.89096	0.86751	0.99536	1.0689	1.14306	1.19374	1.16605	1.11103	1.08924	1.03394	0.96753	0.9158	0.82594	0.7434
516	1.1864	1.18966	1.06172	1.12804	1.16876	1.12954	1.20069	1.18638	1.27588	1.23221	1.25631	1.22533	1.15247	1.13516	1.06482	1.0348	0.99823	0.90305	0.91817	0.9541	0.99077	1.00826	1.01424	1.06089	1.09475	1.17303	1.18784	1.19426	1.17692	1.14239	1.13089	1.11456	1.02084	0.98888	0.92593	0.87976	0.88592	0.99475	1.09654	1.15508	1.16135	1.18627	1.15682	1.11447	1.05778	0.9907	0.9306	0.85438	0.78405
518	1.08199	1.0087	1.01629	1.09604	1.11225	1.16063	1.14904	1.20068	1.26355	1.22669	1.22867	1.20649	1.17806	1.10317	1.07284	1.02944	0.96274	0.96232	0.93679	0.93603	0.97054	0.98284	1.05839	1.05576	1.08721	1.10571	1.14381	1.16982	1.17363	1.13883	1.12072	1.05986	1.04162	0.95432	0.93559	0.87981	0.84019	0.98648	1.0796	1.17769	1.20684	1.21808	1.14873	1.14312	1.08272	1.02784	0.968	0.90588	0.79504
520	0.99755	1.10569	1.12582	1.11191	1.10553	1.14904	1.17209	1.2038	1.20311	1.24211	1.23496	1.21625	1.16146	1.10472	1.03651	1.02519	0.95446	0.92594	0.93134	0.90113	0.9503	1.00005	0.98144	1.02704	1.08841	1.11138	1.16933	1.16293	1.14225	1.10378	1.11165	1.07877	1.02465	0.97059	0.92407	0.86495	0.85616	0.96338	1.11036	1.1672	1.21941	1.23269	1.20384	1.17979	1.10412	1.07063	0.99141	0.9152	0.85168
522	1.17112	1.04366	1.02482	1.07192	1.0702	1.13392	1.10399	1.17684	1.18361	1.25345	1.18604	1.17833	1.19497	1.12722	1.07051	0.99582	0.96078	0.89975	0.8929	0.89009	0.93297	1.00575	0.98228	1.00748	1.0271	1.08626	1.12914	1.12137	1.10397	1.10733	1.06159	1.06434	1.02095	0.93896	0.90821	0.83161	0.84845	0.97661	1.09203	1.18047	1.23567	1.25172	1.20968	1.15836	1.15195	1.08931	1.01793	0.99421	0.85593
524	1.10962	1.1817	1.07348	1.09236	1.08804	1.14617	1.14248	1.16473	1.16735	1.24204	1.2152	1.20145	1.11399	1.07132	1.02674	1.00766	0.93165	0.90996	0.86145	0.89297	0.92968	0.92654	0.9655	0.99575	1.00739	1.02849	1.06869	1.09145	1.08054	1.06631	1.07555	0.98837	0.97381	0.95066	0.87889	0.82307	0.87029	0.97272	1.09918	1.18478	1.18798	1.27224	1.2213	1.19466	1.14307	1.11734	1.06756	0.994	0.88632
526	0.95641	1.019	0.96301	1.07507	1.00403	1.12398	1.1096	1.15609	1.23271	1.16898	1.19736	1.20197	1.14931	1.04811	1.03355	0.97757	0.88536	0.90593	0.85651	0.86773	0.89532	0.9652	0.94798	0.96565	0.98886	1.02906	1.05514	1.04036	1.07084	1.0622	1.06725	0.99807	0.93913	0.90364	0.8848	0.85954	0.85436	0.95122	1.10417	1.17457	1.21408	1.27451	1.26172	1.23594	1.16278	1.13259	1.0882	1.00169	0.92648
528	1.10272	1.03055	0.94888	1.01338	1.04766	1.05442	1.14825	1.13485	1.19878	1.22611	1.16503	1.16147	1.1333	1.05293	1.00857	0.9503	0.90879	0.89781	0.8376	0.87091	0.89394	0.88826	0.96382	0.94541	0.98099	0.99836	1.03232	1.07401	1.04018	1.02781	1.03013	0.96305	0.9405	0.86705	0.86159	0.84884	0.84037	0.96619	1.08367	1.15749	1.22417	1.28121	1.21665	1.18126	1.21494	1.15413	1.10687	0.99119	0.98835
530	0.91065	0.97566	0.94803	0.97644	1.12782	1.01854	1.06594	1.2279	1.15378	1.12929	1.15671	1.18226	1.09083	1.08524	0.95691	0.96907	0.93067	0.87981	0.86684	0.84572	0.87308	0.88495	0.94403	0.90266	0.95784	0.97358	0.9742	1.03131	1.01669	1.0286	0.97001	0.95033	0.91099	0.86256	0.84721	0.81808	0.80278	0.94468	1.09334	1.18809	1.21104	1.28436	1.23919	1.27352	1.1915	1.1584	1.11188	1.04897	0.98353
532	0.94852	0.90921	1.02271	0.98031	0.94484	1.06277	1.06256	1.15675	1.0885	1.19024	1.17464	1.15549	1.1068	1.07893	0.94855	0.96885	0.87648	0.90307	0.86696	0.84812	0.86556	0.9046	0.90554	0.91247	0.92843	0.97357	1.00239	0.97777	1.01113	0.98811	0.90844	0.93549	0.90975	0.83862	0.83027	0.825	0.83054	0.93122	1.09682	1.19598	1.20587	1.23895	1.27465	1.25012	1.22216	1.16963	1.14867	1.06758	0.99947
534	0.96898	0.97124	0.93943	0.87558	1.07195	1.04862	1.06209	1.13188	1.10923	1.1225	1.19691	1.096	1.09199	1.0334	0.98115	0.93562	0.92219	0.83389	0.8462	0.88765	0.86539	0.89479	0.90337	0.89575	0.90162	0.93146	0.9634	0.99444	0.95812	0.96163	0.93717	0.91162	0.86871	0.83951	0.80821	0.78412	0.80622	0.91182	1.06356	1.17792	1.22069	1.21136	1.25266	1.25197	1.19787	1.18507	1.16582	1.07753	1.04639
536	1.00597	0.9642	0.91595	0.96389	0.97278	1.07496	1.05506	1.08374	1.0914	1.12752	1.09527	1.09366	1.09582	1.02276	0.93219	0.8806	0.82354	0.83758	0.80117	0.84068	0.82718	0.89285	0.892	0.9072	0.90362	0.9079	0.91614	0.94251	0.95967	0.95383	0.9192	0.89135	0.88666	0.82429	0.8132	0.80019	0.82152	0.90467	1.0774	1.14212	1.19632	1.27149	1.25827	1.25173	1.22822	1.20668	1.13172	1.0596	1.05674
538	0.77637	0.8518	0.93191	0.92191	0.94397	0.96899	1.02051	1.08022	1.08608	1.09779	1.14438	1.06475	1.0485	1.01119	0.9547	0.93285	0.88649	0.82611	0.79107	0.8231	0.87577	0.82324	0.85167	0.86525	0.86499	0.91287	0.9123	0.96255	0.91675	0.92107	0.84965	0.88088	0.85926	0.79737	0.78984	0.77284	0.81098	0.90616	1.04336	1.13866	1.21577	1.22144	1.25717	1.25049	1.24403	1.18382	1.18354	1.1374	1.05062
540	0.75635	0.84978	0.81027	0.90296	0.86031	1.01143	1.03437	1.03765	1.09739	1.18888	1.10941	1.05907	0.99498	0.94181	0.95604	0.87745	0.81966	0.82805	0.80386	0.80439	0.81587	0.81081	0.84744	0.8286	0.85215	0.8872	0.88217	0.90431	0.8869	0.88956	0.85897	0.82763	0.82107	0.77839	0.77704	0.74397	0.77722	0.87393	1.04654	1.11231	1.13699	1.22505	1.23149	1.26781	1.22105	1.2137	1.17023	1.14808	1.07921
542	1.00101	0.79091	0.84952	0.89988	0.91533	0.93915	0.98661	0.98948	1.10977	1.10499	1.05356	1.0528	1.05864	1.00488	0.91769	0.86177	0.87657	0.80984	0.8151	0.79441	0.76908	0.81463	0.83839	0.80533	0.84232	0.8712	0.86274	0.89097	0.88549	0.84158	0.82088	0.82783	0.77804	0.78253	0.75181	0.75593	0.74216	0.86659	1.02459	1.09489	1.21319	1.19091	1.21058	1.21642	1.22682	1.22103	1.13224	1.11547	1.06397
544	0.72734	0.77073	0.8742	0.8748	0.89842	0.93625	0.9764	0.96717	1.04449	1.0671	1.11871	1.03526	0.98211	0.968	0.90392	0.84448	0.81116	0.82702	0.77281	0.78114	0.77771	0.77231	0.80165	0.83119	0.82511	0.83876	0.89439	0.85629	0.82473	0.82254	0.82488	0.78997	0.78387	0.7391	0.74931	0.72676	0.75542	0.87691	1.03722	1.12468	1.15431	1.20901	1.22199	1.21295	1.22189	1.19666	1.18549	1.12467	1.10061
546	0.80078	0.94374	0.86333	0.85118	0.92415	0.91948	0.92825	1.02439	0.98865	1.1268	1.03089	1.02627	0.96411	0.93225	0.90055	0.8592	0.80884	0.81782	0.76455	0.76267	0.76963	0.78349	0.7711	0.80485	0.78882	0.80765	0.82339	0.82232	0.83281	0.81063	0.80389	0.77769	0.75401	0.75112	0.7144	0.73634	0.72858	0.82846	0.99498	1.09391	1.14649	1.21776	1.17126	1.20575	1.21836	1.19231	1.15222	1.12293	1.09966
548	0.92353	0.77891	0.94107	0.80934	0.82259	0.90889	0.89673	0.93123	0.93998	1.0329	1.01725	0.99775	0.97388	0.94682	0.89509	0.85102	0.80187	0.78907	0.76182	0.74419	0.75967	0.77497	0.76881	0.77957	0.78796	0.80103	0.79836	0.84115	0.79742	0.78024	0.7702	0.76085	0.74618	0.69374	0.7447	0.70961	0.71825	0.83988	0.95264	1.07506	1.16297	1.18114	1.19737	1.17766	1.22351	1.20533	1.15538	1.09471	1.08616
550	0.86619	0.78195	0.80302	0.88026	0.85867	0.84607	0.89519	1.00003	0.97856	1.03578	1.02882	0.93731	0.96443	0.91286	0.89254	0.81327	0.78234	0.7798	0.73102	0.75321	0.72492	0.74868	0.75206	0.77794	0.7336	0.76765	0.78696	0.79289	0.76745	0.78343	0.749	0.77606	0.72226	0.71924	0.69922	0.68311	0.7211	0.8314	0.94795	1.0729	1.10144	1.14045	1.1991	1.19552	1.25191	1.2151	1.15875	1.11478	1.10243
552	0.77852	0.69722	0.87912	0.74455	0.84995	0.79204	0.91948	0.97732	0.99602	0.99063	1.02008	0.96204	0.97695	0.88268	0.82252	0.81907	0.77408	0.7397	0.74919	0.74129	0.73827	0.72499	0.74661	0.74449	0.72885	0.75718	0.80324	0.75643	0.74631	0.75581	0.75437	0.73327	0.705	0.69913	0.70242	0.67521	0.68638	0.79223	0.94411	1.05422	1.10384	1.13599	1.16507	1.23591	1.20562	1.15618	1.17697	1.09761	1.08844
554	0.72944	0.83454	0.68516	0.8566	0.833	0.80515	0.88291	0.8853	0.95489	0.99374	1.01694	0.99114	0.8831	0.85137	0.81827	0.75346	0.74778	0.7592	0.74871	0.69235	0.70115	0.71992	0.73056	0.72237	0.70393	0.72552	0.76502	0.76167	0.71539	0.72509	0.73436	0.72944	0.69584	0.64986	0.65143	0.66033	0.67279	0.80741	0.91933	1.01038	1.08883	1.16057	1.13241	1.16879	1.14248	1.19038	1.15796	1.11951	1.07268
556	0.63935	0.74999	0.73523	0.74651	0.73945	0.80132	0.83268	0.8717	0.97975	0.95348	0.92052	0.93709	0.86757	0.85006	0.81932	0.76185	0.7499	0.70961	0.68671	0.68419	0.69711	0.68561	0.71435	0.68864	0.70773	0.69932	0.72776	0.7427	0.72612	0.703	0.69545	0.68976	0.65718	0.68292	0.64076	0.63415	0.68057	0.79595	0.90653	1.00902	1.05999	1.12302	1.15529	1.14307	1.13905	1.19768	1.12109	1.08831	1.0823
558	0.70659	0.65769	0.79019	0.79994	0.72493	0.76602	0.86014	0.85273	0.90187	0.8898	0.93755	0.91026	0.84905	0.81395	0.77474	0.78229	0.76223	0.71951	0.70158	0.66199	0.69002	0.67229	0.69439	0.66267	0.68404	0.69193	0.70937	0.6871	0.70999	0.70749	0.69611	0.67212	0.66047	0.63715	0.62162	0.63898	0.66649	0.73001	0.87585	0.98788	1.09553	1.06251	1.13467	1.13463	1.1322	1.13419	1.13164	1.08155	1.05238
560	0.63511	0.7838	0.72627	0.69581	0.71192	0.79696	0.82919	0.87736	0.86582	0.90112	0.95163	0.87297	0.82162	0.79171	0.76145	0.73226	0.69824	0.69493	0.68726	0.65365	0.67234	0.67718	0.68421	0.65867	0.68572	0.66106	0.6704	0.69178	0.68556	0.68358	0.66248	0.64228	0.63393	0.61858	0.6157	0.61996	0.68253	0.74944	0.87377	0.98625	1.04032	1.09027	1.13198	1.13045	1.12314	1.1216	1.14884	1.10177	1.0565
562	0.74395	0.64582	0.77147	0.67606	0.76028	0.75382	0.80312	0.82426	0.90778	0.95648	0.91078	0.85659	0.85315	0.79899	0.74642	0.71551	0.69704	0.68089	0.68471	0.63125	0.65639	0.66854	0.65763	0.67408	0.65171	0.62577	0.65627	0.65434	0.65352	0.64945	0.65053	0.63776	0.6372	0.60203	0.61116	0.59925	0.64248	0.73834	0.88637	0.93504	1.01107	1.09605	1.06881	1.14859	1.09563	1.08751	1.11416	1.11377	1.05185
564	0.6591	0.61445	0.65417	0.68359	0.65541	0.70259	0.76914	0.78328	0.86997	0.81	0.88381	0.82344	0.75317	0.7808	0.73597	0.71465	0.71582	0.64316	0.63124	0.64541	0.60437	0.59432	0.63544	0.64344	0.61218	0.62005	0.65564	0.63397	0.64984	0.64793	0.62243	0.60369	0.62487	0.58641	0.57784	0.59218	0.63859	0.72317	0.82039	0.90475	0.99178	1.01498	1.08261	1.06894	1.09493	1.12236	1.10136	1.0788	1.01902
566	0.54278	0.75597	0.65945	0.64109	0.63444	0.64433	0.75107	0.79226	0.83282	0.86446	0.84785	0.85421	0.75684	0.77611	0.70675	0.70757	0.67069	0.66621	0.63274	0.61754	0.6026	0.61327	0.59788	0.60917	0.59482	0.63765	0.64373	0.63444	0.61068	0.61393	0.62602	0.59025	0.60011	0.57063	0.5698	0.58111	0.59758	0.71052	0.81332	0.94031	0.98665	1.05324	1.03417	1.03972	1.06987	1.06584	1.06094	1.01574	1.0067
568	0.53793	0.60789	0.62844	0.72318	0.64918	0.6899	0.73723	0.78223	0.83328	0.83753	0.8528	0.76164	0.7745	0.72177	0.71023	0.66936	0.61544	0.64467	0.59699	0.5906	0.58341	0.59748	0.6428	0.60486	0.58565	0.57975	0.63291	0.59611	0.58166	0.58564	0.57532	0.58055	0.57488	0.58378	0.55651	0.55093	0.59543	0.69081	0.79475	0.877	0.95736	0.99415	1.02581	1.02027	1.03034	1.01772	0.99163	1.00751	0.99294
570	0.65126	0.66628	0.66439	0.66911	0.66612	0.69983	0.74465	0.77699	0.75883	0.75954	0.82934	0.80244	0.7078	0.75696	0.66641	0.66242	0.63178	0.59658	0.59547	0.589	0.5471	0.59202	0.60237	0.57056	0.59207	0.56924	0.57152	0.57661	0.58769	0.5671	0.55398	0.58119	0.54934	0.53784	0.51631	0.54258	0.56201	0.66094	0.79539	0.86957	0.90327	0.987	1.01853	0.999	1.05953	1.03316	1.01674	1.02656	0.9832
572	0.5949	0.60606	0.56552	0.57791	0.61701	0.64766	0.72124	0.78322	0.73308	0.7795	0.77424	0.77318	0.73854	0.70496	0.65987	0.62803	0.5737	0.58766	0.5914	0.59476	0.57625	0.5759	0.55365	0.55652	0.5591	0.56724	0.57364	0.5816	0.54555	0.55041	0.54693	0.54384	0.51298	0.54143	0.49917	0.51949	0.54884	0.64269	0.74935	0.83661	0.87011	0.95309	0.98521	1.00501	1.00203	0.99429	1.01038	0.99664	0.9089
574	0.72338	0.55448	0.55418	0.63617	0.56378	0.62039	0.70191	0.72956	0.76454	0.78076	0.76838	0.74408	0.71774	0.65799	0.64914	0.61071	0.60518	0.56126	0.5692	0.57571	0.52659	0.54045	0.56717	0.54216	0.52857	0.53913	0.55292	0.52604	0.54294	0.52034	0.53002	0.55603	0.52157	0.49628	0.51785	0.48909	0.54893	0.60589	0.72136	0.8355	0.89234	0.931	0.92086	0.961	0.97102	0.99782	0.97489	0.9538	0.91415
576	0.41009	0.50824	0.58652	0.63414	0.61327	0.59248	0.64098	0.65251	0.71439	0.72773	0.73993	0.70596	0.62903	0.66179	0.61188	0.59154	0.59399	0.56048	0.54473	0.52509	0.52275	0.52786	0.54434	0.51963	0.5228	0.54448	0.53444	0.53878	0.53753	0.52843	0.51646	0.48912	0.49578	0.50081	0.49907	0.49227	0.51904	0.61025	0.71918	0.80924	0.87373	0.88043	0.89736	0.92103	0.96368	0.95298	0.95124	0.92142	0.94717
578	0.65116	0.47291	0.5234	0.59164	0.61173	0.61206	0.5984	0.67023	0.71502	0.71088	0.71541	0.74057	0.65788	0.67078	0.63556	0.57865	0.5328	0.56986	0.5149	0.51867	0.52141	0.51656	0.51167	0.49603	0.52118	0.52037	0.53194	0.51159	0.50062	0.49606	0.52586	0.48789	0.49437	0.47126	0.46397	0.45338	0.51123	0.60415	0.68394	0.78599	0.81791	0.87528	0.89806	0.92158	0.95209	0.94528	0.93157	0.88763	0.87728
580	0.51051	0.53366	0.48813	0.56798	0.60947	0.59123	0.63202	0.66143	0.64204	0.63007	0.73177	0.623	0.61755	0.61875	0.62787	0.5745	0.55204	0.49645	0.53753	0.47004	0.50411	0.51203	0.50297	0.50364	0.49431	0.48795	0.47151	0.48994	0.48057	0.48368	0.49046	0.47878	0.479	0.47049	0.45238	0.47065	0.48134	0.534	0.67434	0.76807	0.79664	0.82435	0.84241	0.87457	0.89248	0.90272	0.90445	0.85998	0.85375
582	0.58589	0.44138	0.56211	0.55398	0.56305	0.57541	0.62605	0.66884	0.67591	0.68797	0.70222	0.68025	0.65677	0.60062	0.60031	0.53901	0.52838	0.52382	0.49966	0.47817	0.4769	0.48335	0.49156	0.46371	0.50047	0.46066	0.48115	0.46469	0.46538	0.49349	0.46645	0.47076	0.44814	0.47337	0.46161	0.46745	0.48508	0.5748	0.6366	0.72988	0.793	0.80411	0.83325	0.88036	0.86705	0.88615	0.85357	0.88154	0.85402
584	0.61593	0.50852	0.43813	0.54481	0.55185	0.58235	0.54856	0.65071	0.63011	0.64025	0.66156	0.60931	0.61432	0.59574	0.5429	0.57032	0.52243	0.51324	0.49101	0.48358	0.50103	0.47432	0.49246	0.47289	0.4599	0.45838	0.47	0.49649	0.45141	0.45357	0.46459	0.4358	0.43636	0.44054	0.44795	0.45633	0.46599	0.55971	0.62149	0.69885	0.75058	0.78373	0.791	0.82242	0.86207	0.82912	0.84424	0.83628	0.81357
586	0.57793	0.53412	0.42849	0.50946	0.53039	0.55305	0.57654	0.5817	0.64949	0.61377	0.63546	0.62888	0.59243	0.55925	0.53612	0.53527	0.51805	0.51367	0.44829	0.48171	0.47565	0.46821	0.45724	0.44737	0.4403	0.44207	0.46543	0.46904	0.44088	0.4497	0.43564	0.46491	0.41835	0.427	0.40128	0.42969	0.44543	0.5378	0.6352	0.68505	0.73685	0.81177	0.8092	0.83819	0.84509	0.85519	0.82947	0.83261	0.81912
588	0.50042	0.48361	0.53648	0.50236	0.50337	0.53944	0.51013	0.59291	0.60531	0.62188	0.56688	0.6417	0.59545	0.55412	0.56	0.51251	0.52741	0.49081	0.45722	0.45345	0.4422	0.42585	0.44182	0.41842	0.43871	0.42978	0.44857	0.41448	0.40615	0.41991	0.41811	0.42878	0.40456	0.41377	0.41057	0.39939	0.42524	0.50865	0.60936	0.69668	0.7196	0.75382	0.78519	0.81848	0.82101	0.81367	0.79521	0.78803	0.7695
590	0.39796	0.44404	0.4746	0.49969	0.50706	0.56497	0.52396	0.54796	0.55731	0.61939	0.60467	0.57583	0.55392	0.52768	0.48573	0.48221	0.45806	0.46764	0.43492	0.43782	0.4462	0.43986	0.43656	0.42552	0.40169	0.45416	0.45143	0.44851	0.43354	0.40608	0.42807	0.39939	0.39839	0.3783	0.39104	0.38639	0.4284	0.49629	0.56328	0.65034	0.6929	0.72943	0.76277	0.75978	0.77666	0.76609	0.77087	0.79882	0.77353
592	0.33008	0.50826	0.51667	0.43181	0.442	0.45892	0.50311	0.54861	0.54132	0.51647	0.61179	0.59792	0.52698	0.50816	0.48419	0.48262	0.44365	0.45933	0.40488	0.44214	0.42348	0.39994	0.43408	0.41975	0.40752	0.4185	0.39518	0.41057	0.38649	0.41592	0.39937	0.40249	0.4027	0.36427	0.40278	0.40471	0.41905	0.47273	0.56841	0.61651	0.67648	0.70159	0.7299	0.76804	0.76456	0.76132	0.7551	0.75884	0.73473
594	0.39548	0.56696	0.44487	0.45108	0.43025	0.5	0.49288	0.50516	0.57246	0.5619	0.5395	0.57157	0.57338	0.50378	0.50081	0.47436	0.46354	0.45218	0.42766	0.43766	0.41473	0.41574	0.39523	0.41631	0.38502	0.37496	0.37568	0.40179	0.37448	0.38361	0.37313	0.38483	0.39103	0.38055	0.38723	0.38081	0.4001	0.46092	0.57542	0.593	0.65435	0.67307	0.71196	0.73343	0.71624	0.73263	0.75176	0.72249	0.71176
596	0.41307	0.39396	0.40949	0.48194	0.49615	0.48827	0.47169	0.48311	0.5322	0.53085	0.54638	0.54737	0.51385	0.48272	0.45538	0.45355	0.42786	0.42515	0.41056	0.39164	0.37805	0.39728	0.39631	0.36774	0.39911	0.36706	0.37811	0.37587	0.374	0.38682	0.36127	0.36765	0.37813	0.33931	0.36245	0.37061	0.40143	0.47855	0.57005	0.57687	0.6261	0.66846	0.68682	0.70856	0.68813	0.73462	0.72746	0.70664	0.71485
598	0.41903	0.35858	0.35607	0.34831	0.45206	0.37918	0.39659	0.47969	0.51853	0.48013	0.51669	0.52576	0.50993	0.51435	0.44656	0.44953	0.4053	0.38912	0.41638	0.40291	0.39149	0.38793	0.38896	0.3894	0.39466	0.38466	0.36872	0.36177	0.354	0.35468	0.34238	0.37389	0.34981	0.36724	0.36827	0.39914	0.38422	0.43845	0.52983	0.57212	0.60626	0.65371	0.66431	0.67179	0.6797	0.68712	0.67392	0.70713	0.68335
600	0.52648	0.39066	0.42398	0.39298	0.39125	0.45302	0.39443	0.45327	0.49465	0.51723	0.47401	0.47368	0.46269	0.45358	0.43158	0.40896	0.41761	0.38692	0.38588	0.38568	0.37741	0.35924	0.39961	0.37057	0.34816	0.33704	0.38898	0.35865	0.37049	0.3524	0.36892	0.36865	0.37457	0.34967	0.35208	0.37167	0.39399	0.4392	0.50648	0.54871	0.58782	0.63381	0.61058	0.6308	0.67812	0.67083	0.70691	0.7034	0.6468
602	0.37651	0.40205	0.33872	0.35987	0.45647	0.39841	0.41315	0.45881	0.44468	0.44558	0.5033	0.48964	0.42536	0.42354	0.40798	0.38582	0.42042	0.37319	0.37539	0.36274	0.35686	0.35475	0.35649	0.35259	0.32842	0.34528	0.3562	0.34099	0.34677	0.33898	0.33509	0.35449	0.34933	0.34921	0.36041	0.36102	0.39647	0.44273	0.50352	0.5208	0.56336	0.59735	0.62007	0.62689	0.66645	0.63217	0.66178	0.6755	0.63074
604	0.355	0.49159	0.39123	0.35569	0.35765	0.40058	0.40865	0.43604	0.43842	0.47737	0.44936	0.4462	0.46727	0.42854	0.4143	0.4031	0.36769	0.38434	0.32502	0.35871	0.34126	0.35032	0.35256	0.35884	0.35373	0.32982	0.34561	0.35681	0.34678	0.33355	0.34519	0.33805	0.34409	0.32793	0.33465	0.36129	0.39012	0.45247	0.49226	0.51008	0.54742	0.59063	0.60446	0.61674	0.61354	0.61516	0.62032	0.63229	0.62292
606	0.2669	0.33476	0.39656	0.33354	0.42882	0.35677	0.439	0.3999	0.49044	0.46521	0.43784	0.47121	0.43338	0.42546	0.41078	0.40694	0.36638	0.36461	0.36717	0.36352	0.35801	0.38365	0.3411	0.33213	0.35713	0.32813	0.32079	0.33585	0.33855	0.32686	0.35344	0.33152	0.33865	0.35818	0.36528	0.37326	0.39874	0.41377	0.45761	0.47217	0.55249	0.59007	0.60624	0.59844	0.60749	0.59123	0.5983	0.58844	0.594
608	0.40593	0.45498	0.36166	0.39304	0.32424	0.36703	0.38096	0.43387	0.45479	0.41562	0.45077	0.46842	0.41712	0.43787	0.40588	0.38357	0.35366	0.37454	0.36138	0.35745	0.33862	0.33495	0.33637	0.33729	0.32168	0.32094	0.3383	0.31852	0.32414	0.34253	0.32227	0.36032	0.33857	0.32989	0.34233	0.36832	0.41601	0.45017	0.47221	0.51652	0.51847	0.55075	0.56621	0.58493	0.63493	0.58268	0.58673	0.5968	0.59449
610	0.31606	0.32937	0.33068	0.30564	0.3448	0.33973	0.42103	0.43057	0.40904	0.42367	0.41755	0.41261	0.3995	0.38706	0.34892	0.3543	0.3771	0.32077	0.33393	0.36126	0.34926	0.34426	0.32196	0.3487	0.33303	0.33394	0.31475	0.3583	0.32989	0.33105	0.33972	0.34368	0.34246	0.33289	0.36486	0.38849	0.43273	0.454	0.47659	0.52366	0.52396	0.54399	0.5479	0.55987	0.61324	0.54839	0.56537	0.59889	0.58739
612	0.2789	0.34182	0.35834	0.34126	0.36374	0.37977	0.3661	0.34103	0.39647	0.40908	0.41797	0.42073	0.41334	0.35634	0.39542	0.39187	0.36524	0.35623	0.35146	0.3279	0.30634	0.32105	0.34789	0.34109	0.32049	0.30307	0.30885	0.32702	0.33347	0.32917	0.35094	0.34766	0.33422	0.37296	0.3913	0.43917	0.48902	0.51859	0.46951	0.48046	0.52079	0.52151	0.53287	0.57205	0.57356	0.56465	0.55214	0.56134	0.53703
614	0.36768	0.25619	0.34068	0.31458	0.35042	0.33687	0.38079	0.40295	0.41638	0.42828	0.42016	0.42608	0.40178	0.34657	0.34299	0.35038	0.32918	0.33413	0.35763	0.35137	0.31813	0.31789	0.33565	0.31118	0.31868	0.31876	0.33117	0.33569	0.3303	0.34004	0.3519	0.37183	0.39187	0.37651	0.43707	0.52758	0.5334	0.52994	0.50979	0.43941	0.49242	0.49883	0.51078	0.54359	0.53428	0.56042	0.54533	0.54848	0.54387
616	0.27315	0.3216	0.32709	0.3585	0.36562	0.36082	0.34894	0.40092	0.3806	0.4039	0.37569	0.40839	0.38331	0.4013	0.33574	0.34773	0.34195	0.29198	0.28612	0.3257	0.32299	0.35479	0.30595	0.29686	0.30432	0.3114	0.31743	0.31585	0.35362	0.3458	0.38538	0.40298	0.4225	0.42455	0.4751	0.5686	0.65073	0.61004	0.52848	0.48341	0.48703	0.47071	0.4878	0.51043	0.50685	0.5086	0.48566	0.50478	0.52773
618	0.37962	0.22553	0.26014	0.32453	0.28624	0.3206	0.32233	0.39584	0.32626	0.39313	0.38051	0.39096	0.39226	0.35483	0.35522	0.33298	0.31568	0.34593	0.35823	0.31784	0.32235	0.32619	0.32255	0.30815	0.30785	0.31489	0.3542	0.35798	0.3461	0.41081	0.40844	0.46625	0.47294	0.48866	0.54235	0.69184	0.79395	0.70413	0.56934	0.48095	0.46121	0.45856	0.48773	0.49703	0.46368	0.50854	0.48229	0.46694	0.52226
620	0.26667	0.2292	0.29856	0.28651	0.30077	0.33753	0.32925	0.36529	0.37169	0.37081	0.40053	0.35108	0.38918	0.33611	0.37176	0.32392	0.34214	0.33211	0.36037	0.30356	0.29376	0.33715	0.3189	0.32097	0.30684	0.3303	0.34254	0.37474	0.39164	0.4445	0.49195	0.56073	0.5385	0.59411	0.68718	0.87394	1.00393	0.85233	0.61825	0.48658	0.47571	0.45107	0.47247	0.45174	0.4869	0.48143	0.49438	0.48541	0.4912
622	0.42181	0.36153	0.27359	0.3148	0.36083	0.35891	0.33275	0.33546	0.3423	0.38743	0.38079	0.36277	0.35885	0.36106	0.34022	0.32059	0.35074	0.35655	0.36138	0.3231	0.32486	0.30296	0.34873	0.31282	0.31501	0.34113	0.3694	0.4004	0.43894	0.48856	0.60319	0.62868	0.67385	0.70004	0.85445	1.11305	1.31361	1.09234	0.71501	0.51413	0.45157	0.43668	0.46179	0.45445	0.47571	0.47166	0.46338	0.46619	0.43771
624	0.27585	0.31032	0.26293	0.37159	0.33887	0.30839	0.35688	0.34814	0.38012	0.35655	0.39939	0.37066	0.33574	0.36346	0.34084	0.34082	0.35649	0.3561	0.34069	0.34246	0.32892	0.33226	0.31414	0.33472	0.33068	0.38177	0.4132	0.48316	0.48149	0.59126	0.69997	0.79825	0.85558	0.89567	1.12228	1.52809	1.85376	1.48396	0.8842	0.55385	0.45891	0.43339	0.44034	0.42393	0.47089	0.44098	0.43502	0.43424	0.45459
626	0.52973	0.26531	0.33938	0.35345	0.3574	0.3483	0.3971	0.37629	0.42452	0.38545	0.44077	0.38008	0.33236	0.33716	0.3346	0.34722	0.38955	0.36096	0.38844	0.35562	0.37413	0.35346	0.39244	0.35682	0.37593	0.41303	0.50236	0.52353	0.57286	0.67528	0.86931	1.02526	1.07073	1.1415	1.51691	2.09042	2.56451	1.95894	1.05182	0.63077	0.48995	0.44326	0.40675	0.40088	0.41344	0.42642	0.42665	0.42234	0.44073
628	0.33269	0.24502	0.44989	0.4026	0.41891	0.39848	0.39704	0.43601	0.40656	0.37002	0.41784	0.36649	0.37257	0.3554	0.38248	0.34694	0.35362	0.3808	0.35109	0.40386	0.39108	0.39885	0.43734	0.42409	0.44201	0.4707	0.54602	0.63674	0.74171	0.9173	1.12028	1.31058	1.45174	1.52295	2.0105	2.83295	3.60239	2.68899	1.39318	0.78916	0.51403	0.42842	0.42743	0.43937	0.41202	0.41249	0.39958	0.41277	0.41164
630	0.46759	0.41222	0.43065	0.42734	0.44476	0.47283	0.47794	0.41861	0.4694	0.40133	0.43539	0.39984	0.38082	0.34229	0.41042	0.38933	0.41736	0.39659	0.45473	0.43435	0.44447	0.47584	0.47408	0.45351	0.48031	0.57943	0.62625	0.75847	0.86887	1.07229	1.4008	1.72095	1.82665	1.9978	2.59103	3.75396	4.93609	3.7944	1.90617	0.90241	0.58736	0.47671	0.42527	0.36482	0.43449	0.40309	0.40066	0.42035	0.39548
632	0.37872	0.50831	0.43392	0.4395	0.60119	0.58387	0.56498	0.55214	0.54379	0.45675	0.47947	0.42546	0.42465	0.43673	0.41908	0.43568	0.43957	0.51055	0.47131	0.48754	0.55179	0.53594	0.54093	0.55237	0.61203	0.65142	0.7438	0.86746	1.07762	1.33552	1.78861	2.16263	2.30456	2.5368	3.46605	5.13653	6.78154	5.15125	2.46689	1.1546	0.66354	0.49502	0.41099	0.38894	0.40538	0.39838	0.39666	0.39186	0.38992
634	0.50316	0.49177	0.59193	0.58039	0.55172	0.60211	0.65016	0.62769	0.61705	0.5417	0.53157	0.48182	0.43424	0.4992	0.50622	0.48541	0.51219	0.53074	0.5816	0.57314	0.64678	0.60558	0.61532	0.62325	0.68179	0.79627	0.87928	1.09245	1.33572	1.68829	2.26655	2.82662	2.95948	3.31858	4.52579	6.71326	9.14433	6.94186	3.36505	1.44535	0.80276	0.57716	0.43568	0.42676	0.39801	0.38367	0.40756	0.38311	0.36232
636	0.63294	0.61958	0.6152	0.82297	0.79862	0.77656	0.67825	0.75264	0.67996	0.66409	0.58715	0.55386	0.51231	0.5151	0.55179	0.61076	0.58992	0.6273	0.63358	0.68608	0.70047	0.714	0.74065	0.74655	0.80676	0.91291	1.08503	1.31648	1.52888	2.1194	2.82977	3.49381	3.8078	4.09967	5.76525	8.76318	11.8514	9.21331	4.49259	1.92599	0.93543	0.62732	0.51776	0.41602	0.40427	0.39488	0.37974	0.41684	0.40262
638	0.69908	0.91341	0.70406	0.85308	0.95589	0.86766	0.84515	0.85843	0.79865	0.70889	0.61289	0.57943	0.60489	0.59607	0.61492	0.66243	0.72186	0.70607	0.76039	0.81335	0.82409	0.85246	0.82984	0.8831	0.92249	1.05759	1.32648	1.5864	1.94597	2.54297	3.53069	4.37929	4.7299	5.17141	7.2164	11.0711	15.006	11.9155	5.88705	2.39381	1.16921	0.75913	0.53802	0.44847	0.41822	0.38006	0.39306	0.35872	0.39459
640	0.64631	0.84285	1.01986	1.06722	1.1076	0.9812	1.13166	1.05018	0.86732	0.75251	0.74326	0.7504	0.65987	0.69835	0.72158	0.71903	0.7729	0.84452	0.89599	0.91156	0.91929	0.99663	0.99257	1.00614	1.05727	1.26587	1.5937	1.90824	2.33604	3.08619	4.29973	5.41935	5.85946	6.56341	8.96205	13.4757	18.4448	15.0013	7.41044	3.02729	1.40647	0.85239	0.54776	0.47788	0.43025	0.40918	0.36219	0.40135	0.39787
642	0.88974	0.82019	1.11885	1.20845	1.26834	1.2604	1.29665	1.27579	1.14065	0.92445	0.86458	0.76889	0.73702	0.799	0.76932	0.84855	0.84959	0.96376	1.0282	1.06235	1.12147	1.2127	1.22486	1.22574	1.32817	1.47355	1.79948	2.25063	2.78639	3.74811	5.17965	6.46315	6.96875	7.71907	10.6599	16.2017	22.0608	18.1736	9.03192	3.69042	1.68658	0.98572	0.61369	0.52478	0.48365	0.42342	0.42731	0.40802	0.36401
644	0.77757	1.05102	1.18782	1.41122	1.37596	1.37417	1.36206	1.41049	1.26669	1.0933	0.90831	0.90238	0.82095	0.88823	0.96261	0.94918	0.99824	1.11725	1.14983	1.24495	1.25928	1.32794	1.36279	1.40963	1.47906	1.74456	2.08354	2.57256	3.25184	4.32213	6.00315	7.51788	8.14827	9.00679	12.5389	18.7582	25.8801	21.6847	11.0563	4.41694	2.03738	1.10527	0.67776	0.53749	0.45982	0.4528	0.4122	0.39825	0.4234
646	1.40716	1.13121	1.36201	1.41468	1.51646	1.6247	1.60375	1.56958	1.42321	1.24417	1.08053	0.99354	0.93613	0.97775	1.01377	1.0745	1.16731	1.26298	1.34401	1.40574	1.44818	1.53101	1.50807	1.59368	1.65815	1.92619	2.41746	2.93208	3.72716	4.91528	6.85521	8.45314	9.13407	10.2888	14.042	21.395	29.1472	25.0122	13.2591	5.54822	2.40183	1.31753	0.80446	0.53674	0.50035	0.43707	0.40524	0.39347	0.3959
648	1.37036	1.20051	1.43409	1.70556	1.71385	1.72221	1.84203	1.7331	1.51453	1.33834	1.16365	1.06792	1.04253	1.01263	1.15425	1.16951	1.19894	1.36665	1.39057	1.57918	1.62147	1.72139	1.73399	1.7402	1.85103	2.19686	2.7318	3.33793	4.1253	5.41343	7.57284	9.55613	10.4278	11.4795	15.6441	23.4464	32.2066	28.3541	15.4185	6.37395	2.81133	1.46178	0.87611	0.63034	0.50743	0.46157	0.44879	0.39834	0.40574
650	1.17134	1.57742	1.88186	1.83611	1.87024	1.82029	1.81999	1.8909	1.6976	1.40445	1.29138	1.12207	1.0994	1.12486	1.19721	1.35272	1.40927	1.57374	1.54212	1.662	1.76852	1.79123	1.96363	1.87663	2.06919	2.40669	3.06572	3.66391	4.45484	6.00243	8.43282	10.421	11.5363	12.5482	17.0532	25.0861	34.2607	31.4073	17.659	7.29497	3.13443	1.64033	0.96822	0.68011	0.5461	0.47291	0.41216	0.44626	0.42512
652	1.26918	1.31014	1.89474	1.72615	2.24134	2.01708	2.00613	1.82673	1.73706	1.50798	1.3107	1.19547	1.16046	1.1974	1.26352	1.35378	1.49985	1.62635	1.78163	1.83899	1.91901	2.00581	2.02715	2.08464	2.25176	2.56701	3.23342	3.97077	4.99113	6.45596	8.80338	11.0886	12.2362	13.7012	18.1857	26.433	35.5926	33.3822	19.3636	8.25357	3.54853	1.82259	1.06026	0.71605	0.57945	0.50296	0.45913	0.44649	0.42885
654	1.6971	1.80703	1.96315	2.15487	2.18808	2.26164	2.06712	2.0541	2.02021	1.58985	1.39399	1.24496	1.27191	1.32605	1.40134	1.39226	1.63754	1.74814	1.84677	1.97081	2.07254	2.13688	2.1644	2.29255	2.41941	2.87869	3.46231	4.26894	5.28243	6.77309	9.32561	11.7557	12.9805	14.4237	18.6192	27.1121	36.1659	34.7277	20.7399	9.19102	3.86823	1.98545	1.10264	0.76493	0.6046	0.50619	0.44714	0.42333	0.44336
656	1.34635	1.73193	1.95553	1.86368	2.20458	2.09484	2.23438	2.08871	2.06216	1.65951	1.54001	1.35286	1.23828	1.28964	1.37035	1.54366	1.73835	1.7512	1.88787	2.04929	2.14939	2.25339	2.31676	2.35396	2.57753	3.03582	3.6323	4.64231	5.64513	7.23796	9.72212	12.2755	13.4954	15.1105	19.3579	27.2831	36.3448	35.0045	21.8234	9.76517	4.18698	2.10297	1.17014	0.74544	0.62896	0.53354	0.46186	0.4054	0.46739
658	1.38281	1.8226	1.96741	1.91097	2.08315	2.25129	2.12882	2.11344	2.00081	1.76125	1.56619	1.41784	1.40141	1.4474	1.50456	1.54369	1.74774	1.83511	2.0028	2.1269	2.23906	2.36149	2.47525	2.61708	2.78448	3.22724	3.99481	4.99504	6.10288	7.80001	10.3709	12.6585	14.1919	15.5811	19.7191	27.2734	35.7047	34.8648	22.1738	10.2551	4.30554	2.14855	1.21527	0.84157	0.60246	0.52088	0.42138	0.44247	0.38575
660	1.76399	1.61134	1.85681	2.04239	2.15873	2.33234	2.17202	2.19315	2.04922	1.88348	1.66384	1.49486	1.43438	1.43833	1.55534	1.71419	1.84482	2.0459	2.08637	2.24206	2.3585	2.56485	2.71149	2.83454	3.09414	3.50463	4.48878	5.61116	6.75527	8.69592	11.0716	13.6896	15.1845	16.4815	20.0707	27.3836	35.4154	34.499	22.0529	10.2655	4.51135	2.2079	1.25727	0.81491	0.66012	0.52532	0.4418	0.42166	0.41897
662	1.74657	1.88895	2.04025	2.15951	2.28314	2.34361	2.53103	2.3788	2.21586	1.97906	1.77326	1.59497	1.46442	1.61176	1.66763	1.87765	1.99837	2.11785	2.30117	2.54044	2.73406	2.84703	3.00665	3.23511	3.55559	4.17541	5.27707	6.7506	7.86381	9.95443	12.6604	15.0364	17.0389	18.2567	21.5896	28.5229	35.6265	33.8236	21.8074	10.4346	4.62893	2.30308	1.33532	0.93204	0.6329	0.54361	0.44866	0.44	0.41351
664	1.89848	2.03057	2.47304	2.57211	2.57222	2.62285	2.72054	2.5508	2.37454	2.20549	1.9813	1.82957	1.66589	1.83886	1.86784	2.12585	2.25068	2.55651	2.73714	3.01271	3.28358	3.4711	3.63458	3.8497	4.30416	5.12173	6.48018	8.34345	9.96856	12.1988	15.0824	17.8615	19.9423	21.18	23.9114	30.551	37.0168	33.873	21.9013	10.7156	4.67145	2.35292	1.36427	0.91533	0.71196	0.5292	0.48028	0.45843	0.43961
666	2.19263	2.31962	2.72064	2.96385	3.15148	3.23021	3.07771	2.92212	2.71195	2.63596	2.47401	2.15304	1.95339	2.10934	2.18771	2.57436	2.67027	2.9725	3.30348	3.77786	4.09914	4.22615	4.54631	4.80112	5.51948	6.6094	8.45394	10.8968	13.1553	15.8104	18.9176	22.3903	25.2462	25.7293	28.1887	34.7406	40.7083	34.9137	22.2409	10.9582	4.93063	2.53785	1.44851	0.98368	0.71407	0.56168	0.4791	0.45958	0.43066
668	2.5383	2.70194	3.15259	3.73475	3.83392	3.85379	3.84781	3.57799	3.26152	3.204	2.80019	2.59282	2.45641	2.56042	2.81881	2.98267	3.47714	3.8349	4.23933	4.81518	5.07798	5.52324	5.79478	6.16641	6.94725	8.56474	11.1648	14.5278	16.9449	20.6242	24.6255	29.0189	32.2703	32.6147	34.1257	41.8332	46.7137	37.3058	22.5034	11.392	5.25404	2.62658	1.6121	1.10925	0.81251	0.67011	0.51284	0.47147	0.48606
670	2.85519	3.35108	3.89268	4.49738	4.77704	5.00103	4.48893	4.4386	4.12969	3.9751	3.52334	3.21083	2.87032	3.16686	3.34315	3.72794	4.3436	4.79381	5.53307	6.16993	6.75984	7.12824	7.453	8.13754	9.08934	10.9843	14.6105	19.3578	22.672	26.842	32.1137	37.5605	41.3288	41.2368	42.4145	50.6448	55.3768	41.6501	24.0331	12.0692	5.50133	2.96709	1.73965	1.27137	0.96263	0.68808	0.57783	0.48897	0.51798
672	4.21665	4.14026	4.62061	5.21994	5.86112	6.01048	5.45425	5.1633	4.88124	4.88298	4.18065	3.83045	3.59153	3.7834	4.12396	4.52621	5.17982	5.9461	6.69366	7.45546	8.47348	8.75624	9.35668	10.1159	11.2216	13.896	18.2924	24.1682	28.4271	34.1146	40.1066	46.7615	51.3336	50.98	51.0708	61.1344	65.763	47.0564	26.3111	12.9766	6.10881	3.29197	1.97188	1.45154	1.10126	0.77974	0.652	0.56478	0.5558
674	4.09033	5.07025	5.36742	6.50636	6.82313	7.22732	6.43582	6.35852	5.84126	5.91217	5.16012	4.40895	4.06036	4.40428	4.79414	5.41748	6.2456	7.19961	8.3189	9.00249	10.0318	10.5306	11.2899	12.0009	13.7244	17.0728	22.6368	29.6018	34.8775	41.5502	48.6243	56.417	62.2197	61.1348	60.9151	71.9823	76.7749	52.8934	28.8013	14.0726	6.70197	3.58961	2.17763	1.60521	1.19673	0.89573	0.67144	0.61159	0.65286
676	5.85199	5.71544	6.6413	7.05243	7.77928	8.11483	7.76647	7.40072	6.85203	6.49647	5.73356	5.2117	4.69887	4.96992	5.50586	6.25342	7.0829	8.08456	9.39323	10.3516	11.7112	12.303	13.3794	14.0969	15.7255	19.5535	26.1665	34.3133	40.1784	48.0453	56.2926	65.4624	71.5452	70.2397	69.8322	82.4281	86.5315	58.2729	30.8982	15.3122	7.19634	3.93413	2.45279	1.74152	1.37937	1.02036	0.75708	0.69441	0.66336
678	4.85592	6.27373	6.9958	8.12476	8.77808	9.0279	8.34793	7.95379	7.6092	6.97747	6.42724	5.48364	5.31155	5.41188	5.95937	6.91432	7.95584	9.14816	10.323	11.5101	12.8383	13.7247	14.3535	15.5507	17.4043	21.9655	29.04	38.0901	44.8038	53.4267	62.1662	72.1108	79.4943	77.4429	76.4626	89.5901	94.82	63.0324	32.8777	16.0785	7.71008	4.14775	2.67704	1.96483	1.48192	1.10424	0.79927	0.73974	0.73705
680	6.38963	7.02384	7.61162	8.23345	9.41381	9.55973	9.04312	8.39275	8.13787	7.65853	6.81714	6.03503	5.6625	5.76737	6.40816	7.34826	8.42136	9.60428	11.015	12.5808	13.6161	14.4694	15.3833	16.322	18.5171	23.3149	30.9546	40.4848	47.5348	56.9203	65.7483	76.3347	84.2414	82.215	80.3808	94.5656	99.4462	66.0761	34.2523	16.7003	8.04958	4.31656	2.74885	2.01628	1.5656	1.14896	0.84174	0.74755	0.74106
682	6.82141	5.84842	7.64159	8.9112	9.42532	9.31111	8.9883	8.44444	8.08484	7.64364	7.07438	6.06468	5.60245	6.02941	6.64747	7.24812	8.55675	9.63962	11.3387	12.551	13.7854	14.6594	15.6071	16.8107	18.9906	23.5718	31.206	40.6968	48.6303	57.5825	67.0107	77.5376	85.1188	83.596	82.0414	95.6052	100	66.9767	34.5806	16.8077	8.33296	4.50241	2.86917	2.14581	1.6252	1.21714	0.8828	0.77058	0.72977
684	6.39235	6.67883	7.14375	8.60276	9.2904	9.63758	8.98981	8.59403	8.01479	7.54574	6.85226	5.84404	5.62312	5.93969	6.36987	7.26863	8.30026	9.66936	10.9814	12.5786	13.5905	14.5831	15.4875	16.5003	18.4493	23.1988	30.8166	39.8262	47.1675	56.2631	65.1095	75.3437	83.243	81.8853	80.5722	92.636	98.0991	65.4853	33.9497	16.4447	8.17908	4.52246	2.89482	2.06631	1.60139	1.20951	0.87821	0.75234	0.74624
686	5.64327	5.45083	7.17276	8.15399	9.0177	9.204	8.56922	7.75277	7.36777	7.16282	6.43634	5.6433	5.2135	5.55279	6.02637	7.01874	7.8018	8.85046	10.2868	11.7369	12.8415	13.4818	14.7261	15.5808	17.5642	21.5283	28.8452	37.6044	44.4367	52.7139	61.2963	70.5604	77.7433	76.9141	75.7586	87.6231	92.2268	62.1894	32.5718	15.7305	7.93932	4.3694	2.83006	2.12392	1.60141	1.14265	0.87524	0.7201	0.74654
688	5.12255	5.99259	6.53715	7.09319	7.99952	7.92507	7.7319	7.12814	7.08729	6.70105	5.61088	5.09516	4.90156	4.93339	5.61905	6.25182	7.07508	8.25068	9.55705	10.7943	11.7337	12.4914	13.3593	14.1877	16.0131	19.9798	26.2686	33.981	40.1145	47.9384	55.4276	64.2517	71.5226	70.2285	69.36	79.7918	84.2773	57.2409	30.1564	15.0008	7.52432	4.08239	2.66345	1.95643	1.51362	1.1195	0.85437	0.73862	0.67648
690	4.64761	5.47331	5.9346	6.69177	7.12599	7.63708	6.84227	6.49969	6.39045	5.89238	5.43243	4.7253	4.44903	4.68906	5.03637	5.66617	6.30554	7.42958	8.22938	9.56182	10.3943	11.0052	11.7682	12.6823	14.3559	17.7968	23.3922	30.4936	36.1664	42.6636	49.4072	56.9027	62.8975	62.9307	62.4527	71.629	75.4731	52.0534	27.7687	13.6504	6.95559	3.80522	2.47806	1.88066	1.37068	1.05003	0.82924	0.66746	0.64354
692	4.17381	4.46219	5.21574	5.76063	6.43667	6.60914	6.07471	5.50783	5.43821	5.13238	4.60061	4.11972	3.85253	4.07946	4.42859	5.01801	5.56761	6.17544	7.2391	8.39474	9.1156	9.63188	10.3025	11.1859	12.5651	15.4665	20.0286	26.3537	30.9553	36.9936	42.7864	49.0888	54.8542	54.2643	54.6399	62.2152	65.8389	46.1018	24.7647	12.3769	6.30203	3.56942	2.24497	1.70392	1.31142	0.96025	0.70793	0.62554	0.59854
694	3.57394	4.04831	4.47272	5.16749	5.43185	5.43551	5.49981	5.13588	4.77559	4.6193	4.05547	3.67665	3.36557	3.46056	3.87087	4.21103	4.79449	5.49338	6.26609	7.16779	7.94051	8.46496	8.9033	9.4362	10.7988	13.5067	17.3714	22.6559	26.5256	31.8531	36.8995	42.3275	47.2058	46.9439	46.8762	53.4886	57.1783	39.9509	22.0648	11.0252	5.70118	3.15162	2.11648	1.55064	1.22399	0.91761	0.69121	0.59323	0.5742
696	3.53075	3.88651	3.93919	4.23115	4.82512	4.93785	4.48855	4.18123	4.25202	3.96866	3.47468	3.07575	2.92123	3.00353	3.18971	3.74241	4.13425	4.72112	5.33466	6.16015	6.85392	7.22112	7.65559	8.31538	9.25815	11.4863	14.875	19.1769	22.6351	27.344	30.8923	35.8723	40.2854	39.9887	40.5747	45.9724	49.0286	34.9688	19.704	10.0327	5.06995	2.96039	1.90244	1.40085	1.08356	0.80105	0.61182	0.49883	0.47466
698	2.8952	3.07696	3.10876	3.43283	3.92878	4.23865	3.97797	3.53749	3.46746	3.25893	2.99125	2.76702	2.46425	2.56149	3.03469	3.24527	3.43169	4.13656	4.59673	5.23531	5.65202	6.07201	6.59759	7.18095	8.1588	9.83183	12.5724	16.357	19.1591	22.9283	26.7864	30.4178	33.9557	34.7181	35.0862	39.4973	41.9913	30.8016	17.377	8.85113	4.58595	2.70144	1.7322	1.29854	1.01206	0.76689	0.55867	0.50973	0.48895
700	2.47124	2.8974	2.93195	3.12388	3.43084	3.57836	3.30985	2.99408	2.9733	2.98303	2.74018	2.32593	2.26594	2.18207	2.58198	2.77229	3.01045	3.48663	3.9064	4.50647	5.02014	5.21719	5.75093	6.21805	6.99501	8.51511	10.5689	14.2077	16.7473	19.3731	22.7073	26.0579	28.9698	29.7962	29.863	34.3043	36.6453	26.8826	15.2264	7.84184	3.97514	2.35472	1.5924	1.1999	0.8736	0.68794	0.53726	0.43939	0.45634
702	2.33668	2.21873	2.71866	2.58744	2.92289	3.11053	2.91019	2.7763	2.68486	2.50446	2.33778	2.23722	1.88369	2.06122	2.20149	2.42612	2.72414	3.04865	3.37885	3.8326	4.35567	4.63149	5.03936	5.53395	6.11197	7.44053	9.47394	12.0376	14.3388	16.9928	19.8929	22.4304	25.3132	25.8618	26.4056	29.648	32.1377	24.3109	13.8755	7.08904	3.67594	2.24496	1.44138	1.08529	0.80788	0.65202	0.4786	0.43853	0.39072
704	1.85577	2.25141	2.41278	2.57077	2.7911	2.81203	2.55086	2.53162	2.28524	2.23937	2.16287	1.79288	1.85025	1.79998	1.91407	2.20821	2.34385	2.64605	3.02785	3.56216	3.73946	3.99428	4.40104	4.71295	5.46002	6.39206	8.32576	10.7121	12.6026	14.7842	17.1914	19.6119	22.0416	22.4109	23.3059	26.375	28.7041	21.4972	12.3254	6.46643	3.40841	2.03461	1.30182	1.00506	0.76596	0.59955	0.49599	0.41049	0.3786
706	1.53892	1.9882	2.12183	2.19626	2.40964	2.4222	2.24145	2.21589	2.00786	2.00975	1.80906	1.5987	1.57688	1.70052	1.75356	1.87284	2.17482	2.35106	2.73495	3.08169	3.40042	3.57695	3.90869	4.29291	4.89726	5.71734	7.60616	9.69697	11.1818	13.4221	15.5328	17.6757	19.7183	20.0779	21.0191	23.9851	26.0325	19.8268	11.3096	5.80593	3.16512	1.82447	1.22262	0.86642	0.68147	0.53159	0.43656	0.38146	0.37189
708	1.63646	1.55653	2.02468	1.85854	2.11229	2.19017	2.35666	2.06081	1.76756	1.73452	1.69407	1.50501	1.47005	1.59604	1.5548	1.78858	1.94735	2.22102	2.46553	2.79952	3.06195	3.38596	3.58836	3.89348	4.47477	5.12828	6.97072	8.65535	10.3225	12.376	14.1393	16.2873	17.9727	18.3564	19.1219	22.144	24.086	18.3091	10.4812	5.54199	2.89897	1.75333	1.13725	0.88281	0.716	0.52205	0.39464	0.33801	0.34352
710	1.50532	1.28758	1.82699	1.84006	1.93018	1.99567	1.89673	1.76284	1.8041	1.72627	1.54322	1.32016	1.35748	1.34472	1.53418	1.70749	1.79554	2.01201	2.25405	2.67116	2.77399	3.083	3.38852	3.53353	4.03346	5.04243	6.33721	8.06409	9.67423	11.2143	12.907	14.9901	16.7195	16.8154	17.6432	20.5345	22.4777	17.0503	10.0142	5.08946	2.79562	1.74655	1.0774	0.73789	0.64814	0.5077	0.39615	0.32808	0.30505
712	1.53731	1.2606	1.44729	1.70228	1.82295	1.93142	1.92253	1.81771	1.75383	1.67675	1.33378	1.22824	1.20698	1.31896	1.35283	1.54053	1.73111	2.04044	2.17906	2.51325	2.72927	2.82898	3.12742	3.44115	3.68256	4.60318	5.90236	7.53857	8.98871	10.4713	12.3916	14.0841	15.752	16.2051	16.5163	19.5266	21.321	16.1478	9.46915	4.89696	2.58268	1.57809	1.00461	0.74051	0.59311	0.46839	0.38593	0.31987	0.29247
714	1.25822	1.47607	1.68855	1.66177	1.63142	1.69608	1.78909	1.72087	1.60925	1.45722	1.42634	1.32244	1.23343	1.27766	1.29615	1.47522	1.64376	1.86911	2.04683	2.23369	2.57213	2.66884	2.96141	3.15645	3.59497	4.44566	5.62499	7.07904	8.31464	9.65693	11.5983	13.5949	14.7582	15.0195	15.8737	18.2659	20.5044	15.2974	9.07707	4.5775	2.48175	1.57237	0.93151	0.72509	0.57284	0.43986	0.40413	0.32994	0.29599
716	1.10811	1.31748	1.37017	1.45674	1.73206	1.73822	1.64043	1.58864	1.43534	1.47521	1.25162	1.20306	1.12872	1.08892	1.15479	1.31414	1.56561	1.74023	1.96378	2.26983	2.42854	2.52817	2.68175	3.00271	3.28787	4.03856	5.09987	6.64331	7.87601	9.50973	10.8504	12.567	13.954	14.2892	14.9547	17.5126	19.3254	14.517	8.31238	4.2992	2.39127	1.44094	0.92953	0.63929	0.53237	0.44351	0.33134	0.29549	0.29146
718	1.16714	1.24891	1.23169	1.39071	1.74586	1.65033	1.54025	1.48976	1.449	1.34734	1.37423	1.12994	1.08612	1.0854	1.20362	1.26921	1.44089	1.615	1.72958	2.02467	2.23299	2.4657	2.59759	2.89259	3.07188	3.80954	5.02079	6.33062	7.41513	8.90602	10.1225	11.925	13.0949	13.5315	13.9656	16.5772	18.297	13.9934	8.06177	4.00236	2.26023	1.36675	0.87679	0.69924	0.5369	0.40389	0.33303	0.29122	0.27635
720	1.2682	1.15748	1.29627	1.48082	1.48008	1.689	1.47999	1.41658	1.29806	1.33723	1.17378	1.0462	1.02002	1.008	1.17691	1.15563	1.39366	1.44621	1.74888	1.95283	2.08648	2.34239	2.45943	2.71013	2.95587	3.61785	4.62471	5.89464	6.82079	8.36317	9.72246	11.2458	12.4887	12.9802	13.2818	15.6851	17.7268	13.2491	7.8871	3.99319	2.20581	1.31332	0.80885	0.63361	0.50449	0.39308	0.30748	0.25537	0.25429
722	0.99141	0.97882	1.07274	1.29075	1.59459	1.55136	1.51336	1.44797	1.35562	1.27183	1.07795	1.11153	1.01608	0.97534	1.10067	1.11085	1.26805	1.49779	1.65803	1.84592	2.0972	2.19735	2.28073	2.61044	2.77589	3.29155	4.47821	5.58521	6.58218	7.98102	9.34994	10.6741	11.8683	12.1881	12.664	14.8898	16.7849	12.8069	7.51023	3.84339	2.0436	1.26326	0.78262	0.61541	0.48242	0.35469	0.32359	0.29832	0.25134
724	1.0931	1.22924	1.26498	1.2226	1.59125	1.4358	1.33565	1.30203	1.11639	1.20259	1.09866	0.98966	0.94225	0.96247	1.04328	1.06738	1.26814	1.45602	1.63067	1.75478	2.01824	2.08823	2.24771	2.40654	2.55442	3.25544	4.04622	5.29638	6.20944	7.63913	8.89147	10.2509	11.3224	11.6803	12.1366	14.0959	15.9387	12.2532	7.12523	3.79042	2.0481	1.2463	0.8713	0.58041	0.48687	0.33903	0.28017	0.28796	0.22395
726	1.0764	1.06515	1.20085	1.1142	1.18217	1.37295	1.38719	1.19603	1.22237	1.02013	0.91867	0.93254	0.89422	0.96228	0.9539	1.00109	1.25556	1.28549	1.38853	1.71198	1.70444	1.9001	2.21171	2.21137	2.57999	3.06952	3.96784	5.12354	5.9549	7.25127	8.31718	9.52489	10.8156	10.6995	11.2588	13.5157	14.9197	11.5041	6.89089	3.54997	1.95896	1.33151	0.74972	0.60222	0.42849	0.37228	0.30196	0.24354	0.26583
728	1.67461	1.0245	1.28256	1.16819	1.37966	1.24392	1.28125	1.28725	1.14393	1.13355	0.89657	0.89106	0.88957	0.88322	0.87986	0.95189	1.07002	1.33366	1.45713	1.67088	1.65009	1.86922	2.05614	2.25187	2.4137	3.00964	3.7393	4.93112	5.8823	6.87611	7.98277	9.48216	10.3359	10.604	10.9528	13.0584	14.4256	11.1967	6.45498	3.41205	1.89235	1.19666	0.73027	0.5295	0.40703	0.35166	0.25531	0.29119	0.2433
730	0.75147	0.66925	0.80126	1.11925	1.23775	1.23944	1.33297	1.08816	1.1602	1.07489	0.94091	0.86332	0.82139	0.8685	0.91447	1.08648	1.11682	1.13536	1.41556	1.5435	1.75595	1.85225	1.98242	2.09136	2.48447	2.76341	3.54545	4.90681	5.64479	6.67704	7.76816	9.04763	10.0005	10.309	10.475	12.5156	13.8475	10.8654	6.23623	3.21763	1.85594	1.10773	0.71583	0.52	0.41411	0.32032	0.29174	0.26398	0.26529
732	1.28195	1.04951	0.96047	0.91463	1.0879	1.24452	0.9774	1.023	1.01313	0.91652	0.90943	0.82189	0.82929	0.76189	0.87578	0.93441	1.06266	1.19191	1.31379	1.54947	1.76744	1.81013	1.94394	2.00798	2.30245	2.7091	3.58341	4.58497	5.58463	6.49934	7.82319	8.87309	9.8564	10.0346	10.3554	12.0226	13.4152	10.1997	5.85339	3.16654	1.70141	1.07106	0.70372	0.52427	0.43156	0.30576	0.26136	0.22512	0.23415
734	0.82964	0.98033	0.8674	0.91601	1.34659	1.239	1.15083	1.17269	1.03651	0.9448	0.86482	0.89755	0.75426	0.76899	0.86718	0.98132	1.06214	1.25415	1.46619	1.46418	1.69178	1.68988	1.89025	2.04096	2.21995	2.74838	3.57939	4.70567	5.5494	6.33981	7.41589	8.62187	9.80075	10.006	10.0398	11.9618	13.1855	9.85258	5.65205	3.02607	1.68733	1.05158	0.73876	0.49587	0.42542	0.33098	0.26459	0.26115	0.23111
736	1.07288	0.88264	1.03487	1.26952	1.15411	1.18472	1.18185	1.09742	1.05953	0.95235	0.84235	0.84548	0.74894	0.77348	0.9141	0.97103	1.03442	1.26841	1.37771	1.51594	1.6403	1.735	1.86922	2.06165	2.15738	2.7057	3.48527	4.65559	5.35316	6.44114	7.62707	8.93465	9.89514	9.68805	9.91232	11.6957	12.8015	9.60536	5.63582	2.96261	1.69743	1.09609	0.64971	0.45273	0.4245	0.34942	0.28428	0.22969	0.20613
738	1.00693	0.92812	0.81737	1.22786	1.26549	1.22596	1.1694	1.11894	0.99988	1.00739	0.83675	0.72569	0.74027	0.84903	0.81205	0.92838	1.04593	1.22368	1.3499	1.60219	1.7287	1.74908	1.9187	1.88123	2.21474	2.7373	3.47942	4.56656	5.50335	6.62348	7.52661	8.64848	9.77917	9.69167	9.84663	11.8428	12.6069	9.39253	5.51078	2.97981	1.59411	1.01609	0.66395	0.52992	0.38828	0.31444	0.24451	0.25998	0.24323
740	1.16856	0.92397	0.96053	1.15019	1.12331	1.10644	1.21664	0.9824	1.00337	0.96843	0.91651	0.85412	0.72481	0.7902	0.78649	0.9545	1.0245	1.24219	1.39784	1.47991	1.7036	1.75059	1.87716	1.9683	2.24007	2.85142	3.67205	4.5225	5.3104	6.47026	7.50516	8.67522	9.50036	9.5216	9.93743	11.674	12.501	9.05083	5.45357	2.93098	1.56844	0.96852	0.67315	0.47295	0.45318	0.30265	0.27237	0.27091	0.22649
742	0.57474	0.89494	0.77659	0.92857	1.02129	1.19477	1.22354	1.04606	1.01022	1.04727	0.79921	0.78854	0.77414	0.75493	0.86285	0.91256	1.0895	1.18511	1.31015	1.52698	1.69445	1.70914	1.80801	2.04297	2.30308	2.63996	3.63551	4.50412	5.54073	6.29696	7.59881	8.77683	9.70641	9.64885	9.77847	11.625	11.921	8.96286	5.18927	2.71237	1.55679	0.93282	0.64441	0.49322	0.38225	0.28997	0.25267	0.21885	0.20208
744	0.73512	0.96807	0.92466	1.11538	1.15157	1.09931	1.0144	1.14643	1.09575	1.06013	0.85298	0.79388	0.76124	0.8454	0.82102	0.97246	1.09868	1.05894	1.39779	1.51702	1.55062	1.7153	1.88136	2.08082	2.18745	2.8478	3.4735	4.64173	5.33108	6.46171	7.65086	8.79818	9.62298	9.59256	9.78124	11.0637	11.8697	8.73844	4.91866	2.68161	1.53346	0.88821	0.61243	0.46311	0.4173	0.27997	0.20674	0.23726	0.21095
746	0.7025	0.91156	0.98104	0.87135	1.14674	1.13276	0.92347	1.04452	1.0083	0.86615	0.79458	0.8337	0.67486	0.7882	0.85778	0.95202	0.97278	1.11724	1.31071	1.38367	1.66819	1.75063	1.89454	1.95102	2.10385	2.64767	3.61933	4.54558	5.33927	6.42622	7.59072	8.78153	9.65179	9.49527	9.55845	11.4351	11.9598	8.49427	4.72586	2.59899	1.43659	0.85949	0.59039	0.43744	0.34864	0.29889	0.26604	0.19834	0.21616
748	1.08032	1.04412	0.7826	0.893	1.16553	1.19414	1.13382	1.05507	1.04575	1.03181	0.86929	0.72766	0.6714	0.78917	0.8332	0.8779	0.9271	1.14688	1.29648	1.3629	1.60276	1.69952	1.67885	1.98664	2.25173	2.62355	3.53045	4.45769	5.34195	6.31177	7.35312	8.66616	9.84639	9.42443	9.47092	11.0155	11.6237	8.22202	4.60095	2.48842	1.42275	0.92325	0.57425	0.4701	0.36816	0.23905	0.22364	0.20032	0.19827
750	1.21208	0.81635	0.92267	0.73614	1.07934	1.10456	1.10209	0.89848	0.99894	0.87168	0.78331	0.75902	0.70734	0.76725	0.67514	0.86013	0.97684	1.11417	1.24247	1.40981	1.62959	1.7153	1.74578	2.02522	2.08269	2.68341	3.36012	4.55118	5.46715	6.42916	7.33237	8.43683	9.48969	9.48064	9.3879	10.827	11.5292	8.08499	4.54092	2.34002	1.3206	0.9139	0.55367	0.44401	0.35153	0.26127	0.22897	0.22205	0.17621
752	0.8629	0.74833	0.96205	0.9725	1.02339	1.03827	1.06269	1.08982	0.9177	0.95097	0.88384	0.68888	0.68298	0.61522	0.8243	0.89403	0.87501	1.13746	1.14414	1.42364	1.52313	1.64519	1.68653	1.83602	2.16441	2.65889	3.35111	4.27816	5.24528	6.08017	7.27424	8.40339	9.25696	9.18587	9.17046	10.6621	11.0549	7.87528	4.24973	2.27823	1.24707	0.85699	0.55167	0.42661	0.37005	0.28183	0.26464	0.20536	0.17426
754	0.55263	0.58965	0.65668	0.90859	1.29554	1.15806	0.86947	0.90992	0.81799	0.90408	0.82914	0.68272	0.59742	0.656	0.76824	0.82219	0.94928	1.06133	1.26435	1.40105	1.54883	1.61632	1.76996	1.92549	2.02531	2.55889	3.22156	4.31178	5.14205	6.07446	7.09227	8.34793	9.11503	8.93311	8.91182	10.1924	11.0487	7.30849	4.35661	2.22384	1.25158	0.79569	0.55794	0.41668	0.34191	0.28849	0.21721	0.22825	0.21418
756	0.73476	0.72393	0.69063	0.95549	1.01608	1.09589	1.02012	1.02848	0.85649	0.85048	0.67301	0.59178	0.69769	0.77531	0.65195	0.84703	0.88154	1.02989	1.1066	1.3947	1.47746	1.7107	1.64939	1.89298	1.88672	2.46072	3.23064	4.25723	4.88427	5.87828	6.84382	8.06068	8.81235	8.54821	8.6249	9.88614	10.5808	7.35214	4.03149	2.10746	1.3116	0.77466	0.54343	0.39106	0.32757	0.2173	0.22353	0.14813	0.22878
758	0.46403	0.21634	0.97622	1.00486	0.86785	0.97007	0.9496	0.90956	0.88699	0.79055	0.70604	0.64157	0.61199	0.70835	0.63605	0.80804	0.86373	0.98112	1.11421	1.36088	1.53627	1.45461	1.65906	1.7116	2.10439	2.3384	3.02814	4.0729	4.80994	5.55848	6.5051	7.71958	8.43809	8.43738	8.22963	9.45839	10.3232	7.04555	3.84022	2.08885	1.18662	0.68079	0.50947	0.33	0.28635	0.25903	0.18529	0.18152	0.16281
760	0.41678	0.95139	0.74583	0.68309	0.91996	0.83765	0.82374	0.69375	0.85932	0.72307	0.84864	0.66976	0.60477	0.53971	0.69503	0.81392	0.81094	1.00316	1.15132	1.26679	1.29214	1.52541	1.53268	1.69088	1.8547	2.22944	2.89605	3.89177	4.59132	5.30383	6.17993	7.27136	8.09137	7.86984	8.00104	9.17761	9.71969	6.62273	3.49676	1.85046	1.12936	0.66005	0.46381	0.4044	0.28106	0.20834	0.20801	0.21838	0.20201
762	1.0359	0.4875	0.70304	1.00044	0.79963	0.88131	0.81584	0.88459	0.9204	0.64466	0.67096	0.61925	0.62692	0.54871	0.75502	0.66512	0.80968	0.88582	0.97089	1.17223	1.30085	1.29767	1.50528	1.60663	1.78587	2.26625	2.93639	3.46424	4.43216	5.18344	5.98463	6.96641	7.65215	7.53284	7.63678	8.7224	9.18684	6.36298	3.58388	1.95562	1.08388	0.67893	0.42516	0.31885	0.26987	0.203	0.21029	0.16262	0.14356
764	0.87311	0.69908	0.84256	0.61766	0.78796	0.91914	0.97253	0.77475	0.73751	0.63125	0.66502	0.57124	0.60644	0.56584	0.56691	0.61734	0.75162	0.96445	0.99124	1.05317	1.23045	1.23967	1.32674	1.43527	1.627	1.97204	2.75937	3.46603	4.15741	4.87666	5.59046	6.47584	7.20081	7.01598	7.1642	8.18767	8.55591	5.82813	3.22776	1.72433	1.0091	0.64531	0.43215	0.34969	0.30784	0.20039	0.17099	0.14812	0.13489
766	1.08523	0.88515	0.84116	0.63223	0.6897	0.7474	0.72899	0.75679	0.7015	0.61164	0.51982	0.55424	0.43818	0.59812	0.50666	0.59229	0.67697	0.78999	0.88884	1.08301	1.01743	1.19531	1.2235	1.38453	1.62077	1.83573	2.43364	3.08051	3.80489	4.45165	5.11946	5.87175	6.43519	6.58315	6.50142	7.51381	7.92819	5.4315	2.9811	1.68103	0.94108	0.58376	0.40768	0.35069	0.27623	0.20656	0.15156	0.14642	0.17928
768	0.45814	0.41904	0.75482	0.58901	0.79386	0.78373	0.61828	0.55703	0.5916	0.49453	0.56111	0.49728	0.4161	0.51234	0.53417	0.55689	0.59589	0.77084	0.8238	0.97463	1.10688	1.15526	1.20685	1.15894	1.37759	1.68645	2.16402	2.86697	3.47368	4.1501	4.78983	5.48716	6.16337	6.00719	5.90158	6.84812	7.07748	4.87899	2.75549	1.37842	0.94639	0.54657	0.41666	0.28177	0.24511	0.23235	0.17512	0.15896	0.1488
770	0.40197	0.14303	0.37559	0.3773	0.56837	0.70572	0.61154	0.6469	0.55508	0.56929	0.42515	0.36835	0.43471	0.39363	0.49163	0.54282	0.53278	0.75365	0.7229	0.86693	0.98569	1.01005	1.07437	1.12363	1.22308	1.56938	2.08227	2.7016	3.23774	3.75842	4.3611	4.90795	5.70077	5.35469	5.57593	6.36468	6.55723	4.71209	2.56878	1.37607	0.82794	0.47681	0.35564	0.32084	0.24734	0.16355	0.16199	0.12132	0.12044
772	0.2746	0.44004	0.36295	0.44894	0.51386	0.56995	0.69497	0.49915	0.55166	0.47648	0.46596	0.40573	0.42802	0.46903	0.43991	0.4616	0.55993	0.65143	0.67638	0.8074	0.89076	0.95217	0.96874	1.07074	1.09916	1.41894	1.9091	2.38585	2.9206	3.45301	4.08203	4.44592	4.96087	4.87361	4.94273	5.77553	5.96602	4.29947	2.42761	1.20735	0.73427	0.43786	0.35432	0.29411	0.1843	0.19594	0.18705	0.15591	0.13897
774	0.49267	0.71277	0.55772	0.53883	0.43297	0.6578	0.49558	0.47785	0.55339	0.40588	0.37562	0.34402	0.29986	0.35503	0.42738	0.37918	0.4315	0.52362	0.67211	0.67197	0.78139	0.84745	0.95044	0.93948	1.14887	1.27501	1.62015	2.22178	2.6104	2.99252	3.56117	3.98355	4.4067	4.48598	4.7098	5.36567	5.61693	3.92463	2.21381	1.29634	0.67282	0.52579	0.27624	0.28336	0.19075	0.11057	0.13843	0.12357	0.08697
776	0	0.42252	0.33281	0.30803	0.4908	0.44539	0.34054	0.33048	0.42006	0.38751	0.33727	0.3081	0.36175	0.33332	0.38554	0.33606	0.33356	0.52612	0.51426	0.67572	0.75482	0.77369	0.77548	0.81873	0.92325	1.22471	1.51903	2.02971	2.38133	2.59081	3.19582	3.52845	4.0506	3.92713	4.09971	4.64978	4.8032	3.50198	1.93081	1.10979	0.64036	0.45495	0.28081	0.26123	0.17028	0.15314	0.11354	0.1128	0.11732
778	0.66422	0.63082	0.21924	0.51471	0.42962	0.46612	0.31663	0.50814	0.43058	0.36258	0.3458	0.32565	0.30971	0.39406	0.38268	0.38625	0.37402	0.46556	0.47014	0.53013	0.67894	0.57678	0.78423	0.8271	0.84013	1.00097	1.3224	1.66422	1.99425	2.35846	2.84341	3.05201	3.42288	3.55614	3.64423	3.88961	4.18367	3.00152	1.88581	1.07534	0.55644	0.39009	0.27144	0.19872	0.14897	0.15877	0.11479	0.12166	0.12444
780	0.45392	0.28229	0.37427	0.22127	0.27664	0.43783	0.32414	0.44084	0.42828	0.33581	0.31607	0.27205	0.26922	0.25128	0.31692	0.32973	0.3502	0.40156	0.43591	0.50277	0.55467	0.55993	0.63885	0.61516	0.70656	0.93658	1.19323	1.50684	1.80233	2.19789	2.40206	2.9062	3.15279	3.09036	3.24577	3.6407	3.90736	2.89403	1.56666	0.84768	0.58973	0.35699	0.24805	0.17577	0.20682	0.14983	0.10777	0.09395	0.1104
782	0.30988	0.08267	0.1788	0.33117	0.10296	0.28519	0.21297	0.3257	0.32075	0.30766	0.2902	0.2523	0.21165	0.19762	0.21347	0.33365	0.36982	0.40068	0.36986	0.50228	0.4509	0.57314	0.57839	0.63036	0.68937	0.88143	1.08299	1.29877	1.60464	1.92948	2.18301	2.53033	2.77968	2.92885	2.97315	3.41949	3.58605	2.51012	1.54779	0.89606	0.45626	0.34278	0.24454	0.17991	0.15827	0.10482	0.1187	0.10248	0.10653
784	0.63512	-0.1693	0.23546	0.32126	0.28982	0.21904	0.23546	0.39423	0.28154	0.2533	0.25717	0.19902	0.23683	0.22578	0.18794	0.30098	0.25242	0.38144	0.4093	0.42687	0.48009	0.51934	0.54777	0.5671	0.57698	0.69633	1.04179	1.1883	1.44002	1.83892	1.98539	2.31271	2.58947	2.66415	2.69646	3.02103	3.16249	2.42036	1.37361	0.76303	0.41879	0.3417	0.18394	0.19768	0.15989	0.12844	0.0685	0.10274	0.10018
786	0.5686	0.04332	0.02676	0.3653	0.3236	0.19213	0.17845	0.28684	0.22631	0.2086	0.19288	0.19263	0.22164	0.1588	0.25036	0.21647	0.27389	0.2981	0.26171	0.39712	0.38109	0.37209	0.44378	0.49449	0.56261	0.66879	0.88704	1.12212	1.25503	1.51841	1.84608	2.12268	2.16656	2.28566	2.21293	2.73387	2.85712	2.18763	1.19565	0.71731	0.44944	0.32808	0.24431	0.14936	0.13998	0.09411	0.08583	0.08757	0.10254
788	0.3321	0.13306	0	0.35505	0.26219	0.2513	0.28306	0.24601	0.33005	0.12944	0.23942	0.25926	0.15299	0.15765	0.17851	0.20016	0.13621	0.33904	0.29287	0.43356	0.35145	0.39032	0.4571	0.51446	0.45682	0.57438	0.85234	1.03307	1.03456	1.41312	1.51868	2.01612	2.16511	2.07484	2.15522	2.31845	2.57	1.98027	1.12877	0.6622	0.4245	0.30165	0.16814	0.1906	0.14998	0.0964	0.09685	0.10536	0.07933
790	0.50983	0.36302	0.05602	0.01911	0.14111	0.27953	0.11208	0.33272	0.17944	0.25143	0.18973	0.15566	0.11875	0.2067	0.22003	0.17418	0.2335	0.23487	0.25194	0.32916	0.33304	0.32062	0.41089	0.4225	0.46458	0.54634	0.6897	0.995	0.96737	1.22647	1.44201	1.78055	1.95326	1.89897	2.00032	2.23995	2.36717	1.7644	1.09018	0.62365	0.35066	0.28836	0.17406	0.16601	0.11722	0.08005	0.07154	0.12153	0.10256
792	0.26045	0.23179	0.02863	0.31243	0.24543	0.28592	0.26731	0.249	0.22036	0.16248	0.18147	0.2181	0.15459	0.20608	0.19155	0.20038	0.16754	0.31129	0.21666	0.34731	0.37759	0.30513	0.38984	0.36328	0.40178	0.43244	0.64378	0.85184	1.01863	1.20503	1.41357	1.68754	1.70867	1.78394	1.79743	2.16052	2.20334	1.79443	0.92649	0.57559	0.37101	0.2666	0.18443	0.14509	0.08301	0.10698	0.09937	0.08207	0.07559
794	0.08878	0.09477	0.08794	0.19978	0.07377	0.2923	0.18552	0.28003	0.12769	0.12456	0.2689	0.22907	0.06212	0.1053	0.24983	0.20025	0.26135	0.18937	0.20625	0.25727	0.26198	0.30222	0.34256	0.37746	0.38036	0.46936	0.58504	0.75838	0.96401	0.97152	1.22436	1.44093	1.6144	1.66653	1.75175	1.95564	2.02153	1.49668	0.97433	0.49524	0.37174	0.22544	0.114	0.14077	0.09196	0.08157	0.06709	0.06954	0.06735
796	0.18116	0.09689	0.05993	0.26546	0.19603	0.23889	0.2394	0.09535	0.18411	0.11314	0.1962	0.14783	0.12688	0.11839	0.20028	0.17211	0.14889	0.25938	0.21862	0.23693	0.28178	0.27537	0.33109	0.28714	0.37431	0.42478	0.53385	0.7563	0.86052	0.94706	1.15501	1.35635	1.42043	1.49492	1.52222	1.72677	1.79334	1.49585	0.89218	0.4544	0.31176	0.21434	0.1546	0.14899	0.08669	0.08553	0.05488	0.05149	0.09177
798	0.4635	0.099	0.21438	0.25021	0.09251	0.17084	0.11218	0.14178	0.16457	0.1373	0.13366	0.09436	0.11794	0.18701	0.16876	0.17594	0.15654	0.24405	0.23141	0.17403	0.28072	0.34319	0.21792	0.30876	0.37081	0.41134	0.47151	0.72438	0.8191	0.84313	1.0542	1.1971	1.40126	1.429	1.33706	1.62308	1.82641	1.39233	0.77151	0.47555	0.27569	0.19716	0.14423	0.11549	0.10829	0.05827	0.05609	0.08016	0.07292
800	0.2839	0.30385	0.12512	0.19168	0.26765	0.13712	0.11462	0.12678	0.20002	0.18459	0.08881	0.14141	0.2046	0.12927	0.09408	0.08746	0.12792	0.19344	0.14259	0.22411	0.28319	0.31559	0.31232	0.28124	0.24276	0.33751	0.55972	0.61141	0.71188	0.81606	1.09416	1.11169	1.21154	1.29741	1.30291	1.54105	1.57138	1.13788	0.8794	0.40053	0.22415	0.22378	0.15909	0.14212	0.07801	0.06871	0.04297	0.06398	0.0825
802	0	-0.10316	0.15958	0.087	0.08032	0.12723	0.13818	0.1571	0.15518	0.12051	0.09059	0.17051	0.11673	0.05161	0.10131	0.12398	0.14916	0.21044	0.18708	0.23279	0.27396	0.23992	0.26114	0.31559	0.34431	0.33841	0.43179	0.59592	0.77511	0.78173	0.90436	1.08798	1.28045	1.18839	1.28876	1.43214	1.60585	1.25372	0.72866	0.42021	0.23158	0.18556	0.12891	0.06568	0.08986	0.07007	0.0647	0.07312	0.03529
804	0.78937	0.26323	0.03256	0.08872	0.14753	0.11675	0.07594	0.15081	0.13338	0.1383	0.17068	0.11374	0.0627	0.07603	0.16324	0.14676	0.09509	0.12074	0.20788	0.20926	0.21449	0.23013	0.36323	0.24712	0.30183	0.35719	0.38263	0.52512	0.73541	0.76699	0.91701	1.00466	1.1151	1.14982	1.25826	1.40238	1.51461	1.22866	0.67791	0.31939	0.23908	0.17762	0.12427	0.12291	0.07336	0.07385	0.05749	0.05595	0.04984
806	1.40903	0.21479	0.16607	-0.04526	0.11702	0.13232	0.09958	0.10576	0.18707	0.07055	0.12327	0.08873	0.08311	0.17895	0.14428	0.12894	0.10669	0.16431	0.14712	0.14778	0.15236	0.29062	0.20814	0.2022	0.25453	0.37647	0.43457	0.55018	0.61798	0.6923	0.81848	0.95046	1.09303	1.14164	1.18005	1.19627	1.44209	1.00845	0.67939	0.36205	0.2641	0.15733	0.16142	0.11102	0.09352	0.06321	0.04778	0.04346	0.04803
808	1.02695	-0.27371	0.16945	0.25382	0.06822	0.12151	0.10159	0.17652	0.14748	0.11999	0.14061	0.07661	0.0913	0.1157	0.15849	0.09998	0.06935	0.15829	0.18983	0.12989	0.1992	0.15965	0.23039	0.14543	0.2147	0.30676	0.39512	0.48128	0.62466	0.70933	0.80736	0.94102	0.98514	1.03939	1.0683	1.3664	1.34337	1.08472	0.60333	0.34475	0.2843	0.19687	0.15205	0.06685	0.10083	0.04217	0.07536	0.06928	0.049
810	0.10487	-0.11177	0.31141	0.11778	0.19149	0.1377	0.05759	0.15011	0.20358	0.08162	0.06038	0.09241	0.10652	0.06215	0.04044	0.05913	0.16169	0.15213	0.1712	0.17094	0.21548	0.21333	0.27556	0.18286	0.25845	0.30681	0.37234	0.47292	0.50824	0.68309	0.82695	0.8378	1.0212	0.95769	1.06767	1.1918	1.12805	0.94046	0.53993	0.29518	0.21157	0.18548	0.09571	0.08008	0.08897	0.02783	0.03166	0.04524	0.02647
812	0.53479	0.22818	-0.14116	-0.02402	-0.03552	0.11239	-0.02348	0.11229	0.08119	0.06659	0.19242	0.19571	0	0.07605	0.04125	0.08219	0.11336	0.12605	0.13789	0.13079	0.1368	0.18587	0.22111	0.19008	0.21352	0.27746	0.34846	0.47293	0.56945	0.68737	0.80281	0.89741	0.91042	1.01896	1.04707	1.07998	1.242	0.94338	0.59587	0.30746	0.24359	0.16397	0.11082	0.0756	0.09359	0.02839	0.05768	0.08941	0.02399
814	0.43545	0.17419	0.07186	0.22011	0.16258	0.0286	0.04784	0.17644	0.08268	0.11855	0.13319	0.08118	0.08295	0.13552	0.054	0.11152	0.14163	0.11842	0.14505	0.19968	0.19836	0.17712	0.16782	0.20767	0.22081	0.25281	0.4474	0.43733	0.51555	0.56877	0.74908	0.86371	0.95432	0.96837	1.06926	1.07595	1.10982	0.77734	0.50823	0.30314	0.20713	0.15089	0.12625	0.12311	0.06354	0.03939	0.0587	0.07928	0.05799
816	0.11061	0.35426	0	0.1243	0.07353	0.14553	0.07296	0.17952	0.1028	0.18091	-0.00797	0.16505	0.09841	0.07217	0.10978	0.10204	0.10666	0.17567	0.10938	0.1805	0.14167	0.19232	0.24434	0.18577	0.28663	0.17367	0.33137	0.39354	0.54583	0.57846	0.77082	0.65634	0.84892	0.91793	0.89708	1.08131	1.14108	0.90935	0.42328	0.31489	0.19156	0.16651	0.08189	0.06257	0.04992	0.0374	0.03581	0.07163	0.04346
818	0.67349	0.59965	0.11128	0.30277	0.11202	0.11824	0.03703	0.09651	0.10437	0.04373	0.13751	0.06854	0.03566	0.07996	0.01859	0.11515	0.0975	0.12232	0.10628	0.13293	0.13956	0.13719	0.18901	0.15909	0.24899	0.25434	0.30357	0.41912	0.43475	0.54359	0.61544	0.68336	0.85327	0.80434	0.74506	0.90171	1.00559	0.80899	0.44328	0.21541	0.19773	0.14249	0.08045	0.05723	0.08349	0.05968	0.05333	0.05157	0.04099
820	0.22818	-0.24348	0.18825	0.12812	0.11366	0	0.02508	0.17429	0.11562	0.08883	0.11505	0.10059	0.02899	0.07439	0.11329	0.11109	0.08253	0.14488	0.12763	0.12575	0.186	0.13518	0.18401	0.1691	0.18522	0.22036	0.31834	0.43867	0.40293	0.57451	0.54435	0.77775	0.85501	0.93459	0.83918	0.91569	0.96012	0.79819	0.48453	0.24606	0.18764	0.12454	0.10708	0.05489	0.0212	0.04958	0.0517	0.08008	0.0352
822	1.15923	0.1858	0.03827	0.33861	-0.03852	0.21365	-0.05097	0.1107	0.10774	0.09924	0.11686	0.09431	0.01474	0.08936	0.07674	0.08911	0.05592	0.17349	0.11462	0.13249	0.16643	0.13302	0.15841	0.16036	0.17736	0.20993	0.32354	0.36526	0.40914	0.44736	0.6473	0.6726	0.70662	0.72901	0.84868	0.82865	0.98219	0.84235	0.40159	0.3091	0.1638	0.10608	0.06871	0.0492	0.05846	0.04199	0.02503	0.05633	0.04553
824	1.17464	-0.06273	0.1163	0.05276	0.05848	0.06181	0.06447	0.07845	0.1289	0.11876	0.11827	0.09552	0.05967	0.0557	0.11645	0.07219	0.04526	0.14898	0.07575	0.20117	0.15486	0.09989	0.22207	0.1816	0.19783	0.18426	0.23445	0.29866	0.39804	0.46928	0.48379	0.65423	0.78404	0.69215	0.72164	1.05874	0.99782	0.69394	0.41007	0.20748	0.14896	0.1212	0.08984	0.06309	0.07473	0.03684	0.04562	0.06338	0.01976
826	0.59347	-0.19016	0.31345	-0.02668	0.05917	0.04688	0.02609	0.04535	0.06016	0.06464	0.05982	0.03221	0.09049	0.12673	0.07197	0.08513	0.09731	0.15064	0.08167	0.07263	0.20271	0.13173	0.18715	0.13682	0.15189	0.16119	0.23694	0.29854	0.32274	0.50437	0.5019	0.60383	0.70852	0.70891	0.72621	0.87344	0.86129	0.74458	0.3825	0.23482	0.20889	0.16816	0.06448	0.0403	0.06614	0.01147	0.01025	0.04164	0.01998
828	-0.12004	0.32094	0.03968	-0.02701	0.17957	-0.06326	0.05284	0.06888	0.10145	0.09353	0.14696	0.05705	0.04581	0.06414	0.05963	0.11088	0.08688	0.10893	0.14456	0.13722	0.10258	0.1999	0.15163	0.15825	0.19131	0.17401	0.27517	0.28132	0.46496	0.40312	0.47202	0.73071	0.74162	0.59045	0.68443	0.83667	0.83436	0.6202	0.37987	0.19441	0.19756	0.11344	0.10381	0.04758	0.0319	-0.01161	0.05186	0.0227	0.01348
830	0.73043	0.5207	-0.12079	0.0548	-0.04049	0.06416	0.09383	0.1048	0.18545	0.05698	0.14043	0.05791	0.05426	0.05063	0.06052	0.07502	0.07056	0.16583	0.08387	0.1442	0.09934	0.09471	0.2009	0.14455	0.17898	0.21708	0.21853	0.29256	0.39319	0.42619	0.49218	0.55231	0.68166	0.6511	0.62116	0.77609	0.92305	0.54529	0.40757	0.22282	0.16178	0.10076	0.07826	0.04829	0.07445	0.02356	0.03421	0.05596	0.03761
832	-0.1234	0.39589	0.40756	0	-0.04102	0.17863	0.04076	0.07074	0.11488	0.00962	0.08896	0.05863	0.0864	0.10986	0.06809	0.12033	0.1012	0.12878	0.08494	0.09573	0.19158	0.11876	0.1299	0.16268	0.12725	0.15647	0.27225	0.27126	0.34963	0.37304	0.50179	0.58769	0.6619	0.6265	0.51353	0.75625	0.80186	0.64877	0.34599	0.22201	0.17091	0.14954	0.07013	0.04543	0.02951	0.02983	0.02666	0.03334	0.00693
834	0.24969	0.40006	0.20583	0.02802	-0.10369	0	-0.02745	0.08338	0.10546	0.10684	0.04494	0.11	0.06343	0.05917	0.06186	0.06396	0.07217	0.14139	0.10719	0.11699	0.10641	0.10614	0.11807	0.10678	0.10909	0.13923	0.23828	0.23438	0.2901	0.38051	0.49002	0.59697	0.54721	0.70206	0.59038	0.7673	0.74582	0.64796	0.34567	0.15324	0.1907	0.08469	0.07392	0.02472	0.0563	0.02109	0.0431	0.03366	0.03151
836	0.88387	0.33703	0.37505	0.14174	0.04192	0.18254	0.15257	0.0723	0.05329	0	0.08178	0.17111	0.16025	0.11216	0.04173	0.04529	0.08515	0.1373	0.04883	0.12872	0.10766	0.14941	0.13704	0.12459	0.15364	0.13316	0.18908	0.3137	0.24391	0.45526	0.48861	0.57176	0.63712	0.54027	0.54413	0.76808	0.71524	0.5837	0.36104	0.19644	0.13108	0.11171	0.07784	0.04284	0.03685	0.03352	0.03269	0.05447	0.04604
838	0.12764	-0.20432	-0.04211	0	0.10595	0.03353	0.12615	0.12177	0.16159	0.14902	0.09186	0.0346	0.04862	0.07563	0.05626	0	0.03688	0.09254	0.13712	0.09883	0.11373	0.09906	0.1341	0.13025	0.12737	0.14618	0.24356	0.33913	0.22882	0.29602	0.40423	0.57465	0.54633	0.56595	0.51908	0.65707	0.76681	0.58977	0.32648	0.14895	0.08831	0.05645	0.04091	0.0433	0.03386	0.02464	0.03854	0.0344	0.02146
840	1.16156	0.06893	0.04259	0.17386	0.0643	0.11871	0	0.06157	0.09811	0.03015	0.08359	0.0612	0.02458	0.00765	0.07108	0.03968	0.06216	0.16375	0.04439	0.09997	0.11503	0.10965	0.14016	0.12742	0.14884	0.12833	0.21601	0.22367	0.27128	0.39292	0.48584	0.4728	0.60488	0.54165	0.54422	0.52856	0.7059	0.47616	0.40007	0.15842	0.09301	0.09894	0.06366	0.03284	0.06847	0.01868	0.03062	0.03131	0.04702
842	0.39218	-0.0697	0.12914	0.23431	0.23847	-0.0343	0.01434	0.12449	0.12128	0.07113	-0.00939	0.10618	0.08284	0.04643	0.05032	-0.04012	0.06917	0.16558	0.08418	0.09576	0.10622	0.09645	0.11429	0.08587	0.14242	0.11406	0.18774	0.21855	0.27807	0.31719	0.41704	0.46481	0.52553	0.52373	0.61307	0.57358	0.52497	0.46994	0.22008	0.18373	0.08656	0.15398	0.04505	0.00738	0.05887	0.04721	0.02815	0.00352	0.05123
844	0.26368	0.21122	0	-0.11839	0.08767	0.12135	0.087	0.0881	0.1448	0.07192	0.05695	0.03578	0.06702	0.03128	0.08724	0.04731	0.09535	0.11955	0.0624	0.08604	0.12273	0.12193	0.07856	0.05642	0.11107	0.15118	0.18985	0.31242	0.25145	0.33166	0.38947	0.41938	0.54459	0.47357	0.5044	0.56831	0.5679	0.48692	0.24239	0.17777	0.09132	0.07782	0.07487	0.03357	0.042	0.00318	0.01138	0.05333	0.0037
846	0.79955	-0.21378	-0.1758	0.02992	0.08863	0	0.1172	0.1145	0.11257	0.10378	0.11511	0.03616	0.05925	0.10271	0.04407	0.05464	0.0257	0.09664	0.05158	0.06523	0.08269	0.05914	0.07474	0.07023	0.12884	0.22519	0.14095	0.25422	0.28775	0.34273	0.31069	0.44761	0.43148	0.46124	0.53781	0.58209	0.58514	0.45221	0.26496	0.17556	0.11922	0.1062	0.05921	0.04146	0.04245	0.00643	0.00863	0.01796	0.01497
848	0.67469	0.36005	-0.08892	0.06051	0.04478	0.07085	0	0.06435	0.07965	0.05247	0.0679	0.1097	0.05991	0.02396	0.06683	0.01381	0.03897	0.06718	0.00579	0.13744	0.08887	0.08471	0.13226	0.08426	0.06304	0.09348	0.22959	0.26096	0.23042	0.27112	0.37966	0.44217	0.52597	0.44501	0.44655	0.406	0.59146	0.40065	0.24339	0.1252	0.12047	0.10334	0.03656	0.08767	0.02145	0.03578	0.04946	0.03631	0.00756
850	-0.40914	0.21853	-0.08984	-0.03058	-0.04526	0.01791	0.08975	0.12999	0.09201	0.05302	0.03922	0.0277	0.02595	0.0323	0.06004	0.07676	0.09843	0.14817	0.05853	0.10003	0.05283	0.03524	0.07635	0.0762	0.11044	0.11089	0.11198	0.1732	0.28245	0.35031	0.26938	0.38125	0.47595	0.39582	0.51724	0.45986	0.46703	0.29445	0.22975	0.12654	0.07857	0.08839	0.04705	0.05393	0.0506	0.04599	0.04703	0.02569	0.02294
[truncated: 64 more columns]

## Sheet: Fig. 1c
	Excitation Wavelength (nm)
Wavelength (nm)	240	245	250	255	260	265	270	275	280	285	290	295	300	305	310	315	320	325	330	335	340	345	350	355	360	365	370	375	380	385	390	395	400	405	410	415	420	425	430	435	440	445	450	455	460	465	470	475	480
250	2.27643	--	--	--	--	--	--	--	--	--	--	--	--	--	--	--	--	--	--	--	--	--	--	--	--	--	--	--	--	--	--	--	--	--	--	--	--	--	--	--	--	--	--	--	--	--	--	--	--
252	-1.92773	--	--	--	--	--	--	--	--	--	--	--	--	--	--	--	--	--	--	--	--	--	--	--	--	--	--	--	--	--	--	--	--	--	--	--	--	--	--	--	--	--	--	--	--	--	--	--	--
254	4.96337	--	--	--	--	--	--	--	--	--	--	--	--	--	--	--	--	--	--	--	--	--	--	--	--	--	--	--	--	--	--	--	--	--	--	--	--	--	--	--	--	--	--	--	--	--	--	--	--
256	-2.87355	2.27008	--	--	--	--	--	--	--	--	--	--	--	--	--	--	--	--	--	--	--	--	--	--	--	--	--	--	--	--	--	--	--	--	--	--	--	--	--	--	--	--	--	--	--	--	--	--	--
258	8.86048	2.65815	--	--	--	--	--	--	--	--	--	--	--	--	--	--	--	--	--	--	--	--	--	--	--	--	--	--	--	--	--	--	--	--	--	--	--	--	--	--	--	--	--	--	--	--	--	--	--
260	15.8289	8.90416	6.27719	--	--	--	--	--	--	--	--	--	--	--	--	--	--	--	--	--	--	--	--	--	--	--	--	--	--	--	--	--	--	--	--	--	--	--	--	--	--	--	--	--	--	--	--	--	--
262	27.5902	4.82807	4.66182	--	--	--	--	--	--	--	--	--	--	--	--	--	--	--	--	--	--	--	--	--	--	--	--	--	--	--	--	--	--	--	--	--	--	--	--	--	--	--	--	--	--	--	--	--	--
264	11.2005	14.2129	3.04092	--	--	--	--	--	--	--	--	--	--	--	--	--	--	--	--	--	--	--	--	--	--	--	--	--	--	--	--	--	--	--	--	--	--	--	--	--	--	--	--	--	--	--	--	--	--
266	12.9027	30.7134	2.24196	2.70134	--	--	--	--	--	--	--	--	--	--	--	--	--	--	--	--	--	--	--	--	--	--	--	--	--	--	--	--	--	--	--	--	--	--	--	--	--	--	--	--	--	--	--	--	--
268	-0.79976	28.9544	3.38781	2.68063	--	--	--	--	--	--	--	--	--	--	--	--	--	--	--	--	--	--	--	--	--	--	--	--	--	--	--	--	--	--	--	--	--	--	--	--	--	--	--	--	--	--	--	--	--
270	-2.25393	11.0383	13.9527	3.01909	5.25343	--	--	--	--	--	--	--	--	--	--	--	--	--	--	--	--	--	--	--	--	--	--	--	--	--	--	--	--	--	--	--	--	--	--	--	--	--	--	--	--	--	--	--	--
272	3.5606	2.99285	32.7237	3.02267	3.547	--	--	--	--	--	--	--	--	--	--	--	--	--	--	--	--	--	--	--	--	--	--	--	--	--	--	--	--	--	--	--	--	--	--	--	--	--	--	--	--	--	--	--	--
274	0	4.64127	26.8017	6.68422	3.38747	--	--	--	--	--	--	--	--	--	--	--	--	--	--	--	--	--	--	--	--	--	--	--	--	--	--	--	--	--	--	--	--	--	--	--	--	--	--	--	--	--	--	--	--
276	5.20121	3.41399	8.67925	11.7623	5.5006	5.34113	--	--	--	--	--	--	--	--	--	--	--	--	--	--	--	--	--	--	--	--	--	--	--	--	--	--	--	--	--	--	--	--	--	--	--	--	--	--	--	--	--	--	--
278	0.61808	3.89644	3.42272	29.9812	3.59031	3.92504	--	--	--	--	--	--	--	--	--	--	--	--	--	--	--	--	--	--	--	--	--	--	--	--	--	--	--	--	--	--	--	--	--	--	--	--	--	--	--	--	--	--	--
280	0	1.83794	2.2789	26.192	6.09433	3.70165	6.33365	--	--	--	--	--	--	--	--	--	--	--	--	--	--	--	--	--	--	--	--	--	--	--	--	--	--	--	--	--	--	--	--	--	--	--	--	--	--	--	--	--	--
282	4.38995	2.88207	1.78779	12.8796	14.8449	4.21315	5.57147	--	--	--	--	--	--	--	--	--	--	--	--	--	--	--	--	--	--	--	--	--	--	--	--	--	--	--	--	--	--	--	--	--	--	--	--	--	--	--	--	--	--
284	1.03807	1.36491	1.01535	2.08926	32.3353	3.9873	5.91214	--	--	--	--	--	--	--	--	--	--	--	--	--	--	--	--	--	--	--	--	--	--	--	--	--	--	--	--	--	--	--	--	--	--	--	--	--	--	--	--	--	--
286	1.97938	2.60015	3.54726	3.42813	32.1355	6.80945	6.62834	7.18011	--	--	--	--	--	--	--	--	--	--	--	--	--	--	--	--	--	--	--	--	--	--	--	--	--	--	--	--	--	--	--	--	--	--	--	--	--	--	--	--	--
288	0.94873	1.74564	1.70217	3.18063	13.5552	17.018	8.9466	6.72068	--	--	--	--	--	--	--	--	--	--	--	--	--	--	--	--	--	--	--	--	--	--	--	--	--	--	--	--	--	--	--	--	--	--	--	--	--	--	--	--	--
290	6.39807	2.16385	2.08847	2.75713	5.54039	33.4857	8.51778	7.41291	8.61972	--	--	--	--	--	--	--	--	--	--	--	--	--	--	--	--	--	--	--	--	--	--	--	--	--	--	--	--	--	--	--	--	--	--	--	--	--	--	--	--
292	1.7696	2.09273	2.30838	3.45498	4.62746	31.3535	11.0064	14.3466	8.28393	--	--	--	--	--	--	--	--	--	--	--	--	--	--	--	--	--	--	--	--	--	--	--	--	--	--	--	--	--	--	--	--	--	--	--	--	--	--	--	--
294	4.7286	4.74689	2.9448	1.53575	4.28464	15.2384	21.727	21.2069	8.23398	--	--	--	--	--	--	--	--	--	--	--	--	--	--	--	--	--	--	--	--	--	--	--	--	--	--	--	--	--	--	--	--	--	--	--	--	--	--	--	--
296	2.93828	3.0901	2.05358	1.78099	3.20602	7.16285	35.5102	16.1636	8.0083	8.1527	--	--	--	--	--	--	--	--	--	--	--	--	--	--	--	--	--	--	--	--	--	--	--	--	--	--	--	--	--	--	--	--	--	--	--	--	--	--	--
298	3.6956	3.6708	2.275	3.02538	3.40944	5.05307	32.3788	12.9952	9.82487	7.6164	--	--	--	--	--	--	--	--	--	--	--	--	--	--	--	--	--	--	--	--	--	--	--	--	--	--	--	--	--	--	--	--	--	--	--	--	--	--	--
300	3.21072	2.1109	2.61628	3.8543	3.20142	6.69211	18.6824	19.8516	7.3708	7.67341	6.87646	--	--	--	--	--	--	--	--	--	--	--	--	--	--	--	--	--	--	--	--	--	--	--	--	--	--	--	--	--	--	--	--	--	--	--	--	--	--
302	5.89662	2.68471	1.53614	3.94907	4.82795	6.39064	11.0601	38.4362	9.4378	7.06814	6.7356	--	--	--	--	--	--	--	--	--	--	--	--	--	--	--	--	--	--	--	--	--	--	--	--	--	--	--	--	--	--	--	--	--	--	--	--	--	--
304	1.54292	1.41952	3.76948	3.35909	4.29127	5.35479	8.56752	37.4535	12.5459	7.40353	5.82569	--	--	--	--	--	--	--	--	--	--	--	--	--	--	--	--	--	--	--	--	--	--	--	--	--	--	--	--	--	--	--	--	--	--	--	--	--	--
306	2.27457	2.59271	1.60659	2.793	5.22494	4.81336	7.66083	20.7222	22.5709	7.67585	4.38886	5.37987	--	--	--	--	--	--	--	--	--	--	--	--	--	--	--	--	--	--	--	--	--	--	--	--	--	--	--	--	--	--	--	--	--	--	--	--	--
308	1.12062	2.16115	2.07013	3.41964	3.59696	5.63583	7.96444	12.0896	36.4513	6.68846	4.77496	5.76049	--	--	--	--	--	--	--	--	--	--	--	--	--	--	--	--	--	--	--	--	--	--	--	--	--	--	--	--	--	--	--	--	--	--	--	--	--
310	4.42499	3.29551	4.20944	2.96624	3.42806	5.36967	7.65761	10.5707	33.9314	10.4107	4.48834	4.1474	6.54438	--	--	--	--	--	--	--	--	--	--	--	--	--	--	--	--	--	--	--	--	--	--	--	--	--	--	--	--	--	--	--	--	--	--	--	--
312	4.00989	1.9178	3.09229	3.66588	4.05456	5.88935	6.87923	8.23978	19.5961	20.1761	5.20517	4.43579	5.92351	--	--	--	--	--	--	--	--	--	--	--	--	--	--	--	--	--	--	--	--	--	--	--	--	--	--	--	--	--	--	--	--	--	--	--	--
314	1.8029	3.03593	2.1169	3.14338	4.54843	5.34618	6.96205	8.85017	12.1346	33.4076	5.03959	4.43757	5.54749	--	--	--	--	--	--	--	--	--	--	--	--	--	--	--	--	--	--	--	--	--	--	--	--	--	--	--	--	--	--	--	--	--	--	--	--
316	3.56437	2.99958	2.55884	3.98271	4.96993	5.28301	6.96368	8.57592	10.0203	32.2494	8.22132	4.64004	4.93458	5.72339	--	--	--	--	--	--	--	--	--	--	--	--	--	--	--	--	--	--	--	--	--	--	--	--	--	--	--	--	--	--	--	--	--	--	--
318	3.51904	2.40675	4.13058	3.14603	4.72966	5.0283	6.12687	7.94742	7.78544	18.4775	17.9281	4.35732	4.4728	5.43576	--	--	--	--	--	--	--	--	--	--	--	--	--	--	--	--	--	--	--	--	--	--	--	--	--	--	--	--	--	--	--	--	--	--	--
320	6.94132	3.28433	3.50642	4.26441	4.77814	5.37536	6.853	7.49251	9.21708	11.0243	30.0698	5.74177	4.73181	4.96661	7.59188	--	--	--	--	--	--	--	--	--	--	--	--	--	--	--	--	--	--	--	--	--	--	--	--	--	--	--	--	--	--	--	--	--	--
322	3.75668	3.76691	3.22682	4.72986	4.64435	5.10544	6.70132	7.53813	8.14278	8.27896	30.5704	8.20635	4.72378	5.845	5.43335	--	--	--	--	--	--	--	--	--	--	--	--	--	--	--	--	--	--	--	--	--	--	--	--	--	--	--	--	--	--	--	--	--	--
324	4.35164	4.22257	3.27334	3.51599	4.99761	5.7591	6.868	8.20416	8.96988	6.44682	17.6796	17.4663	4.90217	4.35333	5.79331	--	--	--	--	--	--	--	--	--	--	--	--	--	--	--	--	--	--	--	--	--	--	--	--	--	--	--	--	--	--	--	--	--	--
326	5.88629	3.60947	2.45164	3.87147	3.30878	6.14756	6.89334	8.20857	7.42914	7.71981	9.85147	28.5846	5.65805	5.33022	5.05582	6.25656	--	--	--	--	--	--	--	--	--	--	--	--	--	--	--	--	--	--	--	--	--	--	--	--	--	--	--	--	--	--	--	--	--
328	5.09266	4.01604	3.73619	3.05757	4.59538	5.51912	7.10149	7.87095	8.22878	8.10239	7.77568	30.4467	8.41113	5.56751	5.43819	6.32933	--	--	--	--	--	--	--	--	--	--	--	--	--	--	--	--	--	--	--	--	--	--	--	--	--	--	--	--	--	--	--	--	--
330	4.01555	4.86837	4.83226	3.72464	4.25227	5.59611	7.23145	6.69816	8.59272	7.29052	7.05096	20.1973	16.8543	6.22232	5.3479	6.03906	6.08624	--	--	--	--	--	--	--	--	--	--	--	--	--	--	--	--	--	--	--	--	--	--	--	--	--	--	--	--	--	--	--	--
332	5.37865	4.39562	4.38178	4.13697	4.75742	6.44099	7.33251	7.47556	8.13444	8.47203	8.45539	10.5196	27.4259	6.65219	5.81017	5.95441	5.99807	--	--	--	--	--	--	--	--	--	--	--	--	--	--	--	--	--	--	--	--	--	--	--	--	--	--	--	--	--	--	--	--
334	5.18699	6.05394	3.94505	4.24935	4.44694	5.10864	6.84777	8.42385	8.72311	8.0104	7.61713	9.45794	29.3465	9.03885	6.43919	5.8226	5.61065	--	--	--	--	--	--	--	--	--	--	--	--	--	--	--	--	--	--	--	--	--	--	--	--	--	--	--	--	--	--	--	--
336	5.55059	6.41066	4.79238	4.46309	5.47822	5.06301	6.87213	7.97157	9.04467	9.6167	8.31138	9.91094	21.1796	16.7121	7.02153	6.11302	5.6816	5.82304	--	--	--	--	--	--	--	--	--	--	--	--	--	--	--	--	--	--	--	--	--	--	--	--	--	--	--	--	--	--	--
338	6.66693	6.30435	6.26168	5.00617	5.04703	5.85475	7.26104	8.28612	9.27454	8.6634	9.91697	9.48674	13.0475	25.4316	8.76106	6.63421	5.88038	5.44191	--	--	--	--	--	--	--	--	--	--	--	--	--	--	--	--	--	--	--	--	--	--	--	--	--	--	--	--	--	--	--
340	7.17808	7.67314	4.17829	6.69931	6.33729	5.48972	6.88767	8.81093	9.60521	9.76738	10.3043	9.69638	11.0548	29.8205	10.7656	7.24504	6.42153	5.70618	6.43687	--	--	--	--	--	--	--	--	--	--	--	--	--	--	--	--	--	--	--	--	--	--	--	--	--	--	--	--	--	--
342	8.38607	7.25474	7.79883	5.89251	7.04045	6.91422	8.0841	8.26261	9.54099	10.0389	10.4095	10.3299	10.9581	24.5088	17.128	8.40727	7.70461	6.58377	6.15821	--	--	--	--	--	--	--	--	--	--	--	--	--	--	--	--	--	--	--	--	--	--	--	--	--	--	--	--	--	--
344	6.89379	6.24134	7.36503	5.83835	7.33143	6.35055	8.52897	9.77366	10.2712	10.7421	11.0969	11.5828	12.1112	16.5345	24.1595	9.84776	8.19788	6.96491	6.13129	--	--	--	--	--	--	--	--	--	--	--	--	--	--	--	--	--	--	--	--	--	--	--	--	--	--	--	--	--	--
346	10.3208	8.1838	8.36817	6.39889	5.96559	7.27399	8.14847	9.00485	10.5219	12.1824	11.0816	12.6433	12.6017	13.8317	28.4489	11.6461	9.8105	7.66178	7.58789	7.56858	--	--	--	--	--	--	--	--	--	--	--	--	--	--	--	--	--	--	--	--	--	--	--	--	--	--	--	--	--
348	9.51238	8.71438	8.64623	7.55791	7.03862	8.68771	7.79487	9.12599	11.4305	12.4219	12.9683	13.207	14.7005	14.0895	26.3869	17.3141	11.1506	9.29483	8.20291	7.70161	--	--	--	--	--	--	--	--	--	--	--	--	--	--	--	--	--	--	--	--	--	--	--	--	--	--	--	--	--
350	10.7267	9.46519	9.23098	8.28665	7.75028	8.16989	8.49605	11.283	10.8201	13.3386	13.4924	14.4427	15.3933	15.2698	20.3984	24.2951	13.3055	10.6562	10.3724	8.72147	8.56032	--	--	--	--	--	--	--	--	--	--	--	--	--	--	--	--	--	--	--	--	--	--	--	--	--	--	--	--
352	14.4314	12.4074	9.5448	8.26454	6.93796	8.2145	8.72363	11.7305	12.8925	14.383	14.6062	15.6911	16.6205	16.6193	19.2456	31.5676	16.9837	12.533	11.7596	10.5877	9.74923	--	--	--	--	--	--	--	--	--	--	--	--	--	--	--	--	--	--	--	--	--	--	--	--	--	--	--	--
354	17.5928	13.0967	11.1891	11.2259	10.0971	9.6728	11.1892	12.1541	12.5247	14.0731	15.8425	17.1502	18.9944	19.5446	19.604	31.2262	21.3504	15.5499	14.0825	11.9839	10.8326	--	--	--	--	--	--	--	--	--	--	--	--	--	--	--	--	--	--	--	--	--	--	--	--	--	--	--	--
356	14.1963	12.2838	12.0593	10.5864	10.1428	10.6826	11.6401	12.9734	14.6908	14.4174	16.9993	18.125	18.6654	20.4721	20.4112	26.3284	29.0094	18.5366	16.3162	14.4293	12.2297	11.1411	--	--	--	--	--	--	--	--	--	--	--	--	--	--	--	--	--	--	--	--	--	--	--	--	--	--	--
358	16.4604	15.4455	13.2901	12.0824	11.9903	11.5885	11.628	13.618	14.8568	16.5417	17.8415	19.5376	20.0942	22.6885	22.3213	24.3271	36.2067	21.4364	19.267	17.0255	14.7992	12.4116	--	--	--	--	--	--	--	--	--	--	--	--	--	--	--	--	--	--	--	--	--	--	--	--	--	--	--
360	19.0423	15.0494	15.9857	14.0054	11.8051	10.9429	13.6134	13.9436	16.1071	17.8903	18.2704	21.3297	23.1915	24.0257	26.2381	26.1332	37.2215	27.5576	22.5361	20.2147	17.9654	14.4381	12.1654	--	--	--	--	--	--	--	--	--	--	--	--	--	--	--	--	--	--	--	--	--	--	--	--	--	--
362	23.9922	17.7736	16.4628	12.4094	13.4258	12.9759	13.6915	15.5936	15.4333	19.3903	20.8715	23.1617	23.2736	27.5734	28.5008	28.4897	34.4523	35.8366	26.2309	23.828	20.852	18.0829	13.2544	--	--	--	--	--	--	--	--	--	--	--	--	--	--	--	--	--	--	--	--	--	--	--	--	--	--
364	23.435	20.4222	17.1027	15.2893	13.2494	13.103	15.4312	16.0719	18.0657	19.8884	21.817	24.7043	26.8607	28.7991	30.9335	31.7496	33.6158	43.2831	29.933	27.5503	23.8523	20.6248	15.254	--	--	--	--	--	--	--	--	--	--	--	--	--	--	--	--	--	--	--	--	--	--	--	--	--	--
366	21.9469	21.522	18.5402	17.1686	15.3056	14.8009	16.938	17.8	18.6793	21.6316	23.2322	25.0282	29.8106	31.451	33.4492	35.5189	35.2692	46.756	35.3705	30.7854	28.5362	23.6307	17.8019	14.04	--	--	--	--	--	--	--	--	--	--	--	--	--	--	--	--	--	--	--	--	--	--	--	--	--
368	24.4769	22.8717	20.8728	19.8043	17.3987	16.6668	18.5059	18.255	20.7382	22.4304	25.733	27.5558	30.5236	33.4807	36.5477	38.1722	39.5069	45.8516	43.4604	34.2802	31.605	27.5415	20.7454	15.4054	--	--	--	--	--	--	--	--	--	--	--	--	--	--	--	--	--	--	--	--	--	--	--	--	--
370	28.0858	23.0575	23.7859	20.6172	18.7638	17.8344	18.9773	19.8925	22.649	23.776	25.4201	29.7924	32.0582	35.8017	37.141	40.0432	41.8033	45.5769	51.5783	38.4007	35.8365	30.9617	24.2735	17.1093	13.8367	--	--	--	--	--	--	--	--	--	--	--	--	--	--	--	--	--	--	--	--	--	--	--	--
372	28.1153	26.6363	23.3265	21.5438	19.7604	17.9331	20.7887	20.8879	21.7421	24.2055	27.2331	31.3924	33.892	37.8848	42.0924	43.5619	45.3607	45.4246	55.529	43.8857	38.6806	34.0801	26.4569	19.2876	15.1228	--	--	--	--	--	--	--	--	--	--	--	--	--	--	--	--	--	--	--	--	--	--	--	--
374	30.5543	27.5902	27.5122	22.7521	22.4306	21.6876	20.8447	21.7014	23.6675	25.7411	29.3678	32.535	36.3566	39.4354	43.3022	44.5151	47.0752	48.694	55.0736	50.9716	41.5065	37.1218	29.0893	21.5755	16.2679	--	--	--	--	--	--	--	--	--	--	--	--	--	--	--	--	--	--	--	--	--	--	--	--
376	29.3535	32.5996	26.4379	25.3013	22.9265	21.8659	21.1816	22.1907	23.6771	25.9253	29.2862	32.8855	36.2892	40.7263	44.3739	47.9836	49.3813	50.7605	52.0422	57.2489	45.0569	39.7169	32.0772	23.6392	17.9666	13.7249	--	--	--	--	--	--	--	--	--	--	--	--	--	--	--	--	--	--	--	--	--	--	--
378	33.7543	28.3792	29.7188	26.7818	24.9261	21.7766	23.8066	23.8106	26.2931	27.6169	29.6824	33.7995	37.5159	42.0189	45.4406	48.3461	52.3293	51.6075	53.1676	61.2685	48.9278	43.3317	33.5721	25.3633	19.3252	14.7078	--	--	--	--	--	--	--	--	--	--	--	--	--	--	--	--	--	--	--	--	--	--	--
380	35.8643	30.7597	31.3494	28.2708	26.1492	25.9578	23.9874	25.2248	26.1391	30.1029	31.6405	34.0692	38.148	42.3156	47.7181	50.4453	53.5245	54.7551	55.4936	60.4437	54.1425	46.1096	38.0712	28.4721	21.6755	15.3899	11.5865	--	--	--	--	--	--	--	--	--	--	--	--	--	--	--	--	--	--	--	--	--	--
382	33.46	35.7082	29.6955	29.3248	25.3306	25.473	24.1567	25.0543	26.9796	29.6803	33.5664	35.0405	38.1179	45.4262	50.034	52.2698	55.2991	57.523	57.4435	59.2784	61.6872	48.0859	40.8384	30.7293	23.3814	17.2977	12.0286	--	--	--	--	--	--	--	--	--	--	--	--	--	--	--	--	--	--	--	--	--	--
384	37.5922	32.4051	35.0674	30.4734	29.3371	26.9412	25.7848	26.4449	27.7281	29.6538	32.181	35.739	40.0148	45.9847	49.8832	53.6402	57.636	59.3231	59.4508	59.8367	65.141	53.2318	42.8742	33.5342	26.0369	19.5075	13.009	--	--	--	--	--	--	--	--	--	--	--	--	--	--	--	--	--	--	--	--	--	--
386	36.9996	35.9745	35.2951	32.5168	29.79	28.3068	26.6222	27.1028	28.3091	31.1006	33.024	36.6892	41.08	46.3633	50.7028	56.2686	58.2298	62.001	61.8731	61.2254	65.5395	58.1454	44.4143	35.8167	27.77	20.6658	13.8641	9.84291	--	--	--	--	--	--	--	--	--	--	--	--	--	--	--	--	--	--	--	--	--
388	41.9376	38.4609	37.7207	33.6697	31.2669	28.1194	27.5215	28.8777	30.7899	31.0395	34.9262	37.6527	42.4647	48.4176	52.1753	56.9037	60.5301	63.3097	64.6603	65.5418	65.5359	62.5454	48.7297	39.1883	30.8541	23.15	15.8498	10.2571	--	--	--	--	--	--	--	--	--	--	--	--	--	--	--	--	--	--	--	--	--
390	37.5338	40.0932	38.9347	37.0503	33.2731	30.2857	29.1562	28.4291	31.5638	31.69	35.2957	38.2107	42.4772	48.5752	52.0436	58.6222	63.8223	65.3011	66.206	65.7586	65.275	67.485	52.6774	41.2887	32.9079	25.8295	17.204	12.0471	9.03308	--	--	--	--	--	--	--	--	--	--	--	--	--	--	--	--	--	--	--	--
392	38.3511	41.0475	39.1247	38.2961	33.2423	31.7988	31.7361	30.6257	30.7639	32.1961	36.1778	38.4317	43.2358	49.2827	55.7335	58.8476	64.8098	66.5941	68.3716	67.1402	66.5385	69.8294	57.3962	42.8626	35.8343	27.9642	19.4698	13.2807	9.94859	--	--	--	--	--	--	--	--	--	--	--	--	--	--	--	--	--	--	--	--
394	43.5712	37.1255	41.7429	38.6491	35.9594	32.2796	32.9953	31.4293	32.9058	35.3729	37.6242	40.2369	43.8413	51.2765	55.0441	60.3502	63.8765	68.0431	69.2161	68.7597	67.8174	68.5815	61.4933	45.6967	37.5019	30.5611	21.266	15.0111	10.2715	--	--	--	--	--	--	--	--	--	--	--	--	--	--	--	--	--	--	--	--
396	45.4392	41.2955	43.6305	39.7138	36.7388	37.9162	33.5567	32.8718	32.1364	35.006	37.3608	40.2224	44.7313	49.2028	53.6521	60.8142	64.4618	67.607	70.3606	71.2328	69.585	66.5483	65.9001	49.4061	39.8541	32.2461	23.7058	16.3406	11.9255	9.51647	--	--	--	--	--	--	--	--	--	--	--	--	--	--	--	--	--	--	--
398	44.2277	43.6902	43.7285	41.6574	38.1783	37.0972	35.2433	33.7212	33.3471	34.1034	37.6579	39.6904	44.8387	51.3276	55.136	60.2332	66.4157	69.161	71.3501	71.1805	70.889	68.6492	67.7855	53.6896	43.1696	35.0311	24.8371	17.6246	13.2696	10.0456	--	--	--	--	--	--	--	--	--	--	--	--	--	--	--	--	--	--	--
400	46.286	48.7077	44.8187	43.266	38.6033	36.9627	35.4898	33.2321	33.0471	34.9466	37.1248	41.0856	44.2203	50.7312	56.1415	60.2738	65.5083	70.2659	72.7787	73.2988	72.7854	70.2435	66.4485	57.1609	44.3281	36.6942	27.7203	20.0659	14.567	11.0342	8.99439	--	--	--	--	--	--	--	--	--	--	--	--	--	--	--	--	--	--
402	50.5513	49.1202	49.34	45.2917	42.1011	39.1829	34.7826	35.9598	34.5186	36.0659	37.9308	41.6862	47.2519	51.2047	56.1754	61.2987	65.9153	71.0032	72.7746	72.7592	74.1831	71.0922	64.9183	60.8593	46.9677	37.2072	29.4502	21.5282	16.5063	12.5079	9.52748	--	--	--	--	--	--	--	--	--	--	--	--	--	--	--	--	--	--
404	48.9054	50.1947	44.4728	45.2632	44.5122	39.6583	38.1081	35.4612	36.4991	37.3245	39.7119	43.2716	45.4752	50.2984	55.8742	61.0545	65.435	69.9521	73.2955	75.082	74.5539	71.8803	65.7076	62.8052	49.7525	40.4416	31.6114	24.7579	18.1471	13.7028	10.3073	--	--	--	--	--	--	--	--	--	--	--	--	--	--	--	--	--	--
406	53.9691	48.2516	49.9398	47.8245	45.135	40.9279	39.4148	37.819	37.9113	36.823	40.2767	43.9153	47.3683	51.9769	55.8715	61.8139	65.838	71.5254	72.955	75.2387	74.9444	73.7759	68.9096	63.2917	53.658	42.1041	34.4852	26.7182	19.5337	16.2628	11.9853	9.55873	--	--	--	--	--	--	--	--	--	--	--	--	--	--	--	--	--
408	49.5782	52.3496	50.312	47.8586	45.8049	43.671	41.0799	37.8418	39.0539	39.4957	41.1665	44.8068	49.1894	52.3386	56.5122	61.7101	67.314	71.335	74.3833	76.2712	76.148	74.8578	69.1226	63.1613	57.4553	44.9843	36.1531	29.0728	22.9416	17.6931	13.4469	10.5615	--	--	--	--	--	--	--	--	--	--	--	--	--	--	--	--	--
410	51.3255	49.0669	51.3727	49.4757	48.172	44.5483	41.7255	40.6941	39.5084	39.4616	41.947	44.5734	47.6207	51.9115	55.8064	60.408	67.3061	70.0948	75.5932	77.1536	77.8708	76.0073	70.5656	63.5237	60.0241	47.7963	39.6452	30.9414	25.5109	20.3683	15.6085	12.0344	10.3259	--	--	--	--	--	--	--	--	--	--	--	--	--	--	--	--
412	47.2404	49.9786	53.6506	50.8412	49.5402	45.5257	44.9567	41.5724	41.0913	42.0506	44.1704	44.132	49.0705	53.5607	57.9409	61.5434	68.1399	72.2415	77.2343	78.4359	77.9616	80.4028	73.4953	66.1483	62.5455	54.0253	41.4563	34.4159	28.2305	22.9062	17.9114	13.7843	11.2391	--	--	--	--	--	--	--	--	--	--	--	--	--	--	--	--
414	55.9625	57.2164	58.4769	54.4383	51.3678	48.4907	44.5792	43.2634	43.0993	44.5296	45.6779	48.2903	51.5229	56.6325	59.1891	63.6784	69.1903	73.4439	77.966	81.4423	80.9325	80.062	76.1178	69.2039	63.0622	58.7167	46.4846	38.1356	31.8126	26.6376	21.3037	16.2182	13.2645	--	--	--	--	--	--	--	--	--	--	--	--	--	--	--	--
416	57.9739	56.8863	57.2784	56.2655	55.3117	53.9701	47.5154	47.0917	45.5399	46.512	48.1255	49.7693	52.6257	57.2336	60.9379	65.048	69.5655	74.2774	79.7339	81.6855	83.4559	83.5347	79.1754	71.3168	65.9639	63.9282	50.9382	42.4152	36.0225	29.3259	23.9792	19.0026	15.3258	13.0676	--	--	--	--	--	--	--	--	--	--	--	--	--	--	--
418	53.3912	55.0089	58.2255	57.3532	57.5895	54.2917	51.0453	51.0861	48.6403	49.0489	50.3986	53.4826	56.0516	58.9036	63.2322	67.5521	69.2819	75.2612	82.9772	83.433	84.3707	84.2878	81.7571	75.4076	67.2901	65.9579	55.2546	46.8317	39.4211	32.8629	27.5272	21.6502	17.773	14.916	--	--	--	--	--	--	--	--	--	--	--	--	--	--	--
420	57.857	62.7964	63.849	57.4714	58.4572	56.6007	55.03	52.6105	51.3442	52.823	54.6123	54.443	56.7408	62.1909	65.3109	69.2493	71.4177	77.8911	81.9599	84.6448	88.4139	89.2224	85.1818	77.8963	72.3833	68.4253	62.2092	50.8936	43.8342	37.5599	30.3969	24.5407	21.0708	17.1434	14.119	--	--	--	--	--	--	--	--	--	--	--	--	--	--
422	60.6776	63.2421	64.7084	64.2913	62.038	60.4839	56.6735	53.6852	52.5485	53.8899	57.2486	57.3564	59.9476	63.4683	66.1878	69.109	74.3597	77.7429	84.3065	86.7867	89.595	91.797	88.0233	81.7768	75.5791	71.0283	66.086	55.7667	47.5729	41.0595	34.6899	28.3398	23.7918	19.0216	15.6904	--	--	--	--	--	--	--	--	--	--	--	--	--	--
424	60.2495	64.495	65.6826	63.1375	66.9191	61.7025	58.3777	55.3583	55.4749	56.2556	58.3852	58.6818	62.3813	65.5529	67.0643	69.9027	74.9434	79.0292	85.8007	89.5015	92.1889	92.5634	91.0514	84.1329	80.3589	72.7479	70.5472	61.349	50.8415	44.9367	38.3913	31.834	27.0936	21.5135	17.4925	--	--	--	--	--	--	--	--	--	--	--	--	--	--
426	63.2981	68.0001	72.8003	67.86	65.9718	63.9572	60.3065	58.9726	59.1706	59.3775	60.4041	62.6726	62.808	65.4575	68.6825	71.5072	75.6305	79.8535	86.3859	89.772	92.5809	93.4491	91.7418	86.291	81.3801	76.9344	72.5986	65.5238	55.3763	48.7267	41.8744	34.6186	29.2196	24.1055	19.3591	14.8321	--	--	--	--	--	--	--	--	--	--	--	--	--
428	64.3291	69.2221	68.7343	70.5344	68.2254	67.7203	63.7633	62.0085	62.3019	62.3815	64.2478	62.8192	67.1838	66.6985	69.8029	71.1788	75.5014	81.057	85.4627	89.2834	94.8031	96.0331	95.156	89.2307	84.342	79.1194	75.1869	70.5556	59.8666	53.1659	45.3862	38.1291	32.1671	26.1918	21.0645	15.8778	--	--	--	--	--	--	--	--	--	--	--	--	--
430	71.8282	68.5533	71.8137	73.8093	68.9307	68.0121	66.6802	66.1421	64.4178	64.4968	65.7805	64.8937	67.2201	68.6734	71.2676	72.9574	74.9302	81.2099	84.2629	90.058	95.1365	96.7834	95.9408	90.9921	85.5039	82.5033	76.4886	74.2218	63.3429	55.5071	48.8588	41.2143	34.9519	28.351	23.0238	17.1012	12.9884	--	--	--	--	--	--	--	--	--	--	--	--
432	63.5297	71.243	75.5322	71.5402	71.2138	70.2164	67.3494	66.6606	66.3212	66.4468	67.7775	67.7822	69.7101	69.727	71.274	73.0845	75.5117	80.0795	86.4594	90.4204	94.3613	97.1982	97.4494	93.5434	90.2003	85.8596	80.3147	76.964	68.5191	59.4988	51.6239	44.3791	37.6252	31.1263	25.2364	18.9703	13.6387	--	--	--	--	--	--	--	--	--	--	--	--
434	68.2346	75.3819	71.4899	72.5967	71.64	72.3263	70.5412	69.7801	68.9755	69.5456	70.9737	69.5852	70.3347	74.0899	72.5309	72.3623	76.0684	80.1415	84.8559	91.5208	95.9814	97.0506	98.9553	95.3379	90.1421	87.0409	81.7555	77.1177	73.1255	62.1526	55.6168	47.7892	39.8908	33.7229	26.541	21.038	14.3484	--	--	--	--	--	--	--	--	--	--	--	--
436	68.8506	76.8984	69.1617	76.389	76.351	74.4915	71.4112	69.9191	71.9917	71.2175	73.3208	72.8704	73.9084	74.6691	73.6787	73.2493	73.994	79.5521	84.8193	92.5754	96.2422	98.7847	97.4535	97.0388	91.6235	89.2968	84.5482	79.2622	77.4017	66.3661	57.3615	50.2201	42.3175	35.8632	28.5941	22.1517	15.5453	11.6815	--	--	--	--	--	--	--	--	--	--	--
438	77.1293	76.1773	72.9312	74.6187	75.3907	74.5409	72.418	74.0905	72.653	73.7972	71.2538	73.3348	74.3099	74.5122	73.4254	74.6686	75.5864	79.9728	83.6455	89.4256	94.8846	98.1847	98.6971	96.577	91.7651	90.875	86.4099	80.3706	79.0018	69.9576	61.005	52.7329	45.5073	38.3974	31.34	22.8363	16.3969	11.9682	--	--	--	--	--	--	--	--	--	--	--
440	73.3689	77.7358	79.404	72.5215	80.0965	75.5557	73.3047	71.9606	75.8237	75.4592	75.6487	76.5617	74.7922	75.6318	74.2408	74.3956	74.1407	80.1561	84.0566	89.1627	94.8565	99.6092	98.9669	96.7644	94.7397	90.9683	90.0198	83.2553	80.5335	74.8752	63.5136	55.6158	48.4703	40.4717	32.7452	25.2156	18.127	13.0903	9.90247	--	--	--	--	--	--	--	--	--	--
442	74.5624	74.4425	76.8747	77.4103	78.4907	74.0081	77.8532	76.6877	76.917	79.394	77.7749	79.0529	77.8966	76.7373	75.0843	74.109	74.3151	77.4696	84.7926	90.2917	94.0446	97.2177	98.9888	98.2485	95.7548	94.9297	89.8484	85.4342	81.7453	76.3406	67.2193	57.3803	51.1756	43.0318	35.1234	27.2001	19.7681	14.1943	10.6027	--	--	--	--	--	--	--	--	--	--
444	69.8793	79.7081	77.7821	78.3301	78.7913	78.6308	79.1004	79.2228	78.7469	77.4736	78.5273	77.5349	77.8694	78.9052	75.3618	74.3515	75.0892	79.5942	83.727	89.5458	93.0951	98.0889	100	97.0822	96.2002	94.8425	92.4635	86.4993	82.2245	80.6926	69.8491	61.105	52.7068	46.0542	37.2495	28.2849	21.2448	15.5165	11.534	--	--	--	--	--	--	--	--	--	--
446	75.6986	79.8193	75.487	80.4155	80.5056	81.7531	79.4491	81.6985	80.5257	79.7339	79.6839	80.5645	79.0882	78.7661	77.9118	75.4554	75.3349	78.5873	81.6387	88.9366	92.5215	98.4502	97.9945	98.0653	96.8675	96.6909	92.6442	88.6162	84.5481	80.83	73.4724	63.4635	55.5893	47.4841	38.8576	30.4813	23.1994	16.3987	12.6083	10.0656	--	--	--	--	--	--	--	--	--
448	70.8838	75.7387	77.7015	80.5099	79.9066	77.0141	77.9305	80.8639	80.1128	83.05	83.1684	82.4677	79.0135	77.5376	75.6051	73.9609	75.6505	77.0991	81.6202	86.6939	91.7968	95.7185	97.8618	97.4086	97.2756	95.912	93.7263	89.3353	85.7571	81.5647	75.8643	65.8401	56.285	49.6639	40.8963	31.7217	24.8018	17.9367	13.5396	10.4152	--	--	--	--	--	--	--	--	--
450	71.4463	78.9112	75.5182	77.1402	80.009	82.1888	80.7258	81.671	82.3393	82.5082	82.1376	83.1442	81.2233	80.2681	75.8486	74.2847	73.5634	76.0545	80.9018	85.1405	91.8356	93.9922	96.4543	97.7815	96.8748	97.0411	94.5798	91.2781	87.3686	81.4539	77.8743	67.7283	58.7603	51.7203	42.7473	33.7992	25.9431	19.1468	15.1634	11.9157	9.38499	--	--	--	--	--	--	--	--
452	67.3808	77.0943	78.8301	79.4481	78.0538	80.0991	80.6111	82.8883	83.3579	84.7262	82.775	82.0862	83.5607	80.0259	76.1042	73.3387	72.1047	75.6073	79.4956	84.3024	90.0605	92.374	97.3087	96.4447	96.4353	95.7189	95.2688	90.4774	86.9051	82.2114	79.4966	69.3818	60.2247	53.0252	43.7644	34.9481	27.0659	20.7345	15.3544	11.9506	9.00393	--	--	--	--	--	--	--	--
454	70.8213	78.8834	75.201	78.8298	79.7738	79.4463	82.0306	81.8726	84.2821	83.8421	84.374	83.2815	81.7322	79.6165	76.7393	73.2906	71.4672	75.4498	79.0948	82.2823	88.9859	92.2274	95.878	97.137	95.6745	96.109	94.2718	91.6251	87.6078	83.6287	78.2228	72.5337	62.4861	53.7632	45.1699	36.7065	29.4396	22.1108	16.7963	12.8865	9.45078	--	--	--	--	--	--	--	--
456	74.7869	80.4944	73.7643	76.7522	79.0417	78.5271	84.734	82.2693	83.6548	85.463	85.2204	82.3024	81.067	78.7565	73.4012	73.3358	72.6476	74.4514	76.1612	81.1318	85.9571	90.852	93.2459	94.1749	95.2351	94.9569	94.7147	91.6244	88.1125	83.231	77.3618	72.1446	63.4067	56.4146	46.6519	38.5736	30.1555	23.5079	18.3409	13.3812	10.1135	8.05191	--	--	--	--	--	--	--
458	77.8146	73.8102	78.8567	76.8612	80.8859	79.7558	83.1658	83.197	85.3416	86.6011	86.8549	83.8945	80.7841	79.159	74.3842	72.285	71.4527	73.3454	74.9494	80.7866	85.6041	88.9583	92.4856	94.3649	94.0046	94.4766	93.1539	91.8793	89.6283	83.1667	76.404	73.7637	65.4326	56.078	47.6281	38.9621	30.2072	24.4213	19.3578	14.2247	10.9716	8.25959	--	--	--	--	--	--	--
460	74.8139	72.6962	76.1093	76.7339	78.6241	79.5358	83.3602	84.9944	85.3542	86.8108	87.8111	83.7693	83.7702	78.9544	74.2431	70.7919	72.3876	70.4988	74.5074	78.9368	83.9615	88.2925	91.0979	93.2004	92.7545	93.2459	93.3677	90.4806	88.5441	84.0559	78.2174	73.1461	65.7377	57.2273	48.0643	40.7231	32.3733	25.712	19.8212	15.7413	11.6597	8.47964	6.94913	--	--	--	--	--	--
462	69.6088	73.5519	73.0424	77.9048	79.6318	81.2867	82.9886	83.745	84.0415	86.6303	87.0435	85.4097	81.8719	79.8986	73.9053	70.1683	68.9063	69.9647	73.5062	78.4245	81.8541	84.9557	90.0807	91.0375	91.581	92.2039	92.6032	91.439	87.1852	84.9264	78.0154	72.5912	68.1182	57.2775	50.8154	40.8221	33.7052	26.8315	21.211	16.7642	12.5677	9.59103	7.14407	--	--	--	--	--	--
464	64.7601	72.709	74.0837	74.2129	80.143	79.1119	83.6488	81.7521	84.4842	85.406	84.9149	83.2221	80.9128	77.8838	72.5919	72.2264	68.5925	69.4372	70.3141	76.8102	81.0612	85.3626	87.6309	89.1291	89.7144	92.3316	90.8582	90.801	87.5644	83.557	78.4955	72.8608	65.9644	58.5361	49.5714	42.1699	33.9095	27.7722	22.493	17.3005	12.6595	9.89492	6.88422	--	--	--	--	--	--
466	66.22	72.8569	73.4762	71.5824	76.6932	79.8627	81.8519	83.6909	86.0704	86.5399	85.4554	83.5808	81.2163	77.4963	72.3975	69.1493	65.9799	68.3705	71.2089	76.0887	77.205	81.3436	86.5355	87.8184	88.5417	89.8559	90.194	89.3293	86.8379	83.2939	77.9048	72.0915	67.8728	60.2384	49.6586	42.6555	34.8355	28.1127	22.9218	18.1416	13.8031	10.1045	7.8147	6.7242	--	--	--	--	--
468	69.6603	70.5962	70.244	70.1229	75.3343	79.9658	79.8084	82.1783	81.969	85.3947	83.8719	80.6362	77.3928	77.0609	71.2337	69.0197	65.5165	67.1873	68.7695	72.138	75.639	80.7705	84.7203	85.159	85.1178	90.2587	88.6869	87.2335	84.1375	81.9118	76.2072	71.4565	65.7762	60.4639	51.3627	42.2536	36.2057	29.7289	24.1916	19.0917	15.1759	10.8057	8.02926	7.0085	--	--	--	--	--
470	74.2006	71.1328	71.6606	73.3121	73.5668	75.3244	79.548	83.1636	83.3746	82.0277	81.5811	79.6465	80.085	75.2463	70.2695	66.8703	64.1675	64.661	66.8341	70.1121	74.075	79.2959	82.1663	84.0313	84.3056	86.8597	88.3316	85.3011	84.0139	80.1032	75.1163	71.7618	65.3046	60.9269	50.8337	43.0983	36.851	30.3894	24.7967	20.8152	15.072	11.5504	8.45177	6.63815	6.09944	--	--	--	--
472	62.9564	68.5003	68.1994	69.1089	73.2599	73.186	77.6346	82.6236	82.2759	83.029	83.0756	81.134	77.9454	75.3146	69.4496	66.9264	63.0513	63.886	64.5273	68.3791	74.2309	75.8021	79.3491	82.8433	82.1933	86.7105	84.6884	84.5303	81.8468	79.4531	76.3633	70.27	65.2048	59.9651	51.9393	42.5939	36.3456	31.4508	26.1332	20.3869	15.4368	11.8115	8.4463	6.97937	5.77778	--	--	--	--
474	60.5162	67.0202	67.2701	68.8018	70.7883	75.753	76.3223	79.3413	79.5572	82.6367	82.7988	78.4997	76.3991	72.3963	66.9588	65.1204	63.1204	63.0561	64.3579	68.0294	72.3488	75.9723	78.4714	80.2595	80.6124	82.4198	83.2618	83.9598	82.3408	77.9774	73.517	68.965	63.7065	59.3587	51.8592	43.8461	37.2418	31.5957	26.3857	21.4847	16.7658	12.2821	9.18055	7.24636	5.72624	--	--	--	--
476	62.2468	63.8847	71.7819	68.4503	73.0885	75.7034	75.3274	80.6275	81.4846	82.4572	80.2677	75.5008	74.0849	71.3857	67.3584	63.3202	61.0422	61.3795	61.705	64.4729	69.7699	73.2182	78.1669	79.4948	79.1533	80.8667	82.7631	82.4615	79.0177	76.6266	74.1661	68.6488	64.087	58.2268	52.907	44.2915	38.0933	31.9716	26.7494	22.0336	17.3644	13.694	9.41752	7.43059	6.05602	5.47082	--	--	--
478	61.3846	69.9335	64.4935	66.173	71.4202	73.4466	72.9437	77.9349	78.1065	80.1598	81.3565	79.4968	72.7308	71.9134	68.3706	62.3675	60.441	59.8408	61.8842	63.6114	67.7116	71.5795	73.891	76.3032	76.6341	80.3445	79.8241	80.9014	78.6026	76.0163	72.8879	68.2597	63.3961	57.4497	53.5329	45.1297	37.1437	32.1403	27.6731	23.1887	18.2769	14.2563	10.3496	8.04972	6.10724	5.15372	--	--	--
480	61.2206	60.8224	64.6454	64.1376	66.0191	69.2984	71.9032	77.1519	76.7827	78.0563	79.4612	75.9647	72.1498	69.5097	66.1368	61.8898	57.5684	57.5352	59.1611	61.9786	65.791	69.91	71.9421	74.0992	74.5874	77.3744	79.0537	79.1878	76.9098	75.2064	71.1577	66.6339	62.8645	57.8882	52.5857	45.6816	39.1678	32.809	28.8508	23.034	19.2353	14.7443	11.1849	8.44717	6.43992	5.3625	4.97402	--	--
482	55.1559	65.3651	63.9375	64.5567	66.9205	69.6279	72.3554	75.261	76.1012	77.8584	77.4583	74.454	72.522	70.0907	65.4463	60.611	57.2169	56.1664	59.0587	61.0364	64.7182	68.3546	70.2359	70.7865	73.347	75.0527	76.9604	76.1784	76.4332	73.3405	70.6182	66.1919	61.888	55.0954	50.7933	44.9882	39.9054	33.9451	29.1488	24.1381	19.4595	15.5495	11.5878	8.90216	7.00646	6.00683	4.88252	--	--
484	62.9798	59.5868	63.6859	61.1851	64.227	66.8497	70.7576	73.0828	74.0892	75.5114	75.2833	73.1039	71.2989	67.024	62.1556	60.0767	57.5938	54.5964	57.1296	59.2886	62.729	65.4639	68.1149	69.6821	70.9339	72.5132	74.867	74.318	73.3251	71.753	68.4367	65.2524	60.543	54.806	49.9811	45.5564	39.9895	33.5757	28.7791	24.1108	19.4048	16.5925	12.1141	9.78036	7.57861	6.05736	5.19478	--	--
486	57.1653	55.8869	61.3223	64.7186	64.6322	67.0676	70.2085	74.8717	73.5346	75.2446	75.3076	72.7196	70.2309	65.7329	61.5896	58.442	54.5963	54.1447	56.1223	57.559	60.5866	63.3064	66.3418	68.1402	69.6652	71.7601	73.1046	73.6997	73.1359	70.5231	67.2559	63.7958	60.0372	54.5912	49.2599	44.9309	40.0134	34.2009	30.031	25.0299	21.1644	16.9515	13.3038	10.0747	7.81534	6.26658	5.49718	4.40304	--
488	57.9512	56.9951	62.9173	59.9644	62.7811	68.543	68.9547	71.3601	73.7725	71.5485	70.1341	70.9439	65.9978	66.5263	60.2448	55.7852	52.3938	54.1686	54.7453	56.6409	58.9346	61.9052	64.4715	65.8447	67.0653	69.5401	71.5893	71.698	69.8968	68.6226	66.2831	62.3291	59.3596	53.7694	48.2747	44.279	40.2659	35.1181	30.0553	25.5628	21.1634	17.3298	13.4662	11.1107	8.5156	6.81976	5.75791	4.8984	--
490	57.3557	57.3734	58.4483	60.2415	62.5879	64.7241	66.4707	68.9048	71.6929	72.0051	71.0413	70.5851	65.2642	63.8279	59.2941	56.4069	51.6862	51.6746	52.5953	54.571	56.7684	60.2515	62.4327	64.2944	65.567	66.9843	69.5328	69.2641	68.9281	68.6853	65.2518	61.9275	58.3227	52.8332	48.3579	43.6732	40.4873	35.028	29.9785	25.6751	22.1556	17.3889	14.1315	11.1811	8.96197	7.6476	6.15626	4.97746	4.52582
492	51.4308	53.9759	57.4577	57.618	61.9464	63.4871	67.7631	68.2431	69.4184	67.9951	70.1963	68.4902	64.1502	61.3588	58.9955	53.3789	50.2833	49.7423	52.7687	52.5711	54.8438	57.7096	60.6085	62.8464	62.4746	65.2482	66.5893	67.2662	66.1987	64.8715	62.22	60.945	55.7922	51.6648	47.7433	43.1939	39.7173	35.7642	30.1898	26.2693	22.023	18.3193	14.5661	11.4155	9.60432	7.92022	6.50152	5.69002	4.37655
494	54.2336	52.3052	55.8695	55.3774	59.6793	60.4595	65.8616	66.4	68.7375	69.5782	67.4897	65.6912	63.6859	58.3764	54.7148	52.5876	49.5349	48.8269	50.068	51.9611	54.0509	56.443	58.3058	60.2798	61.6489	62.7915	65.504	65.1299	65.5902	62.7327	61.3107	58.0122	55.3293	50.1491	46.5299	42.3798	40.3948	35.9396	29.9518	26.5641	22.3144	18.405	14.7237	12.2908	10.0999	8.06503	6.99141	5.62344	5.18057
496	47.3742	55.6087	54.418	58.8534	58.1075	60.4123	62.4157	65.1752	65.6508	66.4484	64.9553	64.024	60.5348	58.0742	54.9392	52.0588	48.0632	47.7738	49.3554	49.9336	52.8066	54.5951	56.6682	57.3781	59.7755	61.9821	62.527	63.1313	63.4186	62.3585	59.3849	57.108	53.6302	49.089	45.7158	41.9632	37.9138	36.2084	30.5673	26.8062	22.5864	18.7529	15.7573	12.8823	10.7191	8.50595	7.09039	5.8464	5.12629
498	52.3713	54.126	56.636	54.4429	53.6549	55.9936	62.299	63.8656	63.7811	63.7256	65.3093	62.0124	59.0038	56.6132	52.9213	49.913	46.8282	45.8072	46.6071	49.5743	50.5486	53.4217	54.2806	56.5931	56.7171	58.4537	59.7144	60.4646	61.5345	58.3675	58.0478	55.5103	51.698	49.0627	44.8764	41.0516	37.8733	36.2197	32.112	26.177	22.8504	18.886	16.7194	13.3581	11.3767	8.93699	7.43064	5.76252	5.07738
500	47.4634	50.7728	51.1381	50.3123	55.0832	58.6777	60.6601	62.0748	63.1523	63.5663	63.051	60.1669	58.8797	55.7202	52.6113	48.9055	45.5446	45.7905	45.4931	46.9838	49.8689	49.7584	52.9483	54.0805	54.7156	56.9617	58.688	58.837	59.6318	58.4502	56.4232	53.9012	51.2368	48.0862	43.8019	39.1286	37.2001	34.367	30.8987	26.8777	22.7461	18.8705	15.4304	13.4184	11.4253	10.0282	8.00858	6.46898	5.21455
502	46.9521	52.5365	52.0685	51.9312	52.7173	54.1102	59.2198	63.0046	60.7338	61.6644	61.2415	59.409	57.4932	53.7712	49.4757	46.943	45.0442	43.8953	44.5624	45.4054	47.7467	49.6494	52.2372	52.2732	53.2906	55.1119	56.2163	56.9431	57.2931	57.1108	54.5503	52.4598	49.0648	45.7438	42.1823	40.391	36.6617	33.9531	31.9451	27.0956	23.0655	19.2265	16.515	14.1659	11.8343	9.91588	8.25384	6.70917	5.40515
504	43.8604	45.7711	49.2302	48.3237	53.1502	53.4308	56.8693	59.9631	58.6318	59.4675	57.4589	57.3639	54.7276	51.0833	49.3569	45.3898	43.4962	42.5429	43.3629	43.6425	45.9132	48.4666	49.0042	49.6491	51.8546	53.7566	54.749	56.3691	55.3557	55.0471	53.2426	51.3163	48.8516	45.488	42.0253	38.8016	35.6543	33.2361	32.054	28.0245	23.2057	19.8065	16.5515	14.2934	12.0006	9.96829	8.70747	7.06911	5.87126
506	45.7523	47.9499	47.1318	48.8056	50.5827	53.7692	55.5222	57.293	57.7874	57.8518	59.5174	54.32	53.6026	50.1604	49.0725	44.3885	41.8905	41.283	41.6536	43.1365	44.3471	45.0095	47.336	49.1504	50.0491	51.3415	53.1071	54.4402	53.9904	52.1601	50.3672	50.2512	47.6406	44.3647	41.7582	37.801	35.3874	33.5485	30.923	28.1791	23.6513	20.4074	17.1539	15.3993	12.5144	10.8057	8.9821	7.58212	6.11478
508	43.4806	42.1713	43.924	46.4287	51.4682	50.5799	53.5814	54.8319	57.3024	55.0723	54.7916	54.0376	52.0113	47.7725	46.4852	42.5881	41.5258	40.749	40.9125	41.7958	43.1077	44.3501	46.2864	47.4522	49.0632	49.6035	52.4243	52.334	52.3448	51.8976	49.2922	48.1446	46.1799	42.0534	39.743	36.5479	34.5848	32.4565	30.5653	29.2201	23.7874	20.1265	17.3488	14.1202	12.4813	10.4612	9.03555	7.60263	6.0237
510	40.8618	43.96	45.49	44.9094	48.524	49.2599	52.5296	52.6555	54.9351	55.7478	54.3616	53.3653	50.0222	47.6497	44.9976	41.7602	39.5918	39.5543	39.4169	38.9056	40.4833	44.371	44.586	45.0179	45.8013	48.3333	48.7073	49.7659	49.4961	49.5813	48.5786	47.6213	44.3513	41.9708	38.6746	36.0299	33.8451	31.752	29.8281	28.1342	24.3216	19.8849	17.4879	14.8137	12.2756	11.1785	9.23299	7.55654	6.27071
512	38.8665	43.8134	44.9753	44.5387	44.7955	49.5818	50.9951	51.3868	52.8335	52.2124	54.1994	50.8703	49.0268	45.5787	42.7518	40.5775	38.9916	37.7341	38.3788	39.3492	40.1917	41.3689	43.6322	44.1206	44.0649	46.3797	48.8356	47.7497	48.5109	48.7206	47.3132	45.2986	43.7776	41.9163	37.5979	35.4986	33.3781	31.3202	28.9045	27.7047	24.4462	20.8345	17.0816	15.1029	12.3634	11.6027	9.67333	8.08114	6.50143
514	39.8689	37.87	43.8854	43.0838	46.5982	46.7266	48.2431	50.2712	51.9763	51.5547	51.7167	49.5472	48.0723	43.8446	41.001	39.0329	36.9893	36.239	37.4254	37.2655	38.7474	40.1944	41.2167	41.9307	43.6523	44.7473	46.2834	46.5386	46.5249	44.8429	45.3291	43.6304	42.1459	39.0121	37.4057	34.6496	32.4988	31.5061	27.8434	27.851	24.1645	21.2529	17.8787	14.8209	12.835	11.2594	9.46897	8.14336	7.32023
516	43.0309	41.7952	40.3804	42.9449	43.0019	46.0209	48.5635	50.3994	50.9112	49.6019	51.2753	48.3988	46.0436	44.2608	41.2495	38.0005	35.7366	34.5011	36.1387	36.4193	36.6691	38.709	40.4347	40.455	41.6529	43.4347	44.8251	44.4234	46.154	45.3757	44.2225	43.0669	41.3917	38.9138	35.8561	33.5191	32.7046	31.2352	28.9644	26.3664	24.6099	20.055	17.5091	15.359	12.9902	11.2178	9.59978	8.26417	6.79202
518	39.2926	37.7482	42.3206	40.2167	43.3064	44.0891	44.9789	47.9463	49.1053	50.2877	46.7692	46.5773	44.4986	42.3287	39.3988	37.3751	34.9159	33.6976	33.3061	35.6354	36.3345	37.3862	39.7759	39.4985	40.3086	42.9577	42.6319	44.2499	44.233	43.4984	42.8133	40.8359	39.3033	37.4523	35.776	33.7852	32.0246	30.3285	27.9577	25.3523	24.188	20.5451	17.3506	14.9773	13.5174	11.7468	9.67086	8.51409	7.1372
520	30.5329	40.2148	36.3802	39.1284	39.8719	43.292	45.7838	45.6784	48.1182	48.4012	47.5568	44.6925	43.5208	39.8107	37.7608	35.0959	34.4741	33.3499	32.5574	33.7218	35.366	36.8782	37.5593	38.4259	38.7681	40.1492	41.5024	41.6405	43.5895	41.505	41.4817	39.7151	39.039	35.5293	34.7585	32.1534	30.2498	29.5586	27.345	25.3804	23.3626	21.4683	17.164	14.899	13.1359	11.541	10.1168	8.53818	7.02193
522	34.3358	34.7402	37.8329	37.3382	40.4588	42.8639	44.2855	44.8089	46.2825	46.2155	45.0127	43.2661	40.7942	39.9002	37.1277	33.9234	32.4943	31.8797	31.7727	33.2207	34.4632	35.6688	35.8309	36.3232	37.76	38.3681	39.8887	40.4408	40.6657	40.4852	40.0296	38.501	37.1343	35.7265	33.691	31.5305	30.375	28.7789	27.5292	24.2255	23.1173	20.9537	17.8701	14.7868	13.4722	11.4562	10.2151	8.6178	7.12171
524	33.6105	34.9161	36.5304	36.9316	38.464	39.2886	44.1403	44.6761	44.9675	44.4192	42.9562	41.7004	40.682	38.5491	35.1827	33.6088	31.2759	31.8005	30.0704	31.9786	31.3726	33.2579	34.8799	35.263	34.2377	37.1084	38.2918	39.6791	39.0004	38.852	38.2674	38.1177	36.8455	34.9033	32.3524	31.2151	30.1822	28.5966	26.931	24.7764	21.8614	21.3677	17.4809	14.7648	13.5222	11.331	10.0175	8.20515	6.9707
526	25.6279	34.4927	35.4581	36.8849	39.9065	38.9594	43.6557	42.7749	42.8859	42.6716	42.2215	41.3083	38.6784	36.4374	34.7069	33.1126	31.3608	30.1944	30.3311	29.317	31.3744	31.8587	32.4963	33.7959	34.969	35.5561	37.2323	37.5398	37.6284	37.5523	37.4902	36.465	35.5048	32.8662	31.8597	30.2424	28.8244	27.946	26.4238	23.8055	21.7508	20.8021	18.1606	15.2919	13.1529	11.9307	9.85969	8.46266	7.19664
528	27.2466	32.0426	31.2097	35.5554	35.0351	37.2417	39.3688	41.2593	42.2901	41.1099	38.466	39.9627	39.1804	35.8207	32.8285	31.7839	29.3964	29.9875	29.0949	30.067	30.5793	31.3563	32.543	33.2364	33.9876	35.6877	35.3508	36.479	35.7688	36.0712	35.0598	34.9762	34.2158	32.662	30.9832	29.5177	28.3265	27.3393	25.8002	24.4322	21.7384	20.6089	18.5906	15.6046	13.0677	11.8434	9.9959	8.37755	7.82743
530	25.9883	28.7619	32.4636	33.2142	35.1041	36.5475	39.601	39.9753	41.619	41.2657	39.9005	38.4361	36.7834	34.715	31.2875	30.6254	29.594	28.4469	27.5903	28.554	27.5572	30.6406	30.057	32.6882	31.8313	32.9264	35.2707	34.4964	35.6712	35.7509	34.2002	34.7206	32.8397	31.006	29.3548	28.4923	27.4309	25.7386	26.1305	23.1003	20.546	19.0682	18.4705	14.8788	13.2248	11.4307	10.1658	8.36201	7.86283
532	26.0808	33.5427	29.2085	31.0375	34.9318	35.5727	37.3735	38.714	37.973	39.4899	38.9487	36.896	33.0644	34.0148	31.3417	29.0844	26.9942	27.5356	28.8663	27.5448	28.8302	29.9302	29.913	31.1011	30.3254	32.6427	33.354	33.0993	33.4838	35.1696	33.7618	32.4663	31.7332	29.7472	28.7697	27.0629	26.6132	25.3258	25.2464	22.9166	20.8088	19.3763	17.3738	15.9537	13.1388	11.58	10.2597	8.58206	7.71228
534	28.452	28.2277	32.6467	30.9679	35.2586	34.096	37.3044	36.4556	39.3757	36.4467	36.6422	34.8641	34.0963	32.8164	30.8288	28.3869	28.1334	27.0647	27.0494	27.9306	28.2399	27.5585	28.4579	30.0683	29.6497	30.2722	31.1863	32.0112	32.4558	32.1212	31.4006	31.6725	30.997	28.9633	27.7384	27.6611	25.5414	25.1086	24.1894	22.4125	20.6455	18.9592	17.685	15.9554	13.5332	11.6173	9.77983	8.60493	7.82234
536	25.9875	29.0545	32.9622	31.2136	31.4796	32.1246	34.8834	36.3221	36.6658	35.169	35.2293	33.7785	31.952	31.0776	28.6717	28.3589	25.9783	24.8976	25.8588	25.7859	26.2015	27.4921	27.6894	29.3154	29.3863	29.4609	31.0713	30.8272	31.741	30.9709	31.0849	31.2748	29.8646	28.2962	27.4472	26.1434	25.7138	24.6732	23.1368	22.2883	20.1186	17.2613	16.8987	15.4827	13.1874	11.5479	10.1842	8.30019	7.4822
538	24.6233	27.757	26.7752	32.1876	30.6194	29.8654	32.4891	34.2165	37.3835	35.6916	34.1298	32.9584	32.6897	28.5987	28.5743	25.1145	24.8296	25.051	24.0851	24.6204	24.3053	27.3531	26.6277	26.6516	27.3833	27.5802	29.1645	29.5825	29.7554	30.5705	28.9578	29.5916	28.55	27.3737	26.4109	24.1009	24.4138	23.6992	22.9891	21.8434	19.7294	17.6901	16.0657	15.781	13.2766	11.5582	9.36803	8.57055	7.69491
540	26.2761	27.4241	27.8083	28.301	29.8512	29.6534	31.9176	32.7616	34.4015	32.6067	32.7919	32.7897	29.603	27.8847	26.7396	26.3241	24.4944	24.302	23.4954	23.3986	24.4964	25.2768	26.3941	25.7457	27.0643	26.7733	27.477	28.9909	28.4932	28.4507	28.9414	28.3663	27.7887	27.1632	25.3625	24.4929	22.9215	22.6485	21.8614	20.6774	19.224	17.4313	15.5006	15.0623	13.3534	11.3624	9.98795	8.63932	7.32989
542	25.3377	25.5648	27.0025	29.1412	29.1718	29.9425	30.5404	33.2336	32.8034	31.9049	32.2786	29.715	30.072	27.0863	25.8319	23.8075	24.2831	23.255	22.39	23.4522	23.4816	24.2063	23.937	25.1852	25.6769	27.0171	26.6984	27.1267	27.8754	27.8296	26.9271	27.5565	26.7342	25.8177	24.5707	23.0419	22.8999	22.5998	20.9061	20.004	18.7334	17.4917	15.2937	15.2312	13.1105	11.327	10.0439	8.59386	7.30962
544	21.2403	21.5218	23.9662	26.803	27.3003	28.3788	30.4585	31.5896	31.4082	30.5917	31.4544	29.7986	28.8119	25.3281	25.8571	24.2232	23.1202	22.3858	22.3472	22.5864	22.8595	23.3283	24.2486	23.8346	24.7286	25.4567	26.2271	26.2886	26.8319	27.0707	26.4034	26.6565	25.0449	24.9591	23.1449	21.8325	22.7476	22.0961	20.9166	20.0449	18.1673	16.6381	14.9533	14.3291	12.8033	11.5431	9.54821	8.74558	7.39413
546	25.1851	23.6978	25.6196	24.248	23.8051	28.1085	31.045	28.9843	30.1412	31.4957	29.7682	29.2118	27.4479	25.2789	24.9813	23.0004	21.2011	21.4326	21.2202	21.4738	22.6709	22.5954	23.6973	23.2452	23.6147	24.8043	25.2917	24.9029	25.7741	26.1523	25.6527	25.6905	24.7924	23.6217	23.039	22.007	21.6346	21.2967	20.1303	18.85	17.2194	16.5005	15.1046	12.8419	12.8692	11.2584	9.97294	8.54874	7.29118
548	22.7218	22.9168	24.6818	23.2362	24.7629	26.1425	27.7103	31.3203	30.7085	29.4108	29.3638	27.704	26.1961	25.4244	24.2264	22.5708	21.3459	20.4923	20.9731	20.5713	20.4966	21.5762	22.5984	22.4333	22.8127	22.5702	24.4625	25.8635	24.7948	24.2339	24.5565	23.7839	24.392	22.5295	21.8662	21.5283	21.1533	20.2085	19.8276	19.0756	17.5768	15.6694	14.1898	13.6391	13.1132	11.4694	9.68274	8.10518	6.82909
550	20.4449	21.3075	24.1973	24.2183	23.7346	24.971	29.3811	27.7484	28.9906	28.2616	27.7068	27.2952	25.3109	23.4872	23.3588	21.6145	20.3476	19.8869	20.0526	19.97	20.702	20.8273	21.0629	21.6328	21.4103	21.9325	23.0359	23.2626	23.3419	23.5973	23.1292	23.7579	23.01	21.7342	21.2373	21.0868	20.1528	19.7819	19.1928	18.6324	16.7693	15.717	14.9266	12.6703	12.4049	11.4307	9.62048	8.2783	6.98187
552	23.9876	19.5266	19.5458	23.518	24.5943	25.0388	26.1806	27.812	27.4688	27.808	27.5909	24.7615	24.3823	22.1745	21.6413	20.779	19.6485	18.0788	18.183	19.3167	19.2626	20.0822	20.4285	21.0983	20.4158	21.4	21.6453	22.9324	22.8183	23.3198	22.5042	22.7267	22.4795	21.1191	20.2846	19.1436	19.9866	19.6425	18.9371	18.0715	16.8963	15.0467	13.6314	12.6105	12.4838	11.6775	9.60747	7.95395	7.14792
554	16.5132	21.6311	20.9469	22.7536	21.7898	25.2463	25.6234	27.0633	25.5604	25.8183	26.8039	23.9897	24.4388	22.1319	20.8923	20.2633	18.2285	18.7393	18.3496	17.8237	18.462	19.242	19.1167	19.3521	19.231	19.9902	21.0838	21.6322	22.2966	22.2999	22.875	22.2355	21.4942	20.4606	19.5446	19.4794	18.4276	18.7449	18.2857	17.3657	15.8022	15.0216	13.3784	12.5335	11.5753	11.8102	9.30885	8.30379	6.98897
556	18.805	16.2746	20.2519	21.7274	20.6575	22.4581	23.6199	24.0556	25.1913	24.155	23.3587	22.7353	22.5157	21.6072	20.4542	18.8559	18.4195	17.9456	17.9965	17.5917	17.7419	18.3862	19.0378	19.0336	19.226	20.0468	20.5051	21.1908	20.9513	20.2872	20.8605	20.3993	19.6733	19.358	19.3266	18.9591	18.9276	17.557	17.675	16.9893	15.7627	13.9285	13.6046	12.659	10.3776	11.0127	9.82077	8.66384	7.00414
558	17.1687	17.0238	21.7816	21.035	22.2588	20.5532	23.6364	23.2357	24.1743	24.3015	23.3329	23.2534	20.8698	20.154	19.3657	18.4522	17.1623	17.2442	16.1217	17.7037	17.5858	17.6819	17.7801	18.2325	18.9639	18.9457	19.9	19.592	20.1056	19.71	19.6855	20.34	20.2035	18.9913	18.3396	17.7471	17.4398	17.6663	16.9205	15.3734	14.6466	13.5341	12.4304	11.9896	11.0346	9.99297	10.3363	7.77854	6.39956
560	12.3035	18.5007	20.136	18.5474	19.9881	24.6238	23.3388	22.5887	21.9173	24.2316	24.6674	21.2577	19.7228	20.1817	20.5391	18.2545	17.323	16.6858	16.042	16.8684	16.7969	16.7646	17.5793	18.0815	18.3392	18.142	19.4449	19.6112	19.0059	19.64	19.3078	19.2354	19.4898	18.4151	17.7568	17.6358	17.6471	16.9408	16.2701	15.0118	14.9478	13.507	12.6526	11.1646	10.2278	9.58931	9.73955	8.38173	6.82896
562	18.6564	19.1181	16.7154	18.8657	18.839	19.6035	22.4061	22.7853	21.8734	23.3897	22.0253	19.9979	20.5363	18.5173	18.141	16.1386	16.0302	16.385	15.8377	15.8638	16.8933	15.7582	16.2122	17.0211	17.2058	17.3996	18.6879	17.9751	18.2437	18.6641	18.7264	18.3123	18.5382	17.8478	17.4962	16.9139	16.4858	16.3878	15.7897	14.6873	13.9474	12.5687	12.1097	11.2867	10.2982	9.72002	9.7318	7.89565	6.6783
564	15.3203	17.1827	20.0259	18.2876	19.4935	19.1761	21.3284	22.8338	21.2523	22.2393	20.8778	21.0944	18.4248	18.97	18.0069	16.4532	15.6141	14.752	14.9064	15.8412	15.5835	16.0784	15.6308	15.6733	16.4135	16.9092	17.8911	17.6165	17.286	17.3058	17.454	18.2792	16.5118	16.8701	15.7007	16.1029	16.5744	15.6629	15.7373	14.5292	13.9795	12.7294	11.6558	10.9952	10.2169	8.9995	8.55315	8.36532	6.68056
566	13.0161	15.3601	15.9518	16.0473	17.8066	18.4436	19.3052	20.2584	21.4293	19.914	20.7104	19.7148	18.2734	17.5143	17.0263	14.5514	15.5217	14.3964	14.5914	14.8446	14.0897	14.8917	15.5206	16.047	15.7911	15.8284	16.612	16.8513	16.8198	17.1519	17.3073	17.2502	16.9251	15.845	15.8549	15.3799	15.003	15.282	14.7289	14.6926	13.5986	11.7169	11.4926	10.7039	9.89369	9.01628	8.40922	8.07335	6.60998
568	15.9842	16.4264	16.3278	16.9998	18.6248	18.9897	20.0404	19.5903	19.8057	20.1718	18.3177	18.1991	18.1244	16.3826	15.3104	15.272	14.6278	14.4168	13.8594	14.6593	14.1969	14.3514	14.825	14.899	14.6751	15.2058	15.2076	16.061	15.8562	16.3722	15.5141	16.1643	15.9407	15.7934	15.8084	14.6892	14.7297	15	13.9455	13.6948	12.8016	11.9651	10.725	10.3558	8.85756	8.867	8.12392	8.14177	6.65699
570	12.4893	14.5593	15.6987	16.013	16.4544	17.8638	18.0376	19.1066	18.9782	18.4949	18.9369	17.4564	17.1356	16.7512	15.1866	15.3327	13.6821	13.9561	12.835	13.8726	14.1823	13.4973	13.9619	13.6427	14.1059	15.2374	15.1606	16.077	15.4133	15.5961	15.7345	15.2064	15.5788	14.9477	14.86	14.4191	14.1848	14.4909	14.3216	12.7442	12.5937	12.2638	10.3414	9.60528	9.41485	8.63468	7.89574	7.97156	7.15547
572	15.8092	15.796	13.3807	14.8051	15.341	16.3662	18.2714	17.9624	19.2691	18.5584	17.8977	17.2819	15.5897	15.2063	15.5442	14.1544	13.9214	13.485	13.015	13.7727	13.128	13.0883	13.1383	13.6271	13.8342	14.4127	14.1152	15.3808	14.5338	13.987	14.4778	14.8873	14.7545	13.9046	13.4546	13.9607	13.9642	14.2112	13.3069	12.9571	12.1087	11.9077	10.6056	9.69588	8.94873	8.03207	7.53338	7.17149	6.74569
574	12.7949	11.2623	14.5875	12.8397	15.6721	17.2102	16.9954	17.8967	16.6881	16.8603	16.7446	15.4821	15.1814	14.6053	14.4305	13.7362	12.1653	12.8307	11.9464	13.1436	12.3097	13.2386	13.2044	12.9849	12.7162	13.3574	14.1713	13.9575	14.5746	14.3815	14.8442	14.0574	14.6308	13.4714	13.1795	13.5336	13.1417	12.5113	13.3424	11.9974	12.1864	11.0518	10.5167	9.39833	8.42622	7.86216	7.39521	6.42	6.82622
576	13.8384	10.7768	13.4149	15.0893	16.0959	15.9003	18.3841	16.0449	16.7352	16.8937	15.9075	16.2335	15.68	13.7415	14.0756	13.1575	12.4455	12.1691	11.2911	11.8439	11.6678	12.1298	12.3177	12.5193	12.2535	13.0624	13.285	13.8593	13.9658	13.923	13.4114	13.9518	13.9957	13.2548	13.1098	13.1887	13.2006	12.9318	12.703	11.3926	10.8809	10.6401	9.63056	8.90253	8.6492	7.7754	7.23638	6.54017	6.81829
578	12.5149	11.5371	12.1384	14.884	14.0314	15.7121	15.5588	15.1827	14.9597	16.6054	15.7247	15.1776	14.1903	14.0882	13.5641	12.0753	11.5284	11.7843	11.5279	11.2537	11.6453	11.5762	11.7691	12.1502	11.7763	12.7981	12.1686	13.1221	13.4921	12.601	13.1886	13.1186	12.8391	12.6328	12.2195	12.7104	12.5276	12.3901	11.6436	11.0694	10.8912	10.3937	9.7615	8.82527	7.78701	7.43878	7.13457	6.06218	6.05246
580	12.6724	10.8987	12.095	15.13	14.1934	13.829	15.6525	13.9253	15.1238	15.2102	16.1396	14.5503	13.8549	12.4203	13.2075	12.3094	11.8094	10.9072	10.9972	10.8454	10.7157	11.5751	11.1379	11.4445	11.6494	11.8487	11.6972	12.3526	12.244	12.3336	12.4172	12.8251	12.6102	12.2312	11.9278	11.5841	11.8991	11.8737	11.296	10.5236	10.5446	9.63528	9.00068	8.44464	7.82881	7.27049	6.64012	6.06079	5.61786
582	12.5167	10.7051	11.23	11.772	13.858	13.831	15.3672	14.354	14.9637	14.944	13.9252	13.7673	12.6616	11.962	12.5521	10.8295	11.067	11.662	9.80714	10.8571	10.7959	10.4986	10.4086	11.1012	10.6542	11.1138	11.8257	12.5539	11.5001	11.9923	12.4626	11.9115	11.7509	11.3676	11.0953	11.2018	11.2712	11.466	11.173	10.491	10.2377	9.80537	8.87577	8.3766	7.40672	6.99077	6.79362	6.31911	5.68264
584	11.7355	8.73244	13.1764	12.9443	12.1769	12.8419	12.8973	13.8642	14.032	14.5059	13.3192	13.5325	13.1335	11.155	11.4673	10.9526	10.4402	9.745	10.417	10.1768	9.80382	10.1838	10.4085	10.0356	10.6614	10.8874	10.8054	12.0998	11.5037	12.259	11.4341	11.2495	11.3643	11.3426	11.3725	11.2905	11.3328	11.0153	10.5003	10.3745	9.5713	8.91272	8.71203	7.73084	7.15568	7.02492	6.22435	5.5878	5.09513
586	10.0225	10.9811	11.3183	11.7178	13.6731	12.6744	13.5532	14.1904	14.1563	14.4954	13.2623	13.5347	11.7303	11.3064	11.2056	10.9161	10.4498	9.2314	9.26922	10.1512	9.61168	10.0094	10.1145	9.9176	10.5957	10.5764	10.6058	10.5559	10.6392	11.5121	10.8254	11.4036	10.7119	10.702	10.1115	9.82246	10.7259	10.4076	10.0963	9.63357	9.29672	9.23466	8.4844	8.22738	7.36434	6.42124	5.99987	5.17553	4.84799
588	7.92921	10.2851	9.91109	10.5292	11.5976	11.6243	12.2067	12.774	13.7229	13.1691	12.3831	12.365	10.9801	11.4102	11.1581	10.275	9.48767	10.0138	9.04223	9.37597	8.96333	9.50377	9.64245	9.52915	9.4426	10.438	11.1532	10.2821	11.1549	10.8038	10.5045	11.0505	10.6192	10.2024	9.8409	10.5016	9.98961	10.0216	10.1537	9.37949	9.01201	8.52848	7.47066	7.19366	6.76371	6.26205	5.86889	5.12595	5.27015
590	14.4278	9.56751	10.8657	11.359	10.9923	11.5493	12.2745	12.8849	13.0741	12.2408	11.5346	10.5861	11.039	9.91106	10.0817	10.0922	9.44905	8.9238	8.88476	8.973	9.1697	8.82366	9.36698	9.01125	9.44117	9.56895	9.98675	9.5515	9.82203	10.1276	10.3003	10.2716	10.2776	9.89473	9.20739	9.61889	9.48229	9.02035	9.16781	8.86676	9.21605	8.09579	7.55656	6.95905	6.34431	5.85508	5.35407	4.98874	4.84968
592	7.78798	6.62219	9.19964	11.0561	11.0137	10.2813	11.5564	12.2804	11.6296	11.5277	11.2598	11.1062	10.1608	9.95116	9.19467	8.77963	9.25378	9.74375	8.52986	9.26948	8.24061	8.76359	9.17372	7.95271	8.70614	9.52622	9.7462	9.37322	9.93949	10.1205	9.57594	9.5882	9.8846	9.31372	9.16812	9.35778	8.79889	9.06701	8.83118	8.30731	8.72859	7.61635	6.75173	7.35207	6.34867	5.61224	5.62915	4.70706	4.45902
594	4.92457	8.59588	10.1617	9.29044	10.7644	10.4894	11.0343	11.4325	10.9987	10.9774	11.6384	9.75246	9.93379	9.33159	9.84867	8.21142	8.62499	8.24241	7.69212	8.08497	8.39247	8.09699	8.25895	8.20834	8.01542	8.51088	9.62721	9.82479	9.30276	9.29759	9.34812	9.22817	9.57359	8.81135	8.68907	9.04672	8.87087	8.78043	8.03305	8.33269	7.83073	7.70333	6.65987	6.64937	5.76927	5.72042	5.48024	4.89724	4.18964
596	5.32031	8.01169	9.20579	9.55559	10.349	11.1929	11.1405	10.9565	11.0508	11.4183	9.64547	10.6555	9.37909	9.72099	9.42191	8.26888	8.7306	7.649	7.82513	7.72095	7.84601	8.08484	8.4867	7.71398	8.30349	8.28079	9.07583	8.62976	8.23504	9.45402	9.25738	8.53019	8.73133	8.82229	8.46764	8.3537	8.77729	8.58497	8.67604	8.18084	7.97511	7.16269	6.93897	5.98986	5.65452	5.3888	4.83251	4.48209	4.26351
598	10.103	6.69799	7.0177	10.1254	8.97765	10.7171	10.1981	10.2832	9.96522	10.476	10.3284	10.5504	9.78876	8.96854	9.26849	7.23673	7.56214	7.45844	7.04052	7.74838	7.52875	7.48933	8.20784	7.61965	7.66441	8.25675	8.30537	8.06816	7.97968	8.99172	8.65627	8.57539	8.58674	8.00131	8.79335	7.67878	8.07014	8.37066	7.8218	7.8741	7.98446	7.24694	6.50129	5.94297	5.34672	5.68933	4.93863	4.53925	4.0494
600	9.54367	6.24542	8.21514	9.18522	8.86144	9.66867	8.61587	9.37444	11.0619	9.64238	10.6078	10.2706	8.9343	8.84376	8.17699	7.895	8.55185	7.66378	7.33682	6.95821	7.73033	6.86983	7.41224	7.49815	7.29471	7.64463	7.93459	7.43888	7.54975	8.35021	8.20835	8.78368	7.84068	8.06899	7.85329	8.22961	7.90691	8.19686	7.67562	7.40091	7.45913	6.81693	6.58268	6.01879	5.88102	5.03564	4.64549	4.27198	4.10876
602	5.51332	6.86292	6.85679	8.67871	8.79275	9.69163	8.59784	8.77933	8.88874	11.3892	9.10719	7.93497	9.02019	8.47511	7.71752	7.63744	6.55594	7.66321	7.04526	6.80444	7.07566	7.38281	7.15221	7.4442	7.41325	7.51482	7.57721	7.93877	7.69252	8.0362	7.7489	8.15031	7.77709	7.51169	7.55721	7.61531	7.38772	6.93325	7.20929	7.23325	7.91999	6.85513	5.6867	5.8015	5.24163	5.06076	4.89471	3.80631	3.8174
604	5.93725	8.23318	7.40417	9.64791	8.73992	8.5742	8.74804	8.45728	8.61832	8.56455	9.59678	8.93058	8.42049	7.18367	7.13212	8.06006	6.76972	6.58622	6.35191	6.98528	6.02254	6.19555	6.65064	6.76139	7.02653	7.39226	6.79688	7.71731	7.02523	8.21286	7.66992	7.74739	7.82512	7.03168	7.53674	6.84585	6.74538	6.87012	7.27118	6.94022	6.86455	6.47249	6.03828	5.31416	4.88171	4.52766	4.58252	4.17786	3.86922
606	7.43195	6.85968	7.0388	7.6477	8.14862	7.79704	7.37017	8.67075	8.57738	8.61994	9.03381	8.57457	7.37837	7.62861	6.77565	6.56745	6.51871	6.71918	6.06766	6.83115	6.16075	6.19849	6.6471	7.13637	6.43939	6.63837	7.32991	7.07833	6.86457	7.17438	6.75611	7.40654	7.20885	7.00614	6.77875	7.55268	7.1505	6.85869	6.31899	6.57955	6.53319	6.30028	5.00318	5.04583	5.17668	4.54369	4.57212	3.58415	3.33453
608	4.67115	5.26219	5.49805	6.47836	7.60545	7.62674	8.39391	8.829	8.75777	9.00396	8.1603	7.96038	6.9089	7.33296	7.054	6.69446	5.9718	5.64796	6.00592	6.04773	6.08626	5.9359	5.83236	6.42032	6.49757	6.5385	6.55668	6.67614	7.0124	7.04786	6.63113	6.72179	6.87004	6.63146	6.45283	6.46651	6.71888	7.07024	6.13929	6.28915	6.01389	5.9249	5.47248	4.74869	4.63143	4.43522	4.02952	3.77475	3.4603
610	7.64743	6.85997	7.94688	6.73326	6.44628	8.98258	8.27016	8.49248	8.34115	8.10446	7.55981	6.96513	6.88467	6.84829	7.10955	6.26144	5.64874	5.81619	5.5618	5.45922	6.02221	6.08764	6.22516	5.44075	6.16477	6.00743	6.76366	6.05485	7.1623	6.3157	6.61613	6.60713	6.57181	6.49933	5.75373	6.17142	6.57736	6.9468	7.04664	6.44594	5.70395	5.24623	5.43777	4.78111	4.46984	4.22015	3.78969	3.31364	3.31767
612	3.32893	5.02646	8.18744	6.75538	5.56451	6.6294	9.09117	7.89428	8.85184	8.18906	7.23119	7.46031	7.03605	7.06279	6.27471	6.3147	5.82481	5.53265	5.41094	5.63453	5.56599	5.91961	5.39711	5.5347	5.93565	5.76228	6.19487	6.37431	6.23746	6.45307	6.26361	6.57407	6.10797	6.40741	5.81545	5.71322	6.52773	6.15822	6.46488	5.48488	5.37895	5.50956	4.92799	4.54391	4.23659	4.14163	3.98699	3.75073	3.51167
614	8.25142	5.4939	5.74342	5.18085	7.9461	8.21864	7.76558	7.13406	7.06512	6.89919	7.19885	7.20281	6.96609	6.74764	6.17027	6.16601	5.475	5.05819	5.16749	5.50716	5.29588	5.28853	5.65958	5.89078	5.16988	5.72005	5.55905	5.63919	5.87334	6.52661	5.79134	6.4137	5.79418	5.79493	5.69631	6.28368	6.54104	6.45248	5.6129	5.55459	5.44587	4.98688	4.75041	4.12737	4.46944	3.91804	3.92861	3.57809	3.17466
616	7.61949	6.37924	5.46244	3.56362	7.25157	6.73775	6.78483	6.87623	7.37186	7.53129	7.62293	6.72483	6.19254	5.99857	6.15969	5.87497	5.62092	5.48054	5.63004	4.7417	5.62721	5.05515	5.46474	5.82429	5.7427	5.16275	5.58461	5.85478	5.56695	5.99515	6.11407	5.90426	6.21571	6.07061	5.73533	6.24964	6.48071	6.00229	5.92153	5.48545	5.1446	5.00577	4.63605	4.28636	3.98275	3.91228	3.5099	3.36965	3.28399
618	5.41459	2.83316	4.03544	5.77578	4.9939	6.63936	7.96466	6.9828	5.9759	6.87025	6.49524	6.39632	6.03356	6.01914	5.40867	6.19405	5.51276	5.42048	5.21031	5.61448	4.81127	5.62192	5.27732	4.82019	5.02353	5.27789	6.17798	5.67223	5.82957	6.10049	5.46111	5.4661	5.49534	5.68414	5.97675	6.59367	7.07079	6.30761	5.08959	5.49451	4.88985	4.38833	4.84914	4.45505	3.67515	3.93483	3.57356	3.19581	2.93084
620	3.14728	3.70379	5.89545	5.08321	6.30971	5.65847	6.38661	6.51856	6.4122	6.76385	6.60198	5.55042	6.10783	5.80418	4.76964	5.47063	5.66254	5.26561	4.67118	5.29908	4.29187	4.81923	4.77976	4.69229	4.84702	4.95938	4.98042	4.96447	5.02663	5.40565	5.28743	5.53387	5.95932	5.70768	5.75543	6.61494	6.96796	6.6045	5.88148	5.23054	4.7146	4.44811	4.31426	3.91246	4.05407	3.27379	3.43687	2.80266	2.84637
622	3.19779	6.69019	5.33723	5.78813	5.35556	6.11699	6.44561	5.92033	5.47546	6.74077	5.93016	4.90288	6.33607	5.23318	4.33835	4.82904	4.96334	4.72218	4.72744	4.42316	5.12867	4.9133	4.51508	4.43527	4.52585	4.74555	5.11352	5.43783	4.86622	5.20663	5.27922	5.52461	5.6201	6.05884	6.04207	6.35738	7.52402	6.88587	5.64177	4.51837	4.39787	4.45381	4.07357	4.01135	3.35676	3.47742	2.88841	2.80351	2.97707
624	5.68829	5.31278	3.83541	6.60677	5.17592	4.77089	6.7325	5.70224	6.38029	6.588	5.38901	5.23986	4.49918	6.0292	5.30215	4.60545	4.5083	4.50726	4.54742	4.09275	4.39682	4.80494	4.54366	4.41	4.34626	4.43378	5.19543	4.93714	4.8509	5.16163	5.26401	5.99127	6.10754	5.65728	6.58707	7.71664	8.94884	7.7675	5.23654	4.89183	4.48394	4.22057	4.01672	3.49318	3.84664	3.12199	3.17428	2.79321	2.57728
626	5.36992	3.67194	4.84125	4.87714	5.39929	5.50566	5.78676	5.5582	5.87694	5.97198	5.69646	4.77282	5.14849	4.84423	5.03361	4.65719	4.28857	4.30573	4.35945	3.96349	4.26576	4.18616	4.38797	4.12206	4.40356	4.22726	4.68674	4.62309	4.92074	5.13489	5.86558	6.1596	6.57665	6.80896	6.90137	9.40875	11.6797	8.70708	5.44513	4.41612	4.37922	3.82181	3.73892	3.63817	3.16893	2.97619	2.85442	2.6797	2.20324
628	1.68145	3.29876	4.38002	4.68231	6.26089	5.98919	5.65648	4.63101	4.30293	4.75915	5.19745	5.3628	4.87672	4.87641	5.19646	4.49062	4.2149	4.20421	4.09358	3.99777	4.70455	3.73596	4.59193	4.41252	4.2152	4.25949	4.66324	4.56554	5.22027	5.74969	6.15084	6.70268	6.63733	6.66869	8.68068	11.507	13.9151	10.8873	6.74886	4.90081	4.30013	3.9035	3.62825	3.52811	3.2708	3.22002	2.69725	2.34275	1.93183
630	1.70914	3.57735	3.33952	5.52804	5.86883	5.35699	5.46617	5.66756	4.11593	5.70316	5.34898	5.51543	4.70634	4.16425	3.75401	3.62501	3.85435	4.62025	4.20338	4.01014	4.1351	3.98108	4.60512	4.50438	4.16035	4.53747	4.42192	4.86602	5.10208	5.4023	6.25753	7.42494	7.30353	7.96431	9.70937	13.5012	18.0153	12.9879	7.96147	5.32646	4.16223	3.91649	3.29762	3.03624	2.77295	2.90686	2.54076	2.38249	2.02995
632	7.40939	1.13953	5.10736	5.14853	5.7669	4.83104	5.71647	4.33217	5.29105	5.78403	5.4833	5.34529	4.68179	4.51418	4.15486	4.72414	4.43723	3.88103	4.08736	3.93738	4.18129	4.55422	3.86756	3.99991	4.09658	4.7649	5.07914	4.76006	5.69626	5.91129	7.32283	8.67277	8.99354	9.31272	12.3776	18.0982	23.2215	15.5574	8.83857	5.47102	4.15166	3.7589	3.4486	3.05627	3.02467	2.89756	2.57151	2.53725	2.06975
634	3.55569	3.95276	3.90735	4.85506	5.14808	5.39814	5.14583	5.15402	4.3187	5.32655	4.528	4.76527	4.56853	3.99752	4.13612	4.48577	4.50695	4.0457	4.03001	4.30415	4.24918	4.41951	4.17817	4.67249	4.34239	4.7782	4.54253	5.02223	5.2401	6.86163	7.81676	9.55335	10.5758	10.5891	13.7179	23.0632	31.5049	19.7828	10.1085	5.21265	4.79425	3.52498	3.46776	3.0793	2.73519	2.91244	2.67337	2.18191	2.13908
636	4.0818	4.98024	4.27912	5.05359	4.27359	6.3416	5.69975	5.12535	5.31005	5.21132	5.46985	4.5404	4.27226	4.72647	3.90372	3.60287	3.74656	4.25605	3.76066	3.33698	4.37146	4.2085	4.37878	4.66816	4.50372	5.01942	5.24147	5.83382	6.29845	7.3223	9.60094	10.9516	10.8395	12.5173	17.531	27.2156	37.9617	26.4259	11.4697	5.60807	4.35845	3.15061	2.93091	2.88181	3.12144	2.44351	2.24593	2.35123	2.0427
638	5.10102	9.93216	4.67554	4.54441	5.13578	6.48577	6.18662	5.37753	5.22956	5.32765	4.20388	4.18529	4.24365	4.31374	3.5354	4.15643	4.13608	4.61839	4.15892	4.50899	4.70003	4.28448	4.97799	4.23863	4.71065	4.52384	5.54671	5.98121	6.54798	8.16024	10.6095	12.9888	13.4985	14.9324	20.8937	33.3696	48.7505	32.95	14.154	6.83573	4.62791	3.36803	2.95833	2.61294	2.56661	2.59212	2.24446	1.90198	1.8334
640	1.42896	5.47773	6.35635	6.16149	6.06627	5.09272	4.60986	5.80648	4.34144	4.44375	4.85768	4.90746	4.04695	4.40406	4.92928	4.32391	3.7941	3.86093	4.08307	4.28586	4.06791	3.93755	4.86972	4.12373	4.82511	4.92745	5.63036	6.29528	6.54234	8.87473	11.5428	15.2492	16.0805	16.4738	24.4573	41.0661	58.2449	41.85	17.5328	8.40616	5.212	3.67207	3.7836	2.99912	2.85277	2.52082	2.23301	2.06079	1.84068
642	4.42292	3.08142	3.99654	3.83362	5.93004	5.70565	6.22524	5.3636	5.49939	5.44884	4.38122	6.27292	4.85457	4.8754	4.00297	3.92908	3.71098	4.42341	4.43078	4.50342	3.72777	4.32741	4.90907	4.21801	4.84393	5.37752	5.72602	6.46073	6.95138	9.6999	13.6736	17.9487	18.341	19.8422	29.8815	48.0727	68.2094	47.5747	19.4859	8.9016	5.64897	3.77179	3.2563	2.79675	2.42974	2.78407	1.91378	2.26209	1.83743
644	6.03372	4.99428	5.07123	6.49832	4.57476	6.83503	6.37308	5.53417	6.3264	5.21328	4.97301	3.83007	5.13399	4.61301	4.06864	4.37114	4.33273	4.93326	4.39554	4.82317	4.39272	4.6433	4.79956	4.68533	4.85606	5.5974	6.14189	6.88732	7.99854	11.0329	14.4744	18.3132	19.7623	22.1451	31.6615	52.575	75.6633	53.7338	24.2609	9.70432	5.67143	3.71569	3.12099	3.19339	2.45731	2.17374	1.93581	2.10439	1.75663
646	5.11884	7.22345	7.16474	4.56248	4.99748	6.82101	5.46204	6.83473	5.41327	5.96814	5.60024	5.01882	4.07502	4.1913	4.23218	3.87545	4.64483	4.58514	4.38366	4.40494	4.78638	4.92925	4.67905	4.80521	4.86056	5.63191	6.30514	7.60579	8.7427	11.171	15.9221	19.3729	21.0917	23.8701	33.9759	58.3418	84.1567	60.5946	26.9927	11.3118	6.43211	4.0893	2.94938	2.59057	2.3724	2.05773	2.38651	2.05738	2.07017
648	-0.52009	3.26205	6.76543	5.67682	6.70657	4.80071	6.07169	6.48654	5.27509	4.59594	4.55823	4.91409	4.76039	4.35216	4.32791	4.43698	4.42351	5.07606	5.1338	4.40838	4.73207	5.41343	5.23556	5.49413	4.73397	5.53854	6.28634	7.74195	9.12957	11.4663	17.7605	20.9744	22.3039	24.7933	36.4661	61.941	86.976	65.0423	29.4524	13.3927	6.64692	3.57958	3.51701	2.81754	2.19135	1.99704	1.87293	2.26251	1.81573
650	6.32931	4.13518	4.63043	5.17082	5.84217	6.53721	6.15702	7.24196	6.40163	4.78549	5.80738	4.4253	4.82728	4.14938	4.54232	4.58336	4.59052	5.07592	4.53888	5.01664	4.84338	4.97383	5.13354	4.8733	4.53766	5.83758	7.00031	7.05497	9.41664	11.6635	16.9126	22.8068	24.3025	25.6332	38.0148	62.5683	89.6185	66.7585	34.4427	13.7019	7.00094	4.19586	3.46454	2.79378	2.54785	2.25239	1.95877	1.79815	1.59946
652	2.13912	6.14628	5.91492	5.1236	5.48192	5.85155	7.13238	6.40619	5.10012	6.5294	5.4871	4.33876	3.96824	4.14156	3.89336	3.75642	4.17031	4.35672	4.89366	4.65002	5.2196	4.93665	4.649	4.99755	4.88167	5.50431	6.73068	7.40207	9.30927	12.5965	18.094	22.4117	24.0863	27.8792	37.0086	62.245	92.4849	68.7532	36.5197	16.2427	7.24769	4.22182	3.94306	2.76909	2.37396	2.22961	1.98591	1.73501	1.73664
654	3.79467	2.83394	7.22997	3.38264	6.81475	6.22024	6.20574	6.49502	5.9266	5.5323	5.2003	4.32392	4.42058	4.60442	4.07399	4.56372	3.59961	4.75306	4.49422	4.36379	4.42729	4.85868	4.79262	4.67096	4.66679	5.72122	7.31627	7.27441	9.6854	11.9479	18.5442	23.3012	24.7963	26.8586	37.2287	62.6903	89.2344	69.7736	38.0097	16.9537	7.46788	4.84332	3.38167	2.54984	2.28478	2.26104	2.03801	2.04435	1.76161
656	4.39678	2.2974	4.11398	4.8998	5.45504	5.07154	6.04505	5.6246	6.34243	5.3422	4.32894	4.80969	4.3007	4.53231	3.7158	4.36164	4.26136	4.00676	4.11124	4.18739	4.67019	4.66924	4.53259	4.75587	5.09479	5.394	6.68094	7.20453	9.29107	12.1525	17.0656	22.3734	24.3419	27.8228	37.367	57.9948	86.7147	71.2326	38.964	16.8221	7.28294	4.41012	3.29109	2.51957	2.36194	2.18162	1.47294	1.52406	1.71846
658	3.8978	2.32935	6.34484	5.58682	4.88484	5.57731	5.75425	5.48225	4.87924	4.96596	4.67786	4.35973	5.06138	4.35042	3.69986	3.85308	4.31683	4.51053	4.2173	4.2434	4.50254	4.51307	4.36487	4.62445	4.88265	6.10728	7.53221	7.39984	9.19589	10.8987	17.2645	20.6371	23.3589	26.6726	36.1355	56.5966	80.5211	66.9695	38.0724	16.8943	8.04826	4.30907	3.47495	2.58624	2.1284	2.04231	1.98122	1.4817	1.75817
660	0.56458	5.02224	5.33185	5.28741	6.26454	5.36104	5.71312	4.68195	4.75363	4.94787	5.37584	3.98514	3.93551	4.23944	3.65723	3.84968	3.40693	4.22515	3.76304	4.08337	4.61256	4.92983	4.44926	4.83011	4.63655	5.36337	6.35121	6.98156	8.1809	10.6046	15.4268	20.636	22.8001	24.9912	33.1136	52.4146	74.0513	65.0485	36.8522	17.6366	7.43215	5.12008	2.9892	2.72456	1.88865	1.75741	1.60226	1.73808	1.55771
662	2.29123	3.89268	2.98604	5.10779	4.74362	3.70044	4.52279	5.25384	3.93023	5.3404	4.33839	3.88198	3.95454	4.37292	4.00717	2.76739	3.69009	3.49436	4.64642	3.99435	3.81029	4.10542	4.13021	4.03947	4.32557	5.21942	5.60272	6.99561	7.37193	10.7296	15.3074	18.6636	21.269	24.1816	30.4748	46.6881	65.9355	60.2765	37.6582	17.4748	7.50314	4.50682	2.98429	2.55827	1.81994	1.84022	1.74184	1.60481	1.28224
664	7.54815	1.2147	2.83763	4.3993	4.42158	5.20497	5.10072	4.8179	3.57983	5.1333	4.91987	3.85154	4.16601	3.78355	3.75903	3.08623	3.5339	3.34862	4.18371	3.74941	4.17262	4.00334	3.75466	3.56751	4.07821	4.88184	5.53728	6.59455	7.58042	9.85841	13.2939	17.2594	18.2568	21.8779	29.3402	43.9411	61.885	56.0357	34.4819	17.1331	7.42486	4.73256	3.04184	2.0721	2.23706	1.85079	1.66068	1.38494	1.22906
666	4.1218	2.15574	4.41177	3.28047	3.99433	3.88285	5.23747	5.52009	4.85586	4.59371	4.061	4.36175	3.43948	3.47217	3.71143	2.59322	3.91103	3.39547	3.54911	4.1326	3.38268	3.41242	3.8741	4.0275	3.93924	4.36519	5.72493	6.91956	7.05108	8.47586	12.8511	17.0145	18.1725	20.0059	26.0593	38.1412	54.6809	51.2823	33.7389	17.79	7.52868	4.35427	2.87194	1.96022	2.06917	1.71297	1.56491	1.27406	1.17413
668	4.77979	2.80972	2.72274	5.19284	5.53488	3.46409	3.84977	5.30386	3.83627	4.56085	3.89402	3.49516	3.64684	3.66705	3.34897	2.95138	3.75492	2.93117	3.05777	3.18854	3.45563	2.96896	4.15218	3.27153	3.55845	4.14067	5.15085	5.91742	6.91834	8.02992	12.5136	15.5525	17.4912	18.4565	24.133	37.9133	49.8957	46.2917	32.6974	16.999	7.54391	3.86978	2.84558	2.09589	1.98225	1.5406	1.5333	1.27527	1.31846
670	2.42733	3.80515	4.14421	3.92102	4.11278	4.15928	4.58488	4.3766	4.47173	4.9206	3.63501	3.93341	3.38241	3.27192	2.80343	3.12562	3.10678	2.9179	3.46167	3.60105	3.15885	3.98877	3.17937	3.19692	3.63113	4.30069	4.77583	5.83782	6.24386	8.49369	11.5626	13.6371	14.9927	16.7945	22.7403	32.904	46.4887	41.6882	30.4175	15.5822	7.45295	4.00536	2.97379	2.09083	1.60274	1.53427	1.57038	1.36161	1.13378
672	2.46296	2.2505	2.00395	3.84264	3.96983	3.7332	4.3114	4.26131	3.89877	4.35373	4.88996	3.82045	3.39196	2.5578	2.91802	2.6109	2.96578	2.52169	3.20792	3.52445	2.6502	2.79651	3.45594	3.20225	3.56389	4.42449	4.86588	5.49123	6.04421	7.74693	10.2882	13.2956	14.1679	16.6261	20.555	30.6515	41.4216	40.0572	28.5934	16.33	7.39439	3.77434	2.69343	2.21426	2.1287	1.80698	1.40017	1.33095	1.01919
674	1.25109	1.30653	3.4594	3.20527	3.5144	3.46128	4.44757	4.20615	4.01119	3.51804	3.65187	3.79104	3.3623	2.83064	2.45685	2.68491	2.98069	3.24458	3.08741	3.49697	2.76737	3.23174	3.20732	3.01177	3.72419	4.05299	3.96422	4.94411	6.06405	6.87769	9.7911	12.5563	15.0072	15.2384	20.1152	29.3009	39.4449	35.7326	28.2905	15.9644	7.29799	4.06692	2.64728	2.13649	1.93345	1.43887	1.23906	1.59383	0.91986
676	0.63532	1.9913	3.51273	3.25602	2.9416	4.18718	3.95303	4.02683	4.40795	3.6251	3.18805	3.44816	2.99403	2.52095	3.00974	3.20569	2.60955	2.60131	2.58971	3.30547	2.76037	2.33788	3.02293	3.08185	3.3213	3.22146	4.02828	4.82655	5.51497	7.36563	8.20537	11.7518	12.3064	13.815	17.96	25.3066	37.2754	35.6416	26.3272	15.586	7.47719	3.69059	2.28232	1.80852	1.767	1.57427	1.37379	1.35606	1.20694
678	1.29101	1.68638	1.89097	3.45446	3.31144	3.06424	3.66243	4.09189	3.86614	3.7881	3.28976	3.41528	3.60093	2.0017	2.68739	2.49614	3.01198	2.7672	2.69167	2.80562	2.91298	2.95666	3.67145	2.77185	2.60581	3.12939	3.79231	3.91248	5.41035	6.42955	8.71907	9.90218	12.4929	14.2057	17.2968	24.7224	32.3865	32.6501	23.7704	14.5957	7.36245	4.343	2.1752	1.70333	1.6142	1.33917	1.6145	1.30693	1.04884
680	2.65901	3.82671	3.89803	1.92885	1.1009	3.60168	3.18404	3.57299	3.00259	3.85217	3.44245	3.28416	3.26899	3.05864	2.50038	2.00201	2.32927	2.53714	2.38451	2.55186	2.37627	2.73614	3.01909	2.69498	2.513	2.58349	3.10032	3.50329	4.40418	5.48243	8.08092	9.46314	10.7085	12.3146	15.2656	21.7415	31.8424	30.016	22.8389	13.2212	6.05244	2.92548	1.96563	1.57593	1.77762	1.21207	1.44	1.07084	1.04158
682	5.4112	2.47381	3.30232	3.16721	2.35029	3.74834	3.68914	2.83927	2.64233	3.48048	3.19383	2.67108	2.29176	2.81336	1.52505	2.32472	2.02466	2.25664	2.08653	2.06977	2.22194	2.91456	2.44072	2.07804	2.44285	2.9959	2.64462	3.6863	4.01269	5.37248	7.60697	8.81056	10.7044	11.9252	14.0665	21.6092	28.1639	26.6461	22.0673	12.2349	6.27675	3.03739	2.41411	1.70351	1.65527	1.50573	1.18916	1.14454	0.9135
684	1.37537	4.31756	2.23846	1.84301	2.1647	2.81578	2.68265	2.01494	2.74857	2.93299	3.40701	3.05618	2.51557	2.0087	2.0682	1.55249	1.92018	2.42693	2.3103	1.7203	2.00478	2.0771	2.07412	2.54778	2.18881	2.36422	2.73465	2.94458	4.083	5.2001	6.99905	7.33069	9.38644	9.97284	13.3807	18.7808	26.6745	25.1861	19.0861	11.0823	5.72794	2.67629	2.11124	1.69186	1.29705	1.27095	0.9772	1.08852	0.84501
686	0	2.56486	2.50817	3.59776	3.24666	2.86753	2.73028	2.119	3.10112	2.76122	2.99562	2.66774	2.37454	2.17572	1.98433	1.50594	2.23973	1.83712	2.22643	2.29554	1.6391	2.22446	2.21667	1.73834	2.06548	2.09261	2.71742	3.25841	4.38612	3.87616	5.96892	7.71048	8.55053	9.74326	12.4238	17.3097	23.5643	23.915	17.5762	9.72709	4.83889	2.50244	1.75862	1.57579	1.20269	1.29435	1.10543	1.03076	0.86005
688	2.13892	2.23771	0.92865	2.54565	2.83337	2.82435	3.33385	2.43499	2.28988	2.81038	3.58505	2.11284	2.41722	2.08184	2.34923	1.68656	2.06301	2.17575	1.71514	1.84455	1.66841	2.0407	1.83088	2.44282	1.55909	2.13002	2.07471	2.78956	3.14115	4.24383	5.53731	7.224	7.77302	9.3169	11.6702	16.6997	22.7034	21.1087	15.8169	9.62815	4.81514	2.52434	1.92979	1.62543	1.14396	1.02892	0.9159	0.85099	0.87555
690	3.62933	0	3.07506	2.26819	1.80247	2.78197	1.94052	3.11952	2.71149	3.15506	2.45319	2.76606	1.83314	1.93937	1.51123	1.59985	2.13764	1.45427	1.6476	2.31711	1.63994	1.99311	1.80995	2.15786	1.75678	1.8893	2.22629	2.66055	3.50274	3.45782	5.38608	6.82504	6.37791	8.62654	9.70806	16.0992	21.2879	19.2757	13.7061	8.54859	4.34522	2.64056	1.74201	1.52422	1.0425	0.9193	0.93273	0.86681	0.825
692	2.21814	1.54624	3.13232	2.80584	2.44851	3.02744	2.22422	3.25025	2.31343	2.44011	2.16598	2.29694	2.89797	1.92814	1.83839	1.70848	1.95164	1.79906	1.67773	1.75445	1.67116	2.11741	2.09175	1.57775	2.10785	1.82955	1.87398	2.68715	3.83403	3.61108	5.46556	6.30502	7.11613	7.9934	9.74194	14.3719	20.8373	18.7592	12.4584	7.32542	4.06152	2.17506	1.83639	1.97438	0.95777	0.99224	1.18384	0.8625	0.99897
694	-0.75337	-0.39395	1.72044	2.01946	1.87341	1.49365	1.84677	2.65024	1.96579	2.73007	2.09346	1.70259	1.70251	2.1067	1.91754	1.5389	2.33457	1.83334	1.98333	1.56005	1.54886	1.35997	1.5156	1.58246	1.89873	2.10638	2.40628	2.20561	2.93803	3.45612	4.74295	6.25953	6.49788	6.87118	9.53901	13.8493	19.2072	16.735	11.0235	7.36847	3.44309	2.33653	1.55693	1.49194	1.12433	0.99236	1.07083	1.02538	0.60166
696	-0.76936	1.20616	1.25404	1.20252	2.4207	1.72675	3.08357	2.1774	1.80493	2.60035	1.50067	1.30282	2.14556	1.5771	2.35756	0.82652	1.36701	1.10045	1.46537	1.92324	1.83236	2.0811	1.74694	1.34481	1.52886	1.65571	1.94955	2.72458	2.67534	3.29917	4.41467	5.25297	6.73598	7.07474	10.1108	13.2153	18.3637	16.0333	11.3015	6.70507	3.51185	2.5543	1.56647	1.47619	0.84386	1.22741	0.90221	0.72558	0.92077
698	0.78438	1.23117	1.2789	2.10191	1.6884	1.86456	1.74669	2.22181	1.56826	2.21039	2.29515	1.77226	2.50013	1.65702	1.72439	1.22251	1.79247	1.90866	2.2069	1.58975	1.45044	1.90722	1.10984	2.05732	1.37749	1.86571	1.81623	2.46494	2.51687	3.15368	4.48076	5.69861	5.89389	6.57572	8.35397	12.925	18.7329	16.169	9.82829	5.62727	3.96879	2.25837	1.26909	1.29433	1.08161	1.11318	0.5666	0.60967	0.7947
700	-2.39941	2.92907	0.26084	1.4286	2.25232	2.0079	2.49492	2.2674	1.59981	1.86772	1.74065	2.93551	2.12463	1.34202	1.7124	0.98963	1.66525	1.56527	1.38003	1.3114	1.51301	1.31763	1.31071	1.45547	1.08708	1.69713	1.87803	2.36624	2.66279	3.02456	4.31594	5.09219	5.38338	5.78383	7.37908	12.1067	18.4434	14.0002	10.6169	6.30554	3.47935	1.97493	1.27232	1.10434	0.94603	0.89178	0.84895	0.99998	0.44239
702	2.44985	0	1.86456	1.8235	2.02892	2.37322	1.45585	2.23449	2.27194	2.4324	1.65475	1.55703	1.30261	1.62476	1.27671	1.01046	1.40985	1.75378	1.70495	1.33936	1.24174	1.73028	1.42938	1.65715	1.62497	1.548	1.94523	2.01335	2.03421	2.8216	3.79225	5.02525	5.58512	6.10881	8.4593	11.1761	17.344	14.585	9.99712	5.91175	2.8221	1.80989	1.43568	1.44612	0.94274	1.20035	0.7927	0.56723	0.72748
704	-0.83444	0.43658	1.90442	2.05021	1.79616	1.54226	1.85844	1.7932	2.10271	2.35097	2.69305	1.35522	1.27526	1.60724	1.01403	1.16661	0.88962	1.47278	1.0604	1.40311	1.44017	1.53817	1.92575	1.57654	1.32791	1.52825	2.35228	1.95425	2.37748	2.63491	4.86706	5.33667	5.1847	6.4513	8.04877	12.0582	17.1699	13.0452	9.94207	5.17749	3.39725	1.90121	1.25733	1.07622	0.77489	1.05693	1.0543	0.71864	0.51234
706	1.70247	3.11756	1.38722	0.76035	1.97401	1.57355	1.70651	2.16102	0.81368	2.12441	2.10805	1.74328	1.24464	0.89909	1.23123	1.51107	1.46879	1.21881	1.62278	1.35807	1.50406	1.2686	1.26764	1.3992	1.55169	1.5038	1.5452	2.04636	1.81205	2.89064	3.97635	4.5129	5.7949	6.03117	7.65941	12.2716	17.0651	13.3688	9.98169	5.88344	3.09761	2.20835	1.5913	1.14954	0.83828	0.73322	0.88353	0.92244	0.31361
708	2.60812	0.9093	0	-0.19396	2.1589	2.52449	1.8382	1.78113	1.88783	1.25964	1.56532	1.71791	1.73236	1.18767	1.20694	1.44841	1.19065	1.45148	1.22274	1.16168	1.28526	1.15901	1.22931	1.03285	1.35327	1.39583	1.60442	2.30319	2.57976	2.95091	3.02513	4.53686	4.90206	6.20475	7.95823	12.2516	17.3171	13.1177	8.42638	5.25117	2.89453	1.70514	1.16407	1.12178	0.53802	0.59418	0.74472	0.74815	0.37358
710	1.77711	0.46446	1.44834	0.99131	1.47074	2.46332	1.68075	1.99512	1.92971	1.85847	1.73334	1.25505	1.12116	0.88258	1.38741	1.19342	1.03698	1.05918	1.2098	1.26431	1.13139	1.04522	1.35577	1.02395	1.5598	1.31256	1.83453	1.83394	2.05068	2.90913	3.63134	4.15118	5.15776	5.18745	7.33174	11.7794	17.1862	14.3039	9.46836	5.3406	2.65696	1.77006	1.23916	1.01302	0.64994	1.03415	0.66115	0.49341	0.49127
712	0	-0.47448	2.36927	0.81075	0.30053	2.39821	1.71924	1.41864	1.49852	1.02313	2.58854	2.11725	1.32755	1.01496	0.94551	0.92713	1.15239	1.21295	1.03073	0.5873	1.23063	1.06837	1.21682	1.17348	1.35425	1.13736	1.61967	1.84602	2.2052	3.00038	4.00198	4.66626	5.0515	5.86698	7.8446	11.8035	15.5974	14.2135	8.32882	5.11015	2.91259	1.75187	1.39308	0.81759	0.56192	0.85023	0.69633	0.63046	0.47409
714	0	0	2.72294	1.86386	1.38298	2.20622	1.34406	1.62964	0.80619	1.71869	2.29774	1.44265	1.04845	1.49985	1.66449	1.39727	1.55461	0.92973	1.17983	0.92039	1.37262	1.16466	1.20923	1.39497	1.29154	1.22211	1.33637	1.83015	2.17012	2.65265	3.09522	3.88071	4.66153	4.76773	6.36789	10.9613	16.7421	12.1394	7.28579	4.50682	2.40564	1.55555	1.42381	0.80786	0.62684	0.77534	0.43973	0.64449	0.45591
716	-0.94872	1.98313	2.16355	0.84664	1.09933	0.50085	2.00715	1.20228	1.23557	1.90918	1.42302	1.34025	1.00837	1.23707	1.37197	0.86711	1.29961	1.13125	1.16278	1.26798	0.85714	1.22737	1.09441	1.62414	1.06802	1.09729	1.4842	1.54833	1.79111	2.5136	3.19013	3.96387	4.94194	5.72799	7.73646	10.2831	15.2616	12.4044	7.13835	5.03342	2.72158	2.0395	1.058	0.76826	0.53391	0.6965	0.66361	0.44767	0.55352
718	-4.84802	0	0.63187	2.16397	0.64214	1.27979	1.18744	1.987	1.34672	1.63927	1.23608	1.8487	1.15938	1.80615	1.34608	0.88633	0.83659	1.20259	0.8363	0.71057	1.11482	0.98868	1.37083	1.32139	1.22038	1.24665	1.45678	1.52229	2.23716	2.68482	3.28945	3.75936	4.28633	4.92355	6.99675	10.1078	14.8809	12.0557	6.57753	4.45708	3.22931	1.83977	1.10823	0.931	0.59987	0.66289	0.72189	0.59178	0.53589
720	-0.99158	-0.51818	0.32304	-0.22136	0.82119	1.30956	1.21489	1.06518	1.03293	1.99481	1.26392	1.26077	1.12013	0.1847	0.97503	0.90608	0.70485	0.94581	1.12571	0.94058	1.263	0.93323	1.06997	0.97026	1.21571	1.6889	1.21032	1.31267	2.13974	2.03669	3.21913	4.5213	3.63147	4.3648	7.02554	9.92677	13.8451	11.5303	8.4885	4.07979	2.38496	1.5992	0.91235	0.74365	0.61367	0.65256	0.73814	0.60558	0.21313
722	-4.0547	4.23989	1.65147	1.58439	-0.3355	1.73963	2.25827	0.98952	1.84801	1.79501	1.14044	1.0019	0.94312	0.8186	0.70383	0.5448	0.9266	0.77365	0.9204	1.61701	1.12441	0.63617	0.98097	0.95615	0.90698	1.14025	1.39563	1.7473	1.82174	2.02203	3.08553	4.09761	4.01469	4.86278	6.06882	9.13282	13.179	11.4	6.81156	3.71488	2.09531	1.6349	0.96109	0.79049	0.42758	0.74423	0.64029	0.73187	0.37343
724	1.03614	0	1.35002	0.2313	0.68608	1.09391	1.72958	1.01146	1.44065	0.58358	1.63254	1.82846	0.68851	0.83704	0.89858	1.05787	1.36759	0.79092	1.08165	0.93804	0.80872	0.73138	1.31104	1.05013	0.82414	1.19897	1.10239	1.8832	1.58243	2.37508	3.12336	3.14117	4.49536	4.67918	5.83479	10.3339	12.4831	10.5489	7.89992	4.59686	2.42937	2.06524	1.21379	1.08816	0.81591	0.41968	0.63112	0.74816	0.4452
726	5.29717	2.21357	2.76175	0.23625	1.05208	0.97849	1.17967	1.13703	1.10396	1.61915	0.63541	1.64414	0.77401	0.72348	0.85744	1.08082	1.23654	1.31355	0.96138	0.73036	0.73954	1.16268	0.70927	0.85138	0.80704	0.6465	1.06035	0.97855	1.93516	2.30125	3.00649	3.41145	3.76236	4.80968	5.51575	9.26539	11.8204	10.81	5.987	3.98435	2.35109	1.44008	1.09301	0.79386	0.53607	0.42888	0.21502	0.58824	0.45525
728	-1.08453	-2.83112	0.35345	1.2094	0.17938	1.57393	0.60363	1.79933	1.12971	1.74411	1.38236	1.30078	1.36803	1.27926	1.00254	0.64037	0.9359	1.08614	0.9352	0.65402	0.9348	0.76512	0.84696	0.79556	1.04175	1.32308	1.52708	1.56899	1.88331	1.32303	2.76379	3.72931	3.82226	3.76158	5.40381	8.67738	11.1639	9.77819	6.75979	4.46455	2.34125	1.43938	0.84638	0.553	0.60985	0.65875	0.66031	0.4213	0.59947
730	1.10894	1.73854	0.36151	0.49487	1.28511	0.87837	0.61763	0.64977	1.05935	1.5167	1.49631	1.72217	1.03051	0.55139	0.83306	0.89342	0.73206	1.05812	1.20895	0.66931	0.68327	1.04325	0.86612	0.85248	1.21342	0.81893	1.21471	1.29743	1.32914	2.11246	2.53782	2.96814	3.15679	3.06647	5.05821	7.41744	9.85237	10.2208	6.34155	3.24611	2.49837	1.54336	0.86576	0.76522	0.4992	0.7862	0.62529	0.27722	0.23836
732	-5.66819	0	1.84925	0.75899	0.75068	0.29939	1.51533	1.54967	1.28049	1.00375	1.10585	1.44047	0.82818	0.42292	0.9178	0.85326	0.86389	0.59511	0.82396	0.87991	0.65232	1.0671	0.97056	1.14905	0.67634	1.09227	0.88723	1.32653	1.46173	1.51941	2.49793	3.47123	2.95075	3.74483	4.69516	8.064	9.68925	8.37451	6.15284	3.46428	2.0299	1.43463	1.20212	0.81627	0.79725	0.57441	0.51147	0.53552	0.48747
734	0	3.63701	0.37854	0.77693	0.96114	0.15323	2.45439	1.133	1.31067	1.30718	1.13168	1.14732	0.77071	0.57711	1.14059	0.81122	0.76607	0.72002	0.89605	0.60004	0.57227	0.59148	0.69104	0.60829	1.19214	0.89445	0.79894	0.92912	1.04313	1.97016	1.78321	2.76011	2.89353	3.60546	4.54388	6.05051	9.6659	8.46052	5.99946	3.13499	2.04169	1.39495	0.97073	0.8357	0.3591	0.49961	0.47122	0.54772	0.42758
736	-3.56071	0	0.7742	0.79466	1.18018	1.56731	1.3225	1.27396	1.13454	1.14657	1.15738	1.3412	0.86756	0.44249	0.89299	0.51068	1.08529	0.90655	1.23981	0.86976	0.53662	0.83734	0.61833	0.78826	1.14077	0.83877	0.92907	1.24312	1.31583	1.41369	1.68612	2.66109	3.05913	3.48397	3.68676	5.3097	8.09521	7.5486	5.29282	3.51159	2.45379	1.01431	1.12536	0.60531	0.4007	0.51113	0.50876	0.23069	0.03644
738	1.21576	-0.63487	0.39627	2.17015	0.60399	1.12319	0	2.25401	0.3168	0.78274	1.27584	1.02989	0.48461	0.67961	0.49231	0.523	0.92582	0.52233	1.32447	0.83853	0.29968	0.57187	0.94975	0.84951	0.56418	0.6636	0.72333	1.2726	1.2743	1.41115	1.97378	2.12603	2.11058	3.60175	3.5381	5.43542	7.64764	7.49558	5.18345	2.96963	1.87419	1.38474	0.81329	0.36459	0.6496	0.58489	0.43867	0.40496	0.18657
740	-1.24471	0	-0.81016	0.27758	0.82392	0.32834	1.24599	0.84967	0.108	0.60012	0.55939	1.05392	0.82599	0.69542	0.07195	0.60164	1.0101	0.35617	0.67715	0.64317	0.71514	0.97498	0.60153	0.73852	0.82448	1.07863	1.16811	0.76616	0.85683	1.81413	2.23626	2.37856	2.259	2.91199	3.82006	4.67625	7.8624	6.07141	4.38019	3.03699	1.87888	1.18022	0.76264	0.82049	0.59484	0.40924	0.28045	0.51797	0.41987
742	2.54784	0	-0.8288	0.56807	0.42136	1.51203	0.28319	0.24833	0.77375	0.92079	0.76312	1.25754	0.92953	1.34379	1.25045	0.8204	0.77509	0.97176	0.98165	0.93242	0.83615	0.79788	0.9464	0.53329	0.54816	0.69462	0.8365	1.05799	1.25801	1.24974	1.29104	2.29484	2.65546	2.29659	3.45604	4.25324	4.98146	5.8445	4.27335	2.28953	1.64732	1.4082	0.92267	0.91598	0.60856	0.61197	0.45907	0.35326	-0.03906
744	-2.60356	-0.67995	-0.8482	0.29043	0	0.17184	0.28984	0.88977	0.11308	0.62803	0.39032	0.27561	0.69163	0.4851	0.90307	0.06998	0.33043	0.68381	0.70902	0.67336	0.42782	0.56149	0.58119	0.68201	0.90619	0.62679	0.89647	1.12233	0.78025	1.04628	1.20766	1.81417	1.69395	2.05594	2.90478	4.18599	6.01891	5.22574	4.75093	2.50967	1.68624	0.82348	0.76219	0.46851	0.43966	0.62611	0.5283	0.43365	0.27979
746	0	4.87966	1.30416	1.48802	0	0.70439	0.59392	1.82255	0.57916	0.85811	0.39994	0.56503	0.26571	0.08283	0.38559	0.78883	0.6771	0.50951	0.18158	0.69015	0.49313	0.47093	0.49629	0.88562	0.44221	0.34278	0.5846	0.49289	1.03882	0.83395	1.43048	1.64024	2.4588	2.55873	3.27892	3.90383	5.01772	4.41182	3.8367	3.00084	1.8095	1.01232	0.52054	0.76036	0.63824	0.37133	0.72189	0.66685	0.24564
748	-2.73663	-1.42749	1.33597	0.9147	1.35799	0.90152	0.608	0.26671	0.11871	0.21981	0.7172	0.48264	0.63532	0.16975	0.31605	0.51391	0.48541	0.65227	0.49611	0.58942	0.50507	0.48215	0.55934	0.38199	0.67953	0.35089	0.68441	0.67318	0.77754	1.17963	1.42581	1.86702	1.89032	2.31287	2.47492	3.82482	4.93222	3.94854	3.17954	1.66914	1.89553	1.51255	0.57141	1.06565	0.34601	0.83018	0.7088	0.6072	0.29358
750	5.59976	-0.73039	0	0	1.15811	0.18454	0.15561	0.13654	-0.12145	1.12546	0.8391	1.08666	0.0929	0.52107	0.80881	0.75159	0.28414	0.6008	0.50784	0.7237	0.63191	0.27415	0.72889	0.29313	0.69593	0.62845	0.83191	0.47353	0.46092	1.1658	1.54006	1.91135	2.08604	1.8546	2.93907	3.10355	4.6581	3.9065	3.02651	1.97844	1.68196	0.79644	1.09224	0.46127	0.6298	0.63715	0.47304	0.50509	0.85882
752	-2.86405	-0.74747	1.40034	-0.31965	0.47421	1.13358	0.79639	1.25664	0.37273	0.92185	0.6441	0.80874	0.76078	0	0.74469	0.84583	0.29072	1.22953	0.38974	0.43199	0.4702	0.22438	0.69248	0.45006	0.37974	0.73507	0.58239	0.70492	0.25736	1.10788	1.16112	1.44658	1.74632	2.4234	1.75842	2.57833	4.81044	3.54055	3.09717	2.16266	1.45676	0.76992	0.47933	0.72976	0.80537	0.5434	0.32257	0.4773	0.26367
754	-4.39866	1.53063	0.478	1.3085	-0.24258	-0.19344	0.81577	0.42897	0.38185	0.94337	1.09908	1.24249	0.4868	1.09181	0.33897	0.31493	0.22329	0.34965	0.33249	0.44226	0.06017	0.45945	0.59993	0.25602	0.24288	0.61149	0.50455	0.67687	0.83398	0.52321	1.1469	1.20116	1.70865	1.61208	1.84833	3.53617	4.70073	3.48432	3.4076	2.59104	1.49141	0.69535	0.7356	0.57159	0.49492	0.59388	0.56162	0.40701	0.40501
756	6.00581	0.78297	0.48911	0	1.24137	0.3961	1.00192	0.29276	0.52119	0.36203	0.22491	1.37759	0.09963	0.09314	0.34706	0.08063	-0.07617	0.35781	0.27219	0.38785	-0.06159	0	0.66995	0.36708	0.34787	0.38539	0.79785	0.55419	0.76392	0.44635	1.30434	0.98358	1.62722	1.3959	2.13464	2.46081	4.58162	2.9877	2.51922	1.87963	1.01766	0.7116	0.54378	0.5401	0.12664	0.22784	0.47348	0.70813	0.41442
758	1.53836	2.40783	2.00388	1.02932	0.2543	0	-0.17105	0.44972	0.40036	1.2359	0.46088	0.21716	0.91821	0.47726	0.62227	0.49553	0.39015	0.73312	0.34844	0.19864	0.37868	0.24101	0.68633	0.59111	0.05091	0.29598	0.52904	0.47303	1.05902	0.8688	0.66807	1.21769	1.12541	1.21372	1.58996	2.62094	3.08382	3.25761	3.07936	1.62992	0.99578	0.7779	0.343	0.41494	0	0.50597	0.48509	0.08534	0.70765
760	0	0	-1.02816	1.408	0	0.20821	0.17547	0.61522	-0.27378	1.52163	0.8274	0.11132	0.62793	0.88102	0.45577	0.1694	0.80001	0.52648	0.28615	0.74712	0.7765	0.49452	0.41076	0	0.7312	0.15178	0.73997	0.2427	0.85	0.75053	1.00492	1.6801	1.6249	1.20029	1.98751	1.82555	3.406	2.83427	2.75037	1.21617	1.31266	0.69804	0.61547	0.56713	0.48789	0.51886	0.3553	0.17501	0.33878
762	4.8466	-2.5281	1.05208	-0.7204	0.26715	-0.85236	0.17955	0.15739	0.14014	1.16789	-0.24189	0.79738	0	1.00143	0.83977	0.60674	0.24566	0.30789	0.51253	0.34758	0.19868	0.25293	0.66068	0.22567	0.32077	0.31079	0.35344	0.54638	0.67655	1.15225	0.79475	1.05818	1.40008	1.5465	1.30436	2.28361	2.73897	2.27932	2.34484	1.86741	1.44301	0.66315	1.08016	0.72581	0.3177	0.04085	0.25451	0.13433	0.24754
764	3.30957	-1.72635	0	-0.36873	1.09445	0.43657	0	0.96791	0.57383	0.53173	1.11528	0.35008	0.32927	0.92408	1.24191	0.08877	0.25161	0.23658	0.45002	0.42718	0.40717	0.58318	0.43075	0.63539	0.8762	0.3715	0.20694	0.2544	0.59369	1.27833	0.67088	1.30956	1.21033	0.88531	1.06897	1.86077	2.39791	2.65298	2.8296	1.38168	0.86645	0.31335	0.96788	0.89213	0.1395	0.33481	0.298	0.45879	0.35505
766	0	-2.64999	-1.10235	0.3773	1.68009	0.44669	-0.3766	-0.33021	-0.58747	1.22482	1.3958	0.9551	0.1123	-0.2101	0.19564	-0.09092	0.08581	0.646	0.23032	0.65606	0.34723	-0.06632	0.94494	0.11824	0.05604	0.21734	0.52941	0.36454	0.60766	0.70473	0.39243	1.38692	0.91734	1.4314	0.87527	1.63267	2.34937	2.55308	2.34938	0.81586	0.78295	0.32083	0.51897	0.40595	0.0476	0.64277	0.30509	0.18777	0.05194
768	1.73738	-1.81082	-1.69583	0.38692	0.57411	0.22895	0.57925	0.50755	-0.30122	0.41867	0.39027	0.97922	0.23019	-0.10768	0.2006	0.46593	1.05593	0.66209	0.47206	0.29899	-0.1424	0.40787	0.45206	0.18183	0.6897	0.50126	0.27145	0.26694	0.36354	0.67084	0.30174	0.56875	0.61128	0.63574	1.17747	2.62163	2.19412	2.17197	1.68111	0.78073	0.85663	0.76754	0.62878	0.31213	0.29274	0.4393	0.31286	0.67375	0.15964
770	-7.11621	0.92732	2.895	0.79284	1.76529	-0.23462	0.19777	0.51989	-0.61739	1.14404	0.26655	0.37617	0.58949	0.44144	0.2055	0.38171	0.18034	0.42373	0.40335	0.84236	-0.29177	0.27864	0.46321	0.55862	-0.11778	0.11416	0.11115	0.76613	0.26598	0.31718	0.46375	0.8254	1.25177	0.65139	0.74706	1.5991	2.68664	1.25505	1.66424	0.68515	0.65782	0.73022	0.54508	0.21313	0.4	0.40503	0.44067	0.14791	0.21811
772	-1.82448	-1.90198	2.37552	1.62657	0	0.96204	-0.40549	0.17767	0.63356	0.14654	0.4099	0.51436	0.24187	0.11311	0.52699	0.8808	0	0.52158	0.33067	0	0.37411	0.14291	0.20354	0.3182	0.48315	0.11701	0.11399	0.28056	0.27275	0.05422	0.52845	0.54764	0.88886	0.46265	0.88404	0.93771	1.63007	1.87305	1.41219	1.17099	0.89942	0.63372	0.35582	0.4373	0.35894	0.18461	0.24659	0.30344	0.50327
774	0	-2.92331	2.43269	0.41656	0.927	1.23241	0.20769	-0.18207	0.81118	0.90089	1.39974	0.65861	0.49583	0.4635	0.108	0.10029	0.28404	0.53433	0	0.72431	0.15341	0.21947	0.06948	0	0.37099	0.47953	0.29197	0.45958	-0.0559	0.44442	0.21643	0.61204	1.2648	0.68461	0.60395	1.08147	2.47474	1.25872	1.02454	1.13976	1.32441	0.118	0.72874	0.55981	0.21022	0.47275	0.0842	0.20726	0.17187
776	-7.64786	-3.98541	-1.24451	0.85218	0.63239	1.00868	0.63755	0.74458	-0.16582	0.46083	0.42952	0.53932	0	0.35563	0.33158	0.10259	0.38724	0.36437	0.77993	0.16466	0.15684	0.22454	0.56878	0.53321	0.3795	0.49059	0.35857	0.52913	0.28599	0.39749	0.16604	0.7304	0.56947	0.75409	0.86465	1.04477	2.06137	1.2876	1.35723	0.98183	0.88331	0.24137	0.5323	0.51531	-0.215	0.43519	0.08608	0.15901	0.23455
778	-3.91793	-7.15435	-1.91383	0.43676	-0.32427	0.25851	-0.43568	0	-0.3399	1.10253	0.88042	0.27647	0.2598	-0.12156	0.45316	1.05146	0.39702	0.37359	0	0.33754	0.24105	0	0.21851	0.34185	0.06487	0.37707	0.24498	0.12051	0.35177	0.69869	0.85061	0.90905	0.58359	0.33135	1.26606	1.07036	2.05248	1.13178	1.13852	1.13248	0.90567	0.68056	0.43656	0.176	0.38577	0.14868	0.35295	0.38033	0.06009
780	4.01291	3.14048	1.3066	0.89502	-0.33213	1.32441	0.22307	0.19552	1.04437	0.96768	0.90168	0.28315	1.19784	0.37352	0.11601	0	0.40693	-0.28696	0.54627	0.17285	0.57616	0.07856	0.37296	0.07004	0.33221	0.12875	0	0.06173	0.42033	-0.05966	0.23227	0.76705	0.54337	1.0742	0.77823	0.90248	1.79317	1.28813	0.84225	0.57986	0.61836	0.8237	0.22363	0.48097	0.39514	0.30466	0.31638	0.33397	0
782	-4.10935	-4.2869	-2.00701	-0.91631	0	0.81428	0.45696	0.60058	0	0.49526	-0.30773	0.58005	0.40898	-0.12745	0.23759	0.33103	0.41673	0.29394	0.37271	0.44255	0.92681	0.16092	0.38208	-0.14351	-0.13606	0.39541	0.19263	0.44247	0.36894	0.24428	0.47587	0.72922	0.50101	1.04201	0.92962	1.45236	1.64602	1.05525	1.85694	0.39564	0.63307	0.25961	0.28622	0	0.40434	0.36418	0.50906	0.34195	0.12606
784	-4.20399	1.09766	0.6848	1.40687	0.34822	-0.27774	-0.23388	0.20508	0.36503	0	0.31517	0.59392	0.41892	0	0.24317	0	0.31996	-0.10027	0.09543	0.45294	0.17256	-0.08237	0.15642	-0.1469	0.34819	0.26999	0.32882	0.19419	0.06297	0.50027	0.18278	0.68919	0.51305	0.82973	1.29182	1.2171	1.10223	1.01302	0.88274	0.3376	1.10151	0.39889	0.0586	0.06303	0.17749	0.37291	0.1895	0.40844	0.06453
786	2.15068	-1.12253	4.90621	0	0	1.13642	1.43527	-0.20976	-0.37344	0.69222	0.1613	0.30374	0.71434	0.40075	-0.12439	-0.11563	-0.10911	0.61534	0	0.1854	0	0.16859	0.16013	0	0.21374	0.13813	0.26905	-0.19867	0.32212	0.192	0.56113	0.58742	0.69965	0.42459	1.32201	0.83042	1.06116	0.96766	1.1112	0.69049	0.86157	0.06802	0.05995	0.2581	0.30267	0.16349	0.29083	0.35821	0.13203
788	-4.40562	-2.29845	-0.71744	1.47351	-1.09376	-0.87237	0.24495	-0.85889	0.19125	0.5314	-0.16508	0.77733	0.87763	0.54722	0.50964	0.47351	0.55857	0	0.09989	-0.0949	0.45198	0	0.32813	0.15383	0.21885	0.4241	-0.06885	0.20327	0.92304	0	0.2554	0.60125	0.41779	0.4969	0.49849	0.99186	1.62988	0.99069	0.92461	0.77761	0.40737	0.20889	0.12282	0.46238	0.30983	0.33473	0.29787	0.36667	0.47335
790	-2.2516	-1.17463	-0.73342	0	-1.49103	-0.89179	0	0.65895	0.19554	1.08654	-0.16887	0.15896	0	0.13992	0.52107	0.36331	-0.34265	0.85929	-0.10213	-0.19398	1.0172	-0.08824	0.08385	0	-0.1492	0.5782	0	0.20788	0.53956	0.20103	0.52223	0.06151	0.30512	0.12705	0.43704	1.23165	0.83351	0.86838	1.30954	0.50645	0.34708	0.28478	0.12565	0.06758	0.3803	0.28518	0.30461	0.31255	-0.13827
792	-9.20931	-3.6024	0.75019	1.54114	0.38119	0.30391	0.76813	0.44914	0	0.18524	0.34524	0	0	0.85869	0.1333	0.99043	-0.23354	-0.21978	0.31334	0.09922	0.37827	0.36086	0.59991	0.08045	0.30522	0.07393	-0.14396	0.42519	0.20692	0.34266	0.4672	0.44016	0	0.19491	0.89361	1.03738	0.78098	1.0357	1.11584	0.44383	0.49674	1.01968	0.44949	0.48383	0.0648	0	0.20761	0.25564	0.49452
794	4.71308	-2.45595	-2.30074	2.10135	-1.55867	1.86474	0.7858	0.22961	-0.2045	1.32622	0.52938	-0.33244	0.15648	0.43901	0	-0.37983	0.23895	0.44945	0.21363	0	0.19338	0.2768	0.43827	0.74036	0.23403	0.30246	0.51538	0.36249	0.1411	0.28036	0.34138	0.57872	0.63886	0.66428	0.22859	1.06045	0.72627	0.07565	1.52115	0.37815	0.58086	0	0	0.35321	0.46401	0.11923	0.21234	0.32669	0.07227
796	-9.63256	1.25425	-3.13329	1.07368	0	0	0.26759	0.7039	-0.41782	0.19365	0.90195	-0.50964	0.95915	0	0	0	0.61039	-0.11484	0.10916	-0.31094	0.09878	0.37712	0.35829	0.08406	0	0.07728	0.22582	0.59305	0.21626	0.35814	0.13954	0.72275	1.04413	0.47494	0.54506	0.92864	1.11337	0.15463	0.54409	0.61818	0.22256	0.07611	0	0	0.27092	0.12176	0.05425	0.46752	0.07382
798	0	-2.56376	-0.80051	-1.09707	-0.81367	0.64902	1.64123	0	-0.42709	1.38543	0.36859	-0.52061	0.49008	0.15275	0.14223	0.13213	0.24952	-0.11738	0	0.63583	0.10098	0	0.64092	0.34368	0.57056	-0.1579	0.15381	0.15145	0.22102	0.07318	0.28523	0.3357	0.2667	0.13869	0.5567	1.42346	0.90997	0.94796	0.31751	0.47367	0.83394	0.23325	0.61698	-0.36868	-0.34604	0.18675	0.11087	0.27295	0.2264
800	-5.02562	1.30967	1.63601	-0.56049	0.41557	1.32696	-0.27963	-0.24509	0	0.60647	-0.18828	-0.3546	0.66717	0.46788	0	-0.13497	-0.12748	0.59933	0.56967	0.21645	-0.30959	0	0.93531	0.1755	0.41619	-0.484	0.62859	0.30946	-0.37639	0.2989	0.2185	0.34319	0.54491	0.28347	0.56876	0.8076	0.85224	0.48457	0.97324	0.8877	-0.15492	0.71489	0.35018	0.07532	0.21211	0.06363	-0.05663	0	0.0771
802	-7.69165	0	4.17315	1.14405	-1.69609	0.67674	0	0.99961	-0.44527	0.82489	1.34457	0.90456	0.34026	0.15913	-0.14835	-0.4131	0.52013	0.48944	0.23256	0.11046	-0.10522	0.60273	0.09542	0.17903	0.08491	-0.16461	0	0.23687	0.3841	0.30499	0.37132	0.28002	0.27813	0.57817	0.58028	0.90658	0.86942	0.74135	0.4966	0.49451	0.79021	0.24308	0.28579	0	-0.14425	0.06491	0.17327	0.21339	0.31458
804	-7.85088	0	0	0	1.73026	-0.69033	0.2912	-0.51009	-1.59075	0.21042	-0.58802	-0.55379	0.17367	0.81185	0	-0.28104	-0.13262	0.87379	0.2374	0.33806	0.42919	0.3075	0.19477	0.54805	0.34655	-0.33583	0.1635	-0.16107	-0.31334	0	0.07574	0.49975	0.35456	0.59001	0.93029	0.84107	0.96809	0.08404	0.50655	0.67272	0.16133	0.08266	0	-0.07837	-0.22087	0	0	0.5081	0.32117
806	-2.6681	-5.56243	0	-1.18969	0	0.70407	0.5937	-1.30168	0.2317	1.07381	0.20006	0.56494	0.5312	0.16565	1.23488	0.43001	-0.27063	0.12728	0	0.34469	0	0.41815	0.09932	0.18629	0.26503	-0.34259	0.33371	0.41068	0	0.07938	0.54101	0.21844	0.43409	0.6771	0.51762	0.2574	1.0698	0.25717	0.34455	0.25722	0.24693	-0.16863	0.22311	0.07997	0.30035	0	0.24036	0	-0.08188
808	2.72245	-4.25785	0	1.82198	-1.80168	-0.71842	0	1.59342	-0.70926	0	0.20412	0	0.18064	-0.5072	0.3151	0	0.55236	0.5197	0.24701	0	0	0.32	0.10138	0	0	-0.2621	0.25544	0.25143	0.08153	0.48585	-0.07885	0.59439	0.36902	0.76769	0.176	0.70009	1.42795	0.61207	0.43941	0.61233	0.67173	0.17202	0.37932	0.24483	0	0.06896	0.30661	0.07553	0.33409
810	-5.5583	5.79845	-2.71512	0	0	2.56546	-0.92747	-0.54214	-0.48253	-0.2234	1.24974	0.58789	1.29038	-0.17253	-0.32148	-0.14921	-0.28169	0.39761	0	0.59804	-0.11402	-0.43536	0.20676	0.29121	0.18405	0.08915	0.26067	0.17097	0.66561	0.33048	0.56313	0.22742	0.22589	0.31332	0.9877	0.44649	0.77094	0.71357	0.44831	-0.17847	0.77107	0.17558	-0.2323	0.24984	0.39093	0.21113	0	0.30837	0
812	-5.66881	2.95686	-0.92363	0	0	0.37378	-0.63023	0	0.24596	-0.68371	0.42484	0.99922	0	0.17592	0.16399	-0.15222	-0.14366	0.40542	0.12856	0.12204	-0.11623	0.33312	0.31637	0.59404	0	0.09092	0.08857	0.08719	0.25455	-0.08426	0.73847	0.5413	0.07679	0.2397	0.82443	0.63773	0.43674	0.90954	1.09762	0.27298	0.34933	0.44775	-0.07894	0.42482	0.31882	0.14351	-0.19144	0.47168	0
814	2.8849	4.51542	2.81935	-1.28656	-0.95435	2.2817	0	0.56269	0.50095	0.232	-0.86482	-0.20338	-0.19139	0.3582	1.1684	-0.15495	0.29244	0.27512	0.78492	1.36648	0.11833	-0.45226	-0.21469	-0.2015	-0.28661	-0.18502	0.09013	0.08872	-0.25909	0.34315	0.16704	0.78727	-0.07812	0	0.09327	0.74206	0.26672	0.83322	0.0931	1.29619	0.35556	0.09117	0.24112	0.17295	-0.24346	0.36494	0.06494	0.16	0.08848
816	2.93233	-7.65098	-3.81953	0	0.4851	0.387	0.32637	-0.28608	-0.76456	0.23588	0.21986	0	-0.58425	0.18206	0	0	0.59478	0	0.93081	0.25274	0.2406	-0.11492	-0.10909	0	0	-0.09412	0	0.36095	0.43911	0.6979	0.25493	0.56045	0.31788	0.24816	0.09483	-0.2829	0.18082	0.47088	0.85187	0.65892	0.09039	0.09275	0.2452	0.08796	0	0.44539	0	-0.16272	-0.35992
818	8.93833	-4.6634	-0.96932	0.66436	-1.47801	1.96665	-1.65585	0.87124	-0.51757	0.71873	1.33993	-0.42012	-0.19771	0	0.17227	0.15995	-0.15103	0	0.27008	0.1283	-0.36673	0	0.11085	-0.20806	0.39454	0	0.55905	0	0.26763	0.3543	0	-0.08131	0.24214	0.16798	0.57765	0.09575	0.82655	0.47821	0.5768	-0.19126	0.27541	-0.37676	-0.16599	0.26794	0	0.15085	-0.06711	-0.08264	-0.18273
820	-12.0925	-6.31466	3.93698	-0.67478	0.50058	0	0.33632	0.29507	-1.05114	1.21622	0.45362	-0.6401	0	0.75129	0.87464	0	1.07347	-0.28843	0.13714	-0.13023	0.37256	0.35558	0.11265	0.31701	0.10022	-0.38834	-0.09462	0	0.09057	0.08999	0.52616	0.49544	0.16394	-0.08527	-0.19547	0.77777	0.74643	0.29136	0.09761	0.7769	0.37294	-0.19131	0.42168	0.54401	0.25526	-0.07661	0.06818	-0.08393	0
822	-6.14349	0	0	2.74156	0.50868	2.02923	2.0501	0	-0.53393	0.74135	0.46094	0.65064	0	0.38149	0.17772	-0.16507	0	0.293	-0.27877	0.39718	0	0.48166	0	0.32204	-0.40729	0	-0.19225	0.37838	0.55194	0.45707	0.71258	0.16779	0.33322	0.51959	0.39715	0	1.51746	0.19732	0.89289	0.29606	0.56848	0.19434	0.2571	0.27652	0.17288	0.31137	0.20779	0.0853	0.56588
824	-9.33016	-3.24892	5.06522	3.46969	3.60552	2.05453	1.72985	0.30331	0.81088	2.50291	0.23319	0.87834	-0.20649	0.77231	-0.18003	-0.16714	1.73598	0.29675	0.1412	0.134	0.2556	0.12191	1.04285	0.86918	0	-0.0998	0.48652	0.19151	0.65175	-0.27759	0	0.42467	1.09609	0.35088	0.80447	0.50019	0.76799	-0.09992	0.50237	0.09997	0.38376	0.09841	0	0.83979	0.08751	0.3151	0.35057	0.34536	-0.19095
826	-9.4355	-3.2848	-1.02415	4.21266	0	-0.83095	1.40013	0.3069	1.64037	-0.25328	0.47165	0.22216	0.20889	0.78111	0	0.50714	-0.15965	0.3001	-0.14279	0.67751	0.1292	-0.49318	0.46845	-0.10991	0.10427	-0.10096	0.68884	0	-0.28246	0.84224	0.18241	0.8587	0.5118	0.44357	0.3052	-0.20232	1.06758	0.30313	0.20316	0.70796	-0.09703	-0.39793	0.43849	0.09436	0.2656	0.07967	0.07091	0.26203	-0.3861
828	6.3642	3.32404	1.0363	0	0.52699	0	0	0	-0.27676	0	0.7163	0.67451	1.0572	0.98863	0.92049	0.34234	-0.16161	1.51945	1.15667	0.68595	0	-0.12484	0	0.33371	0	0.30667	0.39852	0.19607	0.38122	0.18945	0.18464	0.17378	0.17271	0.2695	-0.10299	0.61452	-0.19645	-0.30675	0.61696	0.30703	0.09819	0	0	-0.09556	0.26885	0.16131	0.14351	0.5304	0.0977
830	-3.23105	-5.06546	2.10354	-0.72094	1.60488	-1.28089	1.43857	-1.26155	1.12344	0.26018	0.24236	0	0.42914	0.80277	-0.37404	-0.69463	-0.32798	-0.15423	0.73346	0.41772	0.39821	-0.12664	0.12034	0.33877	0.10702	0.1038	0.10108	-0.19896	-0.09669	0.48059	0	-0.26453	0.08764	0.18236	0.20896	-0.10395	0.299	0.41496	0	0.72687	0.19928	-0.2043	0.27023	0.2908	0	-0.08183	0	0.08973	0.09917
832	-16.3625	1.71057	-1.06561	1.4595	2.16562	-0.8651	0.36431	1.91609	0.56889	1.05407	0.24555	-0.46234	0.43477	-0.40655	0.18939	-0.52753	0	0.31242	-0.14855	-0.28196	0	0.25661	0.73116	0.45768	0.10843	-0.31542	-0.10241	0.20141	0.09795	0.38938	0.0949	0.44666	0.35523	0.27697	0.63468	0.52643	0.10092	0	1.05696	0.21033	0.60553	-0.10345	0.27367	0.09823	0.27638	-0.08286	0.14751	0	-0.30147
834	-13.2219	-5.18088	1.07688	2.21263	0.54676	1.7472	1.4715	0.96751	0.86199	-0.79806	-0.24803	-0.2335	0.65847	0	0	-0.17765	-0.1677	0.31551	0	-0.14239	-0.27154	0.12963	0	0.2311	-0.2191	-0.10614	-0.10343	0.40701	-0.19793	0.39328	-0.09581	0.27072	0.35877	0.09321	0.21372	0	0.71372	0.10615	0.42717	-0.31864	0.30586	0	0.18437	-0.19848	-0.09301	0.75324	0	0.91753	-0.30445
836	-20.0498	-1.74621	0	-2.9845	0.55325	1.76652	0	0.32622	-0.29064	0.80749	0.75242	-0.47238	-0.66577	0.20755	0.58037	0	-0.33911	-0.15953	0.4552	0.28801	-0.13726	-0.13106	0.37342	0.23374	0.2216	-0.21476	-0.10461	-0.10291	-0.30034	-0.09945	-0.09692	0.18255	-0.0907	0.37718	0.64849	0.10753	0.61907	-0.42938	0.53988	0.4298	0.61859	0.10575	0.1864	0.20062	-0.18829	0	0.30149	0.09277	0
838	20.2765	-1.76473	0	0	0.55893	0	-0.75204	-0.32976	-1.46836	0.5442	0.25342	-0.47747	-0.22434	-0.20977	-0.78213	0.18165	0.34285	0.48381	0	0.43681	0.69372	-0.26505	0.3773	-0.2363	-0.22399	0.10857	0	-0.10409	0.10124	0	0.09795	0.83031	0.36655	-0.19058	0.65534	0.54357	0.62589	-0.21703	-0.32738	0.86899	0	-0.21373	-0.18851	0.40573	-0.09512	0.34235	0.07619	0.75022	-0.1038
840	-17.0856	-7.1394	4.44937	-1.52527	-1.69583	0	-1.14073	-1.99984	-0.59386	0.82527	-0.25632	0.48275	-0.45381	-0.63651	0.79106	0.36741	0.52009	-0.48913	-0.15512	-0.29453	0.28068	0.53571	0.25444	0.83619	0.11326	-0.65871	-0.21397	-0.21045	-0.30714	0.30502	0	0.37314	0.46329	0.19271	0.44183	0.10993	-0.31634	0.21944	0.99333	0.54935	0.21078	-0.10814	0.0954	0.40995	-0.09615	0	0.07704	0.09489	-0.20986
842	-6.91111	-1.80537	-1.1254	-0.77112	0.57169	1.36944	-0.38452	1.0111	-0.30027	-0.5564	0.51834	-0.97608	0	-0.85807	-0.40008	0.37167	0.52623	0.32982	0.31366	0	-0.42581	0.67702	-0.12869	0	0	-0.44403	0.21619	-0.10643	-0.41429	0.51399	0.10017	0.3773	0.18746	-0.29244	1.2292	0.44468	-0.10662	-0.66604	0.67007	0.77732	-0.10659	0.10932	0.57852	0.10362	-0.48604	0.26252	0.77951	-0.09595	0.31842
844	-3.49352	0	-1.1374	-0.77987	-0.57808	1.38368	0.77731	-0.34098	-1.51758	0.84354	-0.78561	-0.24663	0.46407	0.65051	0.20215	-0.18785	-0.35478	0.16671	-0.31689	0.75244	0	-0.41069	-0.13006	0.36622	-0.69464	0	-0.32798	-0.21528	-0.1047	0.62377	0.30396	0.57216	0.37895	-0.09857	0.45224	-0.2248	0.53886	0	-0.11288	0.22452	0.21562	-0.55255	-0.29232	0.1048	0.09825	0.26541	-0.07879	0	-0.32192
846	7.06536	-1.84438	2.29963	-0.78817	-1.16939	-0.93238	0	0	-0.92045	1.42073	0.52952	-0.49865	-0.23456	-0.21924	0.40872	-0.37994	-0.71727	-0.3369	0	0	-0.14495	-0.27663	-0.1315	0	0.35114	0.22694	-0.11048	0	0.2115	-0.10515	0	0.38565	0.28729	0.19916	0.11424	0.45412	-0.32689	-0.34039	0.11408	0.1135	-0.10894	0.11166	0.88667	-0.4235	0	0.08945	0	0.39241	-0.54204
848	-3.57141	-7.46024	0	-1.59419	-0.5911	3.30074	0	0	0.62032	3.16004	-1.60695	0.50395	-0.71131	0.22177	0.41308	-0.57602	0	1.19183	-0.64783	0.1537	-0.29311	-0.41954	0	-0.37434	-0.59172	-0.45874	-0.1117	0.54978	-0.21377	0	-0.20699	0.19496	0.19366	0.20125	0.34643	-0.1148	-0.22022	0	0.57694	0.11474	0.77056	-0.67727	0.29881	-0.10706	0	0.18082	-0.16106	-0.49585	0.10957
850	-3.60956	9.43185	-3.52395	0	0.59736	2.85872	-0.80295	-0.35218	-0.62688	2.03316	1.08254	1.27433	0.71861	-0.22421	0.62605	0	-0.54959	0.68848	-0.49095	0.46593	0.44421	-0.4241	0	-0.25218	0.3586	-0.57951	-0.45145	0.22222	0.3241	0	-0.31376	0.09852	0.19563	0.30523	0	-0.11602	0.11124	-0.34782	0	0.23192	0.22254	0.34234	-0.20136	0.21642	-0.10155	0.09138	0.2441	0.60115	-0.44289
[truncated: 44 more columns]

## Sheet: Fig. 1d
	Emission Wavelength (nm)
Time (ns)	435	440	445	450	455	460	465	470	475	480	485	490	495	500	505	510	515	520	525	530	535	540	545	550	555	560	565	570	575	580	585	590	595	600	605	610	615	620	625	630	635	640	645	650	655	660	665	670	675
-14.7763	0	0	0	0	0	0	0	0	0	0	0	0	0	0	0	0	0	0	0	0	0	0	0	0	0	0	0	0	0	0	0	0	0	0	0	0	0	0	0	0	0	0	0	0	0	0	0	0	0
-14.7626	0	0	0	0	0	0	0	0	0	0	0	0	0	0	0	0	0	0	0	0	0	0	0	0	0	0	0	0	0	0	0	0	0	0	0	0	0	0	0	0	0	0	0	0	0	0	0	0	0
-14.7489	0	0	0	0	0	0	0	0	0	0	0	0	0	0	0	0	0	0	0	0	0	0	0	0	0	0	0	0	0	0	0	0	0	0	0	0	0	0	0	0	0	0	0	0	0	0	0	0	0
-14.7352	0	0	0	0	0	0	0	0	0	0	0	0	0	0	0	0	0	0	0	0	0	0	0	0	0	0	0	0	0	0	0	0	0	0	0	0	0	0	0	0	0	0	0	0	0	0	0	0	0
-14.7214	0	0	0	0	0	0	0	0	0	0	0	0	0	0	0	0	0	0	0	0	0	0	0	0	0	0	0	0	0	0	0	0	0	0	0	0	0	0	0	0	0	0	0	0	0	0	0	0	0
-14.7077	0	0	0	0	0	0	0	0	0	0	0	0	0	0	0	0	0	0	0	0	0	0	0	0	0	0	0	0	0	0	0	0	0	0	0	0	0	0	0	0	0	0	0	0	0	0	0	0	0
-14.694	0	0	0	0	0	0	0	0	0	0	0	0	0	0	0	0	0	0	0	0	0	0	0	0	0	0	0	0	0	0	0	0	0	0	0	0	0	0	0	0	0	0	0	0	0	0	0	0	0
-14.6803	0	0	0	0	0	0	0	0	0	0	0	0	0	0	0	0	0	0	0	0	0	0	0	0	0	0	0	0	0	0	0	0	0	0	0	0	0	0	0	0	0	0	0	0	0	0	0	0	0
-14.6666	0	0	0	0	0	0	0	0	0	0	0	0	0	0	0	0	0	0	0	0	0	0	0	0	0	0	0	0	0	0	0	0	0	0	0	0	0	0	0	0	0	0	0	0	0	0	0	0	0
-14.6528	0	0	0	0	0	0	0	0	0	0	0	0	0	0	0	0	0	0	0	0	0	0	0	0	0	0	0	0	0	0	0	0	0	0	0	0	0	0	0	0	0	0	0	0	0	0	0	0	0
-14.6391	0	0	0	0	0	0	0	0	0	0	0	0	0	0	0	0	0	0	0	0	0	0	0	0	0	0	0	0	0	0	0	0	0	0	0	0	0	0	0	0	0	0	0	0	0	0	0	0	0
-14.6254	0	0	0	0	0	0	0	0	0	0	0	0	0	0	0	0	0	0	0	0	0	0	0	0	0	0	0	0	0	0	0	0	0	0	0	0	0	0	0	0	0	0	0	0	0	0	0	0	0
-14.6117	0	0	0	0	0	0	0	0	0	0	0	0	0	0	0	0	0	0	0	0	0	0	0	0	0	0	0	0	0	0	0	0	0	0	0	0	0	0	0	0	0	0	0	0	0	0	0	0	0
-14.598	0	0	0	0	0	0	0	0	0	0	0	0	0	0	0	0	0	0	0	0	0	0	0	0	0	0	0	0	0	0	0	0	0	0	0	0	0	0	0	0	0	0	0	0	0	0	0	0	0
-14.5842	0	0	0	0	0	0	0	0	0	0	0	0	0	0	0	0	0	0	0	0	0	0	0	0	0	0	0	0	0	0	0	0	0	0	0	0	0	0	0	0	0	0	0	0	0	0	0	0	0
-14.5705	0	0	0	0	0	0	0	0	0	0	0	0	0	0	0	0	0	0	0	0	0	0	0	0	0	0	0	0	0	0	0	0	0	0	0	0	0	0	0	0	0	0	0	0	0	0	0	0	0
-14.5568	0	0	0	0	0	0	0	0	0	0	0	0	0	0	0	0	0	0	0	0	0	0	0	0	0	0	0	0	0	0	0	0	0	0	0	0	0	0	0	0	0	0	0	0	0	0	0	0	0
-14.5431	0	0	0	0	0	0	0	0	0	0	0	0	0	0	0	0	0	0	0	0	0	0	0	0	0	0	0	0	0	0	0	0	0	0	0	0	0	0	0	0	0	0	0	0	0	0	0	0	0
-14.5294	0	0	0	0	0	0	0	0	0	0	0	0	0	0	0	0	0	0	0	0	0	0	0	0	0	0	0	0	0	0	0	0	0	0	0	0	0	0	0	0	0	0	0	0	0	0	0	0	0
-14.5156	0	0	0	0	0	0	0	0	0	0	0	0	0	0	0	0	0	0	0	0	0	0	0	0	0	0	0	0	0	0	0	0	0	0	0	0	0	0	0	0	0	0	0	0	0	0	0	0	0
-14.5019	0	0	0	0	0	0	0	0	0	0	0	0	0	0	0	0	0	0	0	0	0	0	0	0	0	0	0	0	0	0	0	0	0	0	0	0	0	0	0	0	0	0	0	0	0	0	0	0	0
-14.4882	0	0	0	0	0	0	0	0	0	0	0	0	0	0	0	0	0	0	0	0	0	0	0	0	0	0	0	0	0	0	0	0	0	0	0	0	0	0	0	0	0	0	0	0	0	0	0	0	0
-14.4745	0	0	0	0	0	0	0	0	0	0	0	0	0	0	0	0	0	0	0	0	0	0	0	0	0	0	0	0	0	0	0	0	0	0	0	0	0	0	0	0	0	0	0	0	0	0	0	0	0
-14.4608	0	0	0	0	0	0	0	0	0	0	0	0	0	0	0	0	0	0	0	0	0	0	0	0	0	0	0	0	0	0	0	0	0	0	0	0	0	0	0	0	0	0	0	0	0	0	0	0	0
-14.447	0	0	0	0	0	0	0	0	0	0	0	0	0	0	0	0	0	0	0	0	0	0	0	0	0	0	0	0	0	0	0	0	0	0	0	0	0	0	0	0	0	0	0	0	0	0	0	0	0
-14.4333	0	0	0	0	0	0	0	0	0	0	0	0	0	0	0	0	0	0	0	0	0	0	0	0	0	0	0	0	0	0	0	0	0	0	0	0	0	0	0	0	0	0	0	0	0	0	0	0	0
-14.4196	0	0	0	0	0	0	0	0	0	0	0	0	0	0	0	0	0	0	0	0	0	0	0	0	0	0	0	0	0	0	0	0	0	0	0	0	0	0	0	0	0	0	0	0	0	0	0	0	0
-14.4059	0	0	0	0	0	0	0	0	0	0	0	0	0	0	0	0	0	0	0	0	0	0	0	0	0	0	0	0	0	0	0	0	0	0	0	0	0	0	0	0	0	0	0	0	0	0	0	0	0
-14.3922	0	0	0	0	0	0	0	0	0	0	0	0	0	0	0	0	0	0	0	0	0	0	0	0	0	0	0	0	0	0	0	0	0	0	0	0	0	0	0	0	0	0	0	0	0	0	0	0	0
-14.3784	0	0	0	0	0	0	0	0	0	0	0	0	0	0	0	0	0	0	0	0	0	0	0	0	0	0	0	0	0	0	0	0	0	0	0	0	0	0	0	0	0	0	0	0	0	0	0	0	0
-14.3647	0	0	0	0	0	0	0	0	0	0	0	0	0	0	0	0	0	0	0	0	0	0	0	0	0	0	0	0	0	0	0	0	0	0	0	0	0	0	0	0	0	0	0	0	0	0	0	0	0
-14.351	0	0	0	0	0	0	0	0	0	0	0	0	0	0	0	0	0	0	0	0	0	0	0	0	0	0	0	0	0	0	0	0	0	0	0	0	0	0	0	0	0	0	0	0	0	0	0	0	0
-14.3373	0	0	0	0	0	0	0	0	0	0	0	0	0	0	0	0	0	0	0	0	0	0	0	0	0	0	0	0	0	0	0	0	0	0	0	0	0	0	0	0	0	0	0	0	0	0	0	0	0
-14.3236	0	0	0	0	0	0	0	0	0	0	0	0	0	0	0	0	0	0	0	0	0	0	0	0	0	0	0	0	0	0	0	0	0	0	0	0	0	0	0	0	0	0	0	0	0	0	0	0	0
-14.3098	0	0	0	0	0	0	0	0	0	0	0	0	0	0	0	0	0	0	0	0	0	0	0	0	0	0	0	0	0	0	0	0	0	0	0	0	0	0	0	0	0	0	0	0	0	0	0	0	0
-14.2961	0	0	0	0	0	0	0	0	0	0	0	0	0	0	0	0	0	0	0	0	0	0	0	0	0	0	0	0	0	0	0	0	0	0	0	0	0	0	0	0	0	0	0	0	0	0	0	0	0
-14.2824	0	0	0	0	0	0	0	0	0	0	0	0	0	0	0	0	0	0	0	0	0	0	0	0	0	0	0	0	0	0	0	0	0	0	0	0	0	0	0	0	0	0	0	0	0	0	0	0	0
-14.2687	0	0	0	0	0	0	0	0	0	0	0	0	0	0	0	0	0	0	0	0	0	0	0	0	0	0	0	0	0	0	0	0	0	0	0	0	0	0	0	0	0	0	0	0	0	0	0	0	0
-14.255	0	0	0	0	0	0	0	0	0	0	0	0	0	0	0	0	0	0	0	0	0	0	0	0	0	0	0	0	0	0	0	0	0	0	0	0	0	0	0	0	0	0	0	0	0	0	0	0	0
-14.2412	0	0	0	0	0	0	0	0	0	0	0	0	0	0	0	0	0	0	0	0	0	0	0	0	0	0	0	0	0	0	0	0	0	0	0	0	0	0	0	0	0	0	0	0	0	0	0	0	0
-14.2275	0	0	0	0	0	0	0	0	0	0	0	0	0	0	0	0	0	0	0	0	0	0	0	0	0	0	0	0	0	0	0	0	0	0	0	0	0	0	0	0	0	0	0	0	0	0	0	0	0
-14.2138	0	0	0	0	0	0	0	0	0	0	0	0	0	0	0	0	0	0	0	0	0	0	0	0	0	0	0	0	0	0	0	0	0	0	0	0	0	0	0	0	0	0	0	0	0	0	0	0	0
-14.2001	0	0	0	0	0	0	0	0	0	0	0	0	0	0	0	0	0	0	0	0	0	0	0	0	0	0	0	0	0	0	0	0	0	0	0	0	0	0	0	0	0	0	0	0	0	0	0	0	0
-14.1864	0	0	0	0	0	0	0	0	0	0	0	0	0	0	0	0	0	0	0	0	0	0	0	0	0	0	0	0	0	0	0	0	0	0	0	0	0	0	0	0	0	0	0	0	0	0	0	0	0
-14.1726	0	0	0	0	0	0	0	0	0	0	0	0	0	0	0	0	0	0	0	0	0	0	0	0	0	0	0	0	0	0	0	0	0	0	0	0	0	0	0	0	0	0	0	0	0	0	0	0	0
-14.1589	0	0	0	0	0	0	0	0	0	0	0	0	0	0	0	0	0	0	0	0	0	0	0	0	0	0	0	0	0	0	0	0	0	0	0	0	0	0	0	0	0	0	0	0	0	0	0	0	0
-14.1452	0	0	0	0	0	0	0	0	0	0	0	0	0	0	0	0	0	0	0	0	0	0	0	0	0	0	0	0	0	0	0	0	0	0	0	0	0	0	0	0	0	0	0	0	0	0	0	0	0
-14.1315	0	0	0	0	0	0	0	0	0	0	0	0	0	0	0	0	0	0	0	0	0	0	0	0	0	0	0	0	0	0	0	0	0	0	0	0	0	0	0	0	0	0	0	0	0	0	0	0	0
-14.1178	0	0	0	0	0	0	0	0	0	0	0	0	0	0	0	0	0	0	0	0	0	0	0	0	0	0	0	0	0	0	0	0	0	0	0	0	0	0	0	0	0	0	0	0	0	0	0	0	0
-14.104	0	0	0	0	0	0	0	0	0	0	0	0	0	0	0	0	0	0	0	0	0	0	0	0	0	0	0	0	0	0	0	0	0	0	0	0	0	0	0	0	0	0	0	0	0	0	0	0	0
-14.0903	0	0	0	0	0	0	0	0	0	0	0	0	0	0	0	0	0	0	0	0	0	0	0	0	0	0	0	0	0	0	0	0	0	0	0	0	0	0	0	0	0	0	0	0	0	0	0	0	0
-14.0766	0	0	0	0	0	0	0	0	0	0	0	0	0	0	0	0	0	0	0	0	0	0	0	0	0	0	0	0	0	0	0	0	0	0	0	0	0	0	0	0	0	0	0	0	0	0	0	0	0
-14.0629	0	0	0	0	0	0	0	0	0	0	0	0	0	0	0	0	0	0	0	0	0	0	0	0	0	0	0	0	0	0	0	0	0	0	0	0	0	0	0	0	0	0	0	0	0	0	0	0	0
-14.0492	0	0	0	0	0	0	0	0	0	0	0	0	0	0	0	0	0	0	0	0	0	0	0	0	0	0	0	0	0	0	0	0	0	0	0	0	0	0	0	0	0	0	0	0	0	0	0	0	0
-14.0354	0	0	0	0	0	0	0	0	0	0	0	0	0	0	0	0	0	0	0	0	0	0	0	0	0	0	0	0	0	0	0	0	0	0	0	0	0	0	0	0	0	0	0	0	0	0	0	0	0
-14.0217	0	0	0	0	0	0	0	0	0	0	0	0	0	0	0	0	0	0	0	0	0	0	0	0	0	0	0	0	0	0	0	0	0	0	0	0	0	0	0	0	0	0	0	0	0	0	0	0	0
-14.008	0	0	0	0	0	0	0	0	0	0	0	0	0	0	0	0	0	0	0	0	0	0	0	0	0	0	0	0	0	0	0	0	0	0	0	0	0	0	0	0	0	0	0	0	0	0	0	0	0
-13.9943	0	0	0	0	0	0	0	0	0	0	0	0	0	0	0	0	0	0	0	0	0	0	0	0	0	0	0	0	0	0	0	0	0	0	0	0	0	0	0	0	0	0	0	0	0	0	0	0	0
-13.9806	0	0	0	0	0	0	0	0	0	0	0	0	0	0	0	0	0	0	0	0	0	0	0	0	0	0	0	0	0	0	0	0	0	0	0	0	0	0	0	0	0	0	0	0	0	0	0	0	0
-13.9668	0	0	0	0	0	0	0	0	0	0	0	0	0	0	0	0	0	0	0	0	0	0	0	0	0	0	0	0	0	0	0	0	0	0	0	0	0	0	0	0	0	0	0	0	0	0	0	0	0
-13.9531	0	0	0	0	0	0	0	0	0	0	0	0	0	0	0	0	0	0	0	0	0	0	0	0	0	0	0	0	0	0	0	0	0	0	0	0	0	0	0	0	0	0	0	0	0	0	0	0	0
-13.9394	0	0	0	0	0	0	0	0	0	0	0	0	0	0	0	0	0	0	0	0	0	0	0	0	0	0	0	0	0	0	0	0	0	0	0	0	0	0	0	0	0	0	0	0	0	0	0	0	0
-13.9257	0	0	0	0	0	0	0	0	0	0	0	0	0	0	0	0	0	0	0	0	0	0	0	0	0	0	0	0	0	0	0	0	0	0	0	0	0	0	0	0	0	0	0	0	0	0	0	0	0
-13.912	0	0	0	0	0	0	0	0	0	0	0	0	0	0	0	0	0	0	0	0	0	0	0	0	0	0	0	0	0	0	0	0	0	0	0	0	0	0	0	0	0	0	0	0	0	0	0	0	0
-13.8982	0	0	0	0	0	0	0	0	0	0	0	0	0	0	0	0	0	0	0	0	0	0	0	0	0	0	0	0	0	0	0	0	0	0	0	0	0	0	0	0	0	0	0	0	0	0	0	0	0
-13.8845	0	0	0	0	0	0	0	0	0	0	0	0	0	0	0	0	0	0	0	0	0	0	0	0	0	0	0	0	0	0	0	0	0	0	0	0	0	0	0	0	0	0	0	0	0	0	0	0	0
-13.8708	0	0	0	0	0	0	0	0	0	0	0	0	0	0	0	0	0	0	0	0	0	0	0	0	0	0	0	0	0	0	0	0	0	0	0	0	0	0	0	0	0	0	0	0	0	0	0	0	0
-13.8571	0	0	0	0	0	0	0	0	0	0	0	0	0	0	0	0	0	0	0	0	0	0	0	0	0	0	0	0	0	0	0	0	0	0	0	0	0	0	0	0	0	0	0	0	0	0	0	0	0
-13.8434	0	0	0	0	0	0	0	0	0	0	0	0	0	0	0	0	0	0	0	0	0	0	0	0	0	0	0	0	0	0	0	0	0	0	0	0	0	0	0	0	0	0	0	0	0	0	0	0	0
-13.8296	0	0	0	0	0	0	0	0	0	0	0	0	0	0	0	0	0	0	0	0	0	0	0	0	0	0	0	0	0	0	0	0	0	0	0	0	0	0	0	0	0	0	0	0	0	0	0	0	0
-13.8159	0	0	0	0	0	0	0	0	0	0	0	0	0	0	0	0	0	0	0	0	0	0	0	0	0	0	0	0	0	0	0	0	0	0	0	0	0	0	0	0	0	0	0	0	0	0	0	0	0
-13.8022	0	0	0	0	0	0	0	0	0	0	0	0	0	0	0	0	0	0	0	0	0	0	0	0	0	0	0	0	0	0	0	0	0	0	0	0	0	0	0	0	0	0	0	0	0	0	0	0	0
-13.7885	0	0	0	0	0	0	0	0	0	0	0	0	0	0	0	0	0	0	0	0	0	0	0	0	0	0	0	0	0	0	0	0	0	0	0	0	0	0	0	0	0	0	0	0	0	0	0	0	0
-13.7748	0	0	0	0	0	0	0	0	0	0	0	0	0	0	0	0	0	0	0	0	0	0	0	0	0	0	0	0	0	0	0	0	0	0	0	0	0	0	0	0	0	0	0	0	0	0	0	0	0
-13.761	0	0	0	0	0	0	0	0	0	0	0	0	0	0	0	0	0	0	0	0	0	0	0	0	0	0	0	0	0	0	0	0	0	0	0	0	0	0	0	0	0	0	0	0	0	0	0	0	0
-13.7473	0	0	0	0	0	0	0	0	0	0	0	0	0	0	0	0	0	0	0	0	0	0	0	0	0	0	0	0	0	0	0	0	0	0	0	0	0	0	0	0	0	0	0	0	0	0	0	0	0
-13.7336	0	0	0	0	0	0	0	0	0	0	0	0	0	0	0	0	0	0	0	0	0	0	0	0	0	0	0	0	0	0	0	0	0	0	0	0	0	0	0	0	0	0	0	0	0	0	0	0	0
-13.7199	0	0	0	0	0	0	0	0	0	0	0	0	0	0	0	0	0	0	0	0	0	0	0	0	0	0	0	0	0	0	0	0	0	0	0	0	0	0	0	0	0	0	0	0	0	0	0	0	0
-13.7062	0	0	0	0	0	0	0	0	0	0	0	0	0	0	0	0	0	0	0	0	0	0	0	0	0	0	0	0	0	0	0	0	0	0	0	0	0	0	0	0	0	0	0	0	0	0	0	0	0
-13.6924	0	0	0	0	0	0	0	0	0	0	0	0	0	0	0	0	0	0	0	0	0	0	0	0	0	0	0	0	0	0	0	0	0	0	0	0	0	0	0	0	0	0	0	0	0	0	0	0	0
-13.6787	0	0	0	0	0	0	0	0	0	0	0	0	0	0	0	0	0	0	0	0	0	0	0	0	0	0	0	0	0	0	0	0	0	0	0	0	0	0	0	0	0	0	0	0	0	0	0	0	0
-13.665	0	0	0	0	0	0	0	0	0	0	0	0	0	0	0	0	0	0	0	0	0	0	0	0	0	0	0	0	0	0	0	0	0	0	0	0	0	0	0	0	0	0	0	0	0	0	0	0	0
-13.6513	0	0	0	0	0	0	0	0	0	0	0	0	0	0	0	0	0	0	0	0	0	0	0	0	0	0	0	0	0	0	0	0	0	0	0	0	0	0	0	0	0	0	0	0	0	0	0	0	0
-13.6375	0	0	0	0	0	0	0	0	0	0	0	0	0	0	0	0	0	0	0	0	0	0	0	0	0	0	0	0	0	0	0	0	0	0	0	0	0	0	0	0	0	0	0	0	0	0	0	0	0
-13.6238	0	0	0	0	0	0	0	0	0	0	0	0	0	0	0	0	0	0	0	0	0	0	0	0	0	0	0	0	0	0	0	0	0	0	0	0	0	0	0	0	0	0	0	0	0	0	0	0	0
-13.6101	0	0	0	0	0	0	0	0	0	0	0	0	0	0	0	0	0	0	0	0	0	0	0	0	0	0	0	0	0	0	0	0	0	0	0	0	0	0	0	0	0	0	0	0	0	0	0	0	0
-13.5964	0	0	0	0	0	0	0	0	0	0	0	0	0	0	0	0	0	0	0	0	0	0	0	0	0	0	0	0	0	0	0	0	0	0	0	0	0	0	0	0	0	0	0	0	0	0	0	0	0
-13.5827	0	0	0	0	0	0	0	0	0	0	0	0	0	0	0	0	0	0	0	0	0	0	0	0	0	0	0	0	0	0	0	0	0	0	0	0	0	0	0	0	0	0	0	0	0	0	0	0	0
-13.5689	0	0	0	0	0	0	0	0	0	0	0	0	0	0	0	0	0	0	0	0	0	0	0	0	0	0	0	0	0	0	0	0	0	0	0	0	0	0	0	0	0	0	0	0	0	0	0	0	0
-13.5552	0	0	0	0	0	0	0	0	0	0	0	0	0	0	0	0	0	0	0	0	0	0	0	0	0	0	0	0	0	0	0	0	0	0	0	0	0	0	0	0	0	0	0	0	0	0	0	0	0
-13.5415	0	0	0	0	0	0	0	0	0	0	0	0	0	0	0	0	0	0	0	0	0	0	0	0	0	0	0	0	0	0	0	0	0	0	0	0	0	0	0	0	0	0	0	0	0	0	0	0	0
-13.5278	0	0	0	0	0	0	0	0	0	0	0	0	0	0	0	0	0	0	0	0	0	0	0	0	0	0	0	0	0	0	0	0	0	0	0	0	0	0	0	0	0	0	0	0	0	0	0	0	0
-13.5141	0	0	0	0	0	0	0	0	0	0	0	0	0	0	0	0	0	0	0	0	0	0	0	0	0	0	0	0	0	0	0	0	0	0	0	0	0	0	0	0	0	0	0	0	0	0	0	0	0
-13.5003	0	0	0	0	0	0	0	0	0	0	0	0	0	0	0	0	0	0	0	0	0	0	0	0	0	0	0	0	0	0	0	0	0	0	0	0	0	0	0	0	0	0	0	0	0	0	0	0	0
-13.4866	0	0	0	0	0	0	0	0	0	0	0	0	0	0	0	0	0	0	0	0	0	0	0	0	0	0	0	0	0	0	0	0	0	0	0	0	0	0	0	0	0	0	0	0	0	0	0	0	0
-13.4729	0	0	0	0	0	0	0	0	0	0	0	0	0	0	0	0	0	0	0	0	0	0	0	0	0	0	0	0	0	0	0	0	0	0	0	0	0	0	0	0	0	0	0	0	0	0	0	0	0
-13.4592	0	0	0	0	0	0	0	0	0	0	0	0	0	0	0	0	0	0	0	0	0	0	0	0	0	0	0	0	0	0	0	0	0	0	0	0	0	0	0	0	0	0	0	0	0	0	0	0	0
-13.4455	0	0	0	0	0	0	0	0	0	0	0	0	0	0	0	0	0	0	0	0	0	0	0	0	0	0	0	0	0	0	0	0	0	0	0	0	0	0	0	0	0	0	0	0	0	0	0	0	0
-13.4317	0	0	0	0	0	0	0	0	0	0	0	0	0	0	0	0	0	0	0	0	0	0	0	0	0	0	0	0	0	0	0	0	0	0	0	0	0	0	0	0	0	0	0	0	0	0	0	0	0
-13.418	0	0	0	0	0	0	0	0	0	0	0	0	0	0	0	0	0	0	0	0	0	0	0	0	0	0	0	0	0	0	0	0	0	0	0	0	0	0	0	0	0	0	0	0	0	0	0	0	0
-13.4043	0	0	0	0	0	0	0	0	0	0	0	0	0	0	0	0	0	0	0	0	0	0	0	0	0	0	0	0	0	0	0	0	0	0	0	0	0	0	0	0	0	0	0	0	0	0	0	0	0
-13.3906	0	0	0	0	0	0	0	0	0	0	0	0	0	0	0	0	0	0	0	0	0	0	0	0	0	0	0	0	0	0	0	0	0	0	0	0	0	0	0	0	0	0	0	0	0	0	0	0	0
-13.3769	0	0	0	0	0	0	0	0	0	0	0	0	0	0	0	0	0	0	0	0	0	0	0	0	0	0	0	0	0	0	0	0	0	0	0	0	0	0	0	0	0	0	0	0	0	0	0	0	0
-13.3631	0	0	0	0	0	0	0	0	0	0	0	0	0	0	0	0	0	0	0	0	0	0	0	0	0	0	0	0	0	0	0	0	0	0	0	0	0	0	0	0	0	0	0	0	0	0	0	0	0
-13.3494	0	0	0	0	0	0	0	0	0	0	0	0	0	0	0	0	0	0	0	0	0	0	0	0	0	0	0	0	0	0	0	0	0	0	0	0	0	0	0	0	0	0	0	0	0	0	0	0	0
-13.3357	0	0	0	0	0	0	0	0	0	0	0	0	0	0	0	0	0	0	0	0	0	0	0	0	0	0	0	0	0	0	0	0	0	0	0	0	0	0	0	0	0	0	0	0	0	0	0	0	0
-13.322	0	0	0	0	0	0	0	0	0	0	0	0	0	0	0	0	0	0	0	0	0	0	0	0	0	0	0	0	0	0	0	0	0	0	0	0	0	0	0	0	0	0	0	0	0	0	0	0	0
-13.3083	0	0	0	0	0	0	0	0	0	0	0	0	0	0	0	0	0	0	0	0	0	0	0	0	0	0	0	0	0	0	0	0	0	0	0	0	0	0	0	0	0	0	0	0	0	0	0	0	0
-13.2945	0	0	0	0	0	0	0	0	0	0	0	0	0	0	0	0	0	0	0	0	0	0	0	0	0	0	0	0	0	0	0	0	0	0	0	0	0	0	0	0	0	0	0	0	0	0	0	0	0
-13.2808	0	0	0	0	0	0	0	0	0	0	0	0	0	0	0	0	0	0	0	0	0	0	0	0	0	0	0	0	0	0	0	0	0	0	0	0	0	0	0	0	0	0	0	0	0	0	0	0	0
-13.2671	0	0	0	0	0	0	0	0	0	0	0	0	0	0	0	0	0	0	0	0	0	0	0	0	0	0	0	0	0	0	0	0	0	0	0	0	0	0	0	0	0	0	0	0	0	0	0	0	0
-13.2534	0	0	0	0	0	0	0	0	0	0	0	0	0	0	0	0	0	0	0	0	0	0	0	0	0	0	0	0	0	0	0	0	0	0	0	0	0	0	0	0	0	0	0	0	0	0	0	0	0
-13.2397	0	0	0	0	0	0	0	0	0	0	0	0	0	0	0	0	0	0	0	0	0	0	0	0	0	0	0	0	0	0	0	0	0	0	0	0	0	0	0	0	0	0	0	0	0	0	0	0	0
-13.2259	0	0	0	0	0	0	0	0	0	0	0	0	0	0	0	0	0	0	0	0	0	0	0	0	0	0	0	0	0	0	0	0	0	0	0	0	0	0	0	0	0	0	0	0	0	0	0	0	0
-13.2122	0	0	0	0	0	0	0	0	0	0	0	0	0	0	0	0	0	0	0	0	0	0	0	0	0	0	0	0	0	0	0	0	0	0	0	0	0	0	0	0	0	0	0	0	0	0	0	0	0
-13.1985	0	0	0	0	0	0	0	0	0	0	0	0	0	0	0	0	0	0	0	0	0	0	0	0	0	0	0	0	0	0	0	0	0	0	0	0	0	0	0	0	0	0	0	0	0	0	0	0	0
-13.1848	0	0	0	0	0	0	0	0	0	0	0	0	0	0	0	0	0	0	0	0	0	0	0	0	0	0	0	0	0	0	0	0	0	0	0	0	0	0	0	0	0	0	0	0	0	0	0	0	0
-13.1711	0	0	0	0	0	0	0	0	0	0	0	0	0	0	0	0	0	0	0	0	0	0	0	0	0	0	0	0	0	0	0	0	0	0	0	0	0	0	0	0	0	0	0	0	0	0	0	0	0
-13.1573	0	0	0	0	0	0	0	0	0	0	0	0	0	0	0	0	0	0	0	0	0	0	0	0	0	0	0	0	0	0	0	0	0	0	0	0	0	0	0	0	0	0	0	0	0	0	0	0	0
-13.1436	0	0	0	0	0	0	0	0	0	0	0	0	0	0	0	0	0	0	0	0	0	0	0	0	0	0	0	0	0	0	0	0	0	0	0	0	0	0	0	0	0	0	0	0	0	0	0	0	0
-13.1299	0	0	0	0	0	0	0	0	0	0	0	0	0	0	0	0	0	0	0	0	0	0	0	0	0	0	0	0	0	0	0	0	0	0	0	0	0	0	0	0	0	0	0	0	0	0	0	0	0
-13.1162	0	0	0	0	0	0	0	0	0	0	0	0	0	0	0	0	0	0	0	0	0	0	0	0	0	0	0	0	0	0	0	0	0	0	0	0	0	0	0	0	0	0	0	0	0	0	0	0	0
-13.1025	0	0	0	0	0	0	0	0	0	0	0	0	0	0	0	0	0	0	0	0	0	0	0	0	0	0	0	0	0	0	0	0	0	0	0	0	0	0	0	0	0	0	0	0	0	0	0	0	0
-13.0887	0	0	0	0	0	0	0	0	0	0	0	0	0	0	0	0	0	0	0	0	0	0	0	0	0	0	0	0	0	0	0	0	0	0	0	0	0	0	0	0	0	0	0	0	0	0	0	0	0
-13.075	0	0	0	0	0	0	0	0	0	0	0	0	0	0	0	0	0	0	0	0	0	0	0	0	0	0	0	0	0	0	0	0	0	0	0	0	0	0	0	0	0	0	0	0	0	0	0	0	0
-13.0613	0	0	0	0	0	0	0	0	0	0	0	0	0	0	0	0	0	0	0	0	0	0	0	0	0	0	0	0	0	0	0	0	0	0	0	0	0	0	0	0	0	0	0	0	0	0	0	0	0
-13.0476	0	0	0	0	0	0	0	0	0	0	0	0	0	0	0	0	0	0	0	0	0	0	0	0	0	0	0	0	0	0	0	0	0	0	0	0	0	0	0	0	0	0	0	0	0	0	0	0	0
-13.0339	0	0	0	0	0	0	0	0	0	0	0	0	0	0	0	0	0	0	0	0	0	0	0	0	0	0	0	0	0	0	0	0	0	0	0	0	0	0	0	0	0	0	0	0	0	0	0	0	0
-13.0201	0	0	0	0	0	0	0	0	0	0	0	0	0	0	0	0	0	0	0	0	0	0	0	0	0	0	0	0	0	0	0	0	0	0	0	0	0	0	0	0	0	0	0	0	0	0	0	0	0
-13.0064	0	0	0	0	0	0	0	0	0	0	0	0	0	0	0	0	0	0	0	0	0	0	0	0	0	0	0	0	0	0	0	0	0	0	0	0	0	0	0	0	0	0	0	0	0	0	0	0	0
-12.9927	0	0	0	0	0	0	0	0	0	0	0	0	0	0	0	0	0	0	0	0	0	0	0	0	0	0	0	0	0	0	0	0	0	0	0	0	0	0	0	0	0	0	0	0	0	0	0	0	0
-12.979	0	0	0	0	0	0	0	0	0	0	0	0	0	0	0	0	0	0	0	0	0	0	0	0	0	0	0	0	0	0	0	0	0	0	0	0	0	0	0	0	0	0	0	0	0	0	0	0	0
-12.9653	0	0	0	0	0	0	0	0	0	0	0	0	0	0	0	0	0	0	0	0	0	0	0	0	0	0	0	0	0	0	0	0	0	0	0	0	0	0	0	0	0	0	0	0	0	0	0	0	0
-12.9515	0	0	0	0	0	0	0	0	0	0	0	0	0	0	0	0	0	0	0	0	0	0	0	0	0	0	0	0	0	0	0	0	0	0	0	0	0	0	0	0	0	0	0	0	0	0	0	0	0
-12.9378	0	0	0	0	0	0	0	0	0	0	0	0	0	0	0	0	0	0	0	0	0	0	0	0	0	0	0	0	0	0	0	0	0	0	0	0	0	0	0	0	0	0	0	0	0	0	0	0	0
-12.9241	0	0	0	0	0	0	0	0	0	0	0	0	0	0	0	0	0	0	0	0	0	0	0	0	0	0	0	0	0	0	0	0	0	0	0	0	0	0	0	0	0	0	0	0	0	0	0	0	0
-12.9104	0	0	0	0	0	0	0	0	0	0	0	0	0	0	0	0	0	0	0	0	0	0	0	0	0	0	0	0	0	0	0	0	0	0	0	0	0	0	0	0	0	0	0	0	0	0	0	0	0
-12.8967	0	0	0	0	0	0	0	0	0	0	0	0	0	0	0	0	0	0	0	0	0	0	0	0	0	0	0	0	0	0	0	0	0	0	0	0	0	0	0	0	0	0	0	0	0	0	0	0	0
-12.8829	0	0	0	0	0	0	0	0	0	0	0	0	0	0	0	0	0	0	0	0	0	0	0	0	0	0	0	0	0	0	0	0	0	0	0	0	0	0	0	0	0	0	0	0	0	0	0	0	0
-12.8692	0	0	0	0	0	0	0	0	0	0	0	0	0	0	0	0	0	0	0	0	0	0	0	0	0	0	0	0	0	0	0	0	0	0	0	0	0	0	0	0	0	0	0	0	0	0	0	0	0
-12.8555	0	0	0	0	0	0	0	0	0	0	0	0	0	0	0	0	0	0	0	0	0	0	0	0	0	0	0	0	0	0	0	0	0	0	0	0	0	0	0	0	0	0	0	0	0	0	0	0	0
-12.8418	0	0	0	0	0	0	0	0	0	0	0	0	0	0	0	0	0	0	0	0	0	0	0	0	0	0	0	0	0	0	0	0	0	0	0	0	0	0	0	0	0	0	0	0	0	0	0	0	0
-12.8281	0	0	0	0	0	0	0	0	0	0	0	0	0	0	0	0	0	0	0	0	0	0	0	0	0	0	0	0	0	0	0	0	0	0	0	0	0	0	0	0	0	0	0	0	0	0	0	0	0
-12.8143	0	0	0	0	0	0	0	0	0	0	0	0	0	0	0	0	0	0	0	0	0	0	0	0	0	0	0	0	0	0	0	0	0	0	0	0	0	0	0	0	0	0	0	0	0	0	0	0	0
-12.8006	0	0	0	0	0	0	0	0	0	0	0	0	0	0	0	0	0	0	0	0	0	0	0	0	0	0	0	0	0	0	0	0	0	0	0	0	0	0	0	0	0	0	0	0	0	0	0	0	0
-12.7869	0	0	0	0	0	0	0	0	0	0	0	0	0	0	0	0	0	0	0	0	0	0	0	0	0	0	0	0	0	0	0	0	0	0	0	0	0	0	0	0	0	0	0	0	0	0	0	0	0
-12.7732	0	0	0	0	0	0	0	0	0	0	0	0	0	0	0	0	0	0	0	0	0	0	0	0	0	0	0	0	0	0	0	0	0	0	0	0	0	0	0	0	0	0	0	0	0	0	0	0	0
-12.7595	0	0	0	0	0	0	0	0	0	0	0	0	0	0	0	0	0	0	0	0	0	0	0	0	0	0	0	0	0	0	0	0	0	0	0	0	0	0	0	0	0	0	0	0	0	0	0	0	0
-12.7457	0	0	0	0	0	0	0	0	0	0	0	0	0	0	0	0	0	0	0	0	0	0	0	0	0	0	0	0	0	0	0	0	0	0	0	0	0	0	0	0	0	0	0	0	0	0	0	0	0
-12.732	0	0	0	0	0	0	0	0	0	0	0	0	0	0	0	0	0	0	0	0	0	0	0	0	0	0	0	0	0	0	0	0	0	0	0	0	0	0	0	0	0	0	0	0	0	0	0	0	0
-12.7183	0	0	0	0	0	0	0	0	0	0	0	0	0	0	0	0	0	0	0	0	0	0	0	0	0	0	0	0	0	0	0	0	0	0	0	0	0	0	0	0	0	0	0	0	0	0	0	0	0
-12.7046	0	0	0	0	0	0	0	0	0	0	0	0	0	0	0	0	0	0	0	0	0	0	0	0	0	0	0	0	0	0	0	0	0	0	0	0	0	0	0	0	0	0	0	0	0	0	0	0	0
-12.6909	0	0	0	0	0	0	0	0	0	0	0	0	0	0	0	0	0	0	0	0	0	0	0	0	0	0	0	0	0	0	0	0	0	0	0	0	0	0	0	0	0	0	0	0	0	0	0	0	0
-12.6771	0	0	0	0	0	0	0	0	0	0	0	0	0	0	0	0	0	0	0	0	0	0	0	0	0	0	0	0	0	0	0	0	0	0	0	0	0	0	0	0	0	0	0	0	0	0	0	0	0
-12.6634	0	0	0	0	0	0	0	0	0	0	0	0	0	0	0	0	0	0	0	0	0	0	0	0	0	0	0	0	0	0	0	0	0	0	0	0	0	0	0	0	0	0	0	0	0	0	0	0	0
-12.6497	0	0	0	0	0	0	0	0	0	0	0	0	0	0	0	0	0	0	0	0	0	0	0	0	0	0	0	0	0	0	0	0	0	0	0	0	0	0	0	0	0	0	0	0	0	0	0	0	0
-12.636	0	0	0	0	0	0	0	0	0	0	0	0	0	0	0	0	0	0	0	0	0	0	0	0	0	0	0	0	0	0	0	0	0	0	0	0	0	0	0	0	0	0	0	0	0	0	0	0	0
-12.6223	0	0	0	0	0	0	0	0	0	0	0	0	0	0	0	0	0	0	0	0	0	0	0	0	0	0	0	0	0	0	0	0	0	0	0	0	0	0	0	0	0	0	0	0	0	0	0	0	0
-12.6085	0	0	0	0	0	0	0	0	0	0	0	0	0	0	0	0	0	0	0	0	0	0	0	0	0	0	0	0	0	0	0	0	0	0	0	0	0	0	0	0	0	0	0	0.05063	0	0	0	0	0
-12.5948	0	0	0	0	0	0	0	0	0	0	0	0	0	0	0	0	0	0	0	0	0	0	0	0	0	0	0	0	0	0	0	0	0	0	0	0	0	0	0	0	0	0.05063	0	0	0	0	0.05063	0.05063	0
-12.5811	0	0	0	0	0	0	0	0	0	0	0	0	0	0.05063	0	0	0	0	0	0	0	0.05063	0	0	0	0	0	0	0	0	0	0	0	0	0	0	0	0.05063	0	0	0	0	0	0.10127	0.05063	0	0.05063	0.25316	0.10127
-12.5674	0.05063	0	0	0	0	0	0	0	0	0	0	0	0	0	0	0	0	0	0	0	0	0	0	0	0	0	0	0	0	0	0	0	0	0	0	0	0	0.05063	0	0	0	0	0	0	0	0	0	0.10127	0
-12.5537	0	0	0	0	0	0	0	0	0	0	0	0	0	0.05063	0	0	0	0	0	0	0	0	0	0	0	0	0	0	0	0	0	0	0	0	0	0	0	0	0	0	0	0	0.05063	0	0	0	0	0.20253	0
-12.5399	0	0	0	0	0	0	0	0	0	0	0	0	0	0	0	0	0	0	0	0	0	0	0	0	0	0	0.05063	0	0	0	0	0	0	0	0	0	0	0	0	0	0	0	0.05063	0	0	0	0	0.05063	0.05063
-12.5262	0	0	0	0	0	0	0	0	0.05063	0	0	0	0	0.05063	0	0	0	0	0	0	0.05063	0	0	0	0	0	0	0	0	0	0	0	0	0.05063	0	0	0	0	0	0	0.05063	0	0	0	0.05063	0.05063	0.20253	0	0.10127
-12.5125	0	0	0	0	0	0	0	0	0	0	0	0	0	0	0	0	0	0	0	0	0	0	0	0	0	0	0	0	0	0	0	0	0	0.05063	0	0	0.05063	0	0.05063	0	0	0	0	0	0.05063	0	0.25316	0.05063	0.10127
-12.4988	0	0	0.05063	0	0	0	0	0	0	0	0	0.05063	0	0	0	0	0	0	0	0	0	0	0	0	0	0	0	0	0	0	0	0	0	0	0	0	0	0	0	0	0.10127	0	0.05063	0.05063	0	0.10127	0.10127	0.05063	0
-12.485	0	0	0	0	0	0	0	0	0	0	0	0.05063	0	0	0	0	0	0	0	0	0	0	0	0	0	0	0	0	0	0	0	0	0	0	0	0	0	0	0.05063	0	0	0	0.05063	0	0	0	0.10127	0	0.10127
-12.4713	0	0	0	0	0	0	0	0	0	0	0	0	0.05063	0	0	0	0	0	0	0	0	0	0	0	0	0	0	0	0	0	0	0	0	0	0	0	0	0	0	0	0	0	0	0	0	0	0.10127	0	0.05063
-12.4576	0	0	0	0	0	0	0	0.05063	0	0	0	0	0	0	0	0	0	0	0	0	0	0	0	0	0	0	0	0	0	0	0	0	0	0	0	0	0	0	0	0	0	0.10127	0.05063	0	0.05063	0.05063	0	0.10127	0
-12.4439	0	0	0	0	0.05063	0	0	0	0	0.05063	0	0	0.05063	0	0	0	0	0	0	0	0	0	0	0	0	0	0	0	0	0	0	0	0	0	0	0	0	0.05063	0	0	0	0.10127	0	0	0.05063	0	0	0.05063	0
-12.4302	0	0	0	0	0.05063	0	0	0	0	0	0	0.10127	0	0	0.05063	0	0.05063	0	0	0.05063	0	0	0.05063	0	0	0	0	0	0	0	0	0	0	0	0	0	0	0	0	0.05063	0	0	0	0	0	0.05063	0.05063	0.05063	0.05063
-12.4164	0	0	0	0	0	0	0	0	0	0	0	0	0	0	0	0	0	0	0	0	0	0.05063	0	0	0	0	0	0	0	0	0	0	0	0	0	0	0	0	0	0	0	0.10127	0	0	0.05063	0.05063	0.05063	0.05063	0
-12.4027	0.05063	0.05063	0.05063	0	0	0.10127	0	0.05063	0	0	0	0	0	0	0	0	0	0	0	0	0	0	0	0	0	0	0	0	0	0	0	0	0	0	0	0	0	0	0	0	0	0.05063	0	0	0.05063	0	0	0.05063	0.1519
-12.389	0	0.05063	0	0	0	0	0	0	0	0	0	0	0	0	0	0	0	0	0	0	0	0.05063	0	0	0	0	0	0	0.05063	0	0	0	0	0	0	0	0	0	0	0	0	0	0	0	0	0.10127	0.05063	0	0.05063
-12.3753	0	0	0	0	0	0	0	0	0	0	0	0	0	0.05063	0.05063	0	0	0	0	0.05063	0	0	0	0	0	0	0	0	0	0	0	0	0	0	0	0	0	0	0	0	0	0.05063	0	0.05063	0	0	0	0.10127	0.05063
-12.3616	0	0	0	0	0	0	0	0	0	0	0	0	0	0	0	0	0	0	0	0	0	0	0	0	0	0	0	0	0	0	0	0	0	0	0	0	0	0	0	0	0	0	0	0	0	0.05063	0.05063	0.05063	0.05063
-12.3478	0	0.05063	0	0	0	0	0	0	0	0	0	0	0	0	0	0	0	0	0	0	0	0	0	0	0	0	0	0	0	0	0	0	0	0	0	0	0	0	0	0	0	0	0	0.05063	0	0.05063	0	0.05063	0.05063
-12.3341	0	0	0	0	0	0	0	0.05063	0	0	0	0	0.05063	0	0	0	0	0	0	0	0	0	0	0	0	0.05063	0	0	0	0	0	0	0	0	0.05063	0	0	0	0	0	0	0	0	0	0.05063	0	0.05063	0.1519	0.05063
-12.3204	0	0	0	0	0	0	0	0	0	0.05063	0	0	0	0	0	0	0	0	0	0	0	0	0	0	0	0	0	0	0.05063	0	0	0	0	0	0	0	0	0	0	0	0	0	0	0.05063	0	0	0.20253	0.05063	0
-12.3067	0	0	0	0	0	0	0.05063	0	0	0	0	0.05063	0	0	0	0	0	0	0	0	0	0	0	0.05063	0	0	0	0	0	0	0	0	0	0	0	0	0	0	0	0	0	0.05063	0	0.10127	0	0	0.10127	0.05063	0.25316
-12.293	0	0	0.05063	0	0	0	0.05063	0	0	0	0	0.05063	0.05063	0	0	0	0	0	0	0	0.05063	0	0	0	0	0	0	0	0	0	0	0	0	0	0	0	0	0	0	0	0	0	0.05063	0.05063	0	0	0.05063	0.10127	0
-12.2792	0	0	0	0	0	0	0	0	0	0.05063	0	0	0	0.05063	0	0	0	0	0	0	0	0.05063	0	0	0	0	0	0	0	0	0	0	0	0	0	0.05063	0	0	0	0	0	0	0	0	0	0	0.05063	0.10127	0.05063
-12.2655	0	0	0	0	0	0	0	0	0.10127	0.05063	0	0	0	0	0	0	0	0	0	0	0.05063	0	0	0	0	0	0	0.05063	0	0	0	0	0	0	0	0	0	0	0	0	0.05063	0	0	0.05063	0.05063	0	0.10127	0	0.05063
-12.2518	0	0	0	0	0	0	0	0	0	0	0	0	0	0	0	0	0	0	0	0	0	0	0	0	0	0	0	0	0	0	0	0	0	0	0	0	0	0	0	0	0	0.05063	0	0	0	0	0	0	0.05063
-12.2381	0	0	0	0	0	0	0	0	0	0	0	0	0	0	0	0	0.05063	0	0	0	0	0	0	0	0	0	0	0	0	0	0	0	0	0	0	0	0	0	0	0.05063	0	0	0	0.05063	0.05063	0.10127	0	0.05063	0.1519
-12.2244	0	0	0.05063	0	0	0	0	0.05063	0	0.10127	0	0.05063	0	0	0	0	0	0	0	0	0	0	0	0	0	0	0	0	0	0	0	0	0	0	0	0	0	0	0	0	0	0	0	0	0	0	0.05063	0	0.10127
-12.2106	0.05063	0	0	0	0	0	0	0	0	0	0	0	0	0	0	0	0	0	0	0	0	0	0	0	0	0	0	0.05063	0	0	0	0	0	0	0	0	0	0	0	0	0	0	0.05063	0	0	0.05063	0	0	0.05063
-12.1969	0	0	0	0	0	0	0	0	0	0	0	0	0	0	0	0	0	0	0	0	0	0	0	0	0	0	0	0	0	0	0	0	0	0	0	0	0	0	0	0	0	0	0	0.10127	0.05063	0	0.05063	0.05063	0.10127
-12.1832	0	0	0	0	0.05063	0	0.05063	0	0	0	0	0	0	0	0	0	0	0	0	0	0	0	0	0	0	0	0	0	0	0	0	0	0	0	0	0	0	0	0	0	0	0	0	0.05063	0	0	0	0.05063	0.05063
-12.1695	0	0	0	0	0	0	0	0	0.05063	0.05063	0	0	0	0	0	0	0	0	0	0	0	0	0	0	0	0	0	0	0	0.05063	0	0	0	0	0	0	0	0	0	0	0	0	0	0.05063	0.05063	0.20253	0.05063	0	0.10127
-12.1558	0	0	0	0	0	0	0.05063	0	0	0	0	0	0	0	0	0	0	0	0	0	0	0	0	0	0	0	0	0	0.05063	0	0	0	0	0	0	0	0	0	0	0	0	0	0.05063	0.05063	0	0.05063	0.05063	0	0.10127
-12.142	0	0	0	0	0	0	0	0	0	0	0	0	0	0	0	0	0	0	0	0	0	0	0	0	0.05063	0	0	0	0	0	0	0	0	0	0	0	0	0	0	0	0	0	0.10127	0.05063	0	0.05063	0	0	0.25316
-12.1283	0	0	0	0	0	0	0	0	0	0	0	0.05063	0	0	0	0	0	0	0	0	0	0	0	0	0	0	0	0	0	0	0	0	0	0	0	0.05063	0	0	0	0	0	0	0	0.10127	0.05063	0.05063	0.05063	0.20253	0.05063
-12.1146	0	0	0	0	0	0	0	0	0	0	0	0	0	0.05063	0	0	0	0	0.05063	0	0	0	0	0	0	0	0	0	0	0	0	0	0	0	0	0	0	0	0	0	0	0.05063	0	0	0	0	0.1519	0	0.20253
-12.1009	0	0	0	0.05063	0	0	0	0	0	0	0	0	0	0	0	0	0	0	0	0	0	0	0	0	0	0	0	0	0	0	0	0	0	0	0	0	0	0	0	0	0	0	0.05063	0	0	0	0	0.05063	0.10127
-12.0872	0	0	0	0.05063	0	0	0.05063	0.05063	0	0	0	0	0	0	0	0	0	0	0	0	0	0	0	0	0	0	0	0	0	0	0	0	0	0	0	0	0	0	0	0.05063	0	0.05063	0	0	0	0.05063	0.05063	0.05063	0.05063
-12.0734	0	0	0	0	0	0	0	0	0	0	0	0	0	0	0	0	0	0	0	0	0	0	0	0	0	0	0	0	0.05063	0	0	0	0	0	0	0	0	0.05063	0	0	0	0.10127	0.05063	0	0	0	0	0.05063	0.10127
-12.0597	0	0	0	0	0	0.10127	0	0	0	0	0	0.05063	0	0.05063	0	0	0	0	0.05063	0	0	0	0	0	0	0	0	0	0	0	0	0	0	0	0	0	0	0.05063	0	0	0	0.05063	0.05063	0.10127	0	0.05063	0	0.1519	0.10127
-12.046	0	0	0	0	0	0	0	0	0	0.05063	0	0	0	0	0	0.05063	0	0	0	0	0	0	0	0	0	0	0	0	0	0	0	0	0	0	0	0	0	0	0	0	0	0.05063	0	0	0	0	0	0.10127	0.05063
-12.0323	0.05063	0	0	0	0	0	0	0	0.05063	0	0	0	0	0	0.05063	0	0	0	0.05063	0	0	0	0	0	0	0	0	0	0	0	0	0	0	0	0	0	0	0	0	0.1519	0	0	0	0	0	0.05063	0.10127	0	0.10127
-12.0186	0	0	0	0	0	0	0	0	0	0	0	0	0	0	0	0	0	0	0	0	0	0	0	0	0	0	0	0	0	0	0	0	0	0	0	0	0	0	0.05063	0	0.05063	0	0	0	0.05063	0.05063	0	0.1519	0
-12.0048	0	0	0	0.05063	0	0	0	0	0	0	0.05063	0	0	0.05063	0	0	0	0	0	0	0	0	0	0	0.05063	0	0	0	0	0	0	0	0	0	0	0	0	0	0	0	0	0.05063	0	0	0.05063	0	0.10127	0	0
-11.9911	0	0	0	0	0	0	0	0	0	0	0	0	0	0	0	0	0	0	0	0	0	0	0	0.10127	0	0	0	0	0	0	0	0	0	0	0	0	0	0	0	0	0	0	0	0	0	0	0	0.05063	0.05063
-11.9774	0	0.05063	0	0	0	0	0	0	0	0	0	0	0	0	0	0	0	0.05063	0	0	0	0	0	0	0	0	0	0	0	0	0	0	0	0	0	0	0	0	0	0	0	0	0	0	0	0	0	0	0.1519
-11.9637	0	0	0.05063	0	0	0	0	0	0	0	0	0	0	0	0	0	0	0	0	0	0	0	0	0	0	0	0	0	0	0	0	0	0	0	0	0	0	0	0	0	0	0	0	0	0.05063	0.05063	0	0	0
-11.95	0	0.05063	0	0	0	0	0	0	0	0	0	0	0	0	0	0	0	0	0	0	0	0	0	0	0	0	0	0	0	0	0	0	0	0	0	0	0	0	0	0	0	0	0	0	0	0.05063	0	0.10127	0.10127
-11.9362	0	0	0	0.05063	0	0	0	0	0	0.05063	0	0	0	0	0.05063	0	0.05063	0	0	0	0	0	0	0	0	0	0	0	0	0	0	0	0	0	0	0	0	0	0	0	0	0	0	0	0	0.05063	0	0	0
-11.9225	0	0	0	0	0	0	0	0	0	0.05063	0	0	0	0	0	0	0	0	0	0	0	0	0	0	0	0	0	0	0	0	0	0	0	0	0	0	0	0	0	0	0	0	0.05063	0	0.05063	0	0	0.05063	0.05063
-11.9088	0	0	0	0	0	0	0	0	0.05063	0.05063	0	0	0	0	0	0	0.05063	0	0	0	0	0	0	0	0	0	0	0	0	0	0	0	0	0	0	0	0	0	0	0	0	0	0	0	0	0	0.05063	0	0.10127
-11.8951	0	0	0.05063	0	0	0.05063	0	0	0	0	0	0	0	0	0	0	0	0	0	0	0	0	0	0	0	0.05063	0	0	0	0	0	0	0	0	0	0	0	0	0	0.05063	0	0	0.05063	0	0	0	0	0.05063	0
-11.8814	0	0	0	0	0	0	0	0	0	0	0.05063	0	0	0	0	0	0	0	0	0	0	0	0	0	0	0	0	0	0	0	0	0	0	0	0	0	0.05063	0	0	0	0	0	0	0	0	0	0.05063	0.05063	0.10127
-11.8676	0	0	0	0	0	0	0	0	0	0	0	0	0	0	0	0	0.05063	0	0	0	0	0	0	0	0	0	0	0	0	0	0	0	0	0	0	0	0	0	0	0	0	0	0.05063	0	0.05063	0.10127	0.05063	0	0
-11.8539	0	0	0	0	0	0	0	0.05063	0.05063	0.05063	0	0	0	0	0	0	0	0	0	0	0	0	0	0	0	0	0	0	0	0	0	0	0	0	0	0	0	0	0	0	0	0	0	0	0	0	0	0	0.05063
-11.8402	0	0	0	0	0	0	0	0	0	0	0	0	0	0	0	0	0.05063	0	0	0	0	0	0	0	0	0	0	0	0	0.05063	0	0	0	0	0	0	0	0	0	0	0	0	0	0.05063	0	0	0	0	0.05063
-11.8265	0	0	0	0	0	0	0	0	0	0	0	0	0	0	0	0	0	0	0	0	0	0	0	0	0	0	0	0	0	0	0	0	0	0	0	0	0	0.05063	0	0	0	0	0	0	0.05063	0	0	0.1519	0.10127
-11.8128	0	0	0	0	0.05063	0	0	0	0	0	0	0	0	0	0.05063	0	0	0	0	0	0	0	0	0	0	0	0	0	0	0	0	0	0	0	0	0	0	0	0	0	0	0.05063	0	0	0.05063	0.10127	0	0	0
-11.799	0	0	0	0	0	0	0	0	0	0.05063	0	0	0	0	0	0	0	0	0	0	0	0	0.05063	0	0	0	0	0	0	0	0	0	0	0	0.05063	0	0	0	0	0	0.05063	0	0.05063	0	0.05063	0	0.05063	0.05063	0
-11.7853	0	0	0	0	0.05063	0	0	0	0	0	0	0	0	0	0.05063	0	0.05063	0	0	0	0	0	0	0	0	0	0	0	0	0	0	0	0	0	0	0	0	0	0	0	0	0	0	0.05063	0	0	0	0	0.05063
-11.7716	0	0	0.05063	0	0	0	0	0	0	0	0	0	0	0	0	0	0	0	0	0	0	0	0	0	0	0	0	0	0	0	0	0	0	0	0	0	0	0	0	0	0	0	0.05063	0	0	0	0	0.1519	0.10127
-11.7579	0	0	0	0	0	0	0	0.10127	0	0	0	0	0	0	0	0	0.05063	0	0	0	0	0	0	0	0	0	0	0	0	0	0	0	0	0	0	0	0	0	0	0	0.05063	0.05063	0	0.05063	0.05063	0	0	0	0
-11.7442	0	0	0	0	0	0	0	0	0	0	0	0	0	0	0	0	0	0	0	0	0	0	0	0	0	0	0	0	0	0	0	0	0	0	0	0	0.05063	0	0	0	0	0	0	0.05063	0.05063	0	0	0.10127	0.05063
-11.7304	0	0	0	0	0	0.05063	0	0	0	0	0	0	0.05063	0	0	0	0	0	0	0	0	0	0	0	0	0	0	0	0	0	0	0	0	0	0	0	0	0	0	0	0	0	0	0	0	0.05063	0	0.05063	0
-11.7167	0	0	0	0	0	0	0	0	0	0	0	0	0	0	0	0	0	0	0	0	0	0	0	0	0	0	0	0	0	0	0	0	0	0	0	0	0	0.05063	0	0	0	0	0	0	0	0.05063	0.05063	0	0.10127
-11.703	0	0	0	0	0	0	0	0	0	0	0	0	0	0	0	0	0	0	0	0	0	0	0	0	0	0	0	0	0	0	0	0	0	0	0	0	0	0	0	0	0	0	0	0	0	0.05063	0	0.05063	0.10127
-11.6893	0	0	0	0	0	0	0	0.05063	0.05063	0.05063	0	0	0	0	0.05063	0.05063	0	0	0	0	0	0	0	0	0	0	0	0	0	0	0	0	0	0	0	0	0	0	0	0	0	0.10127	0	0	0	0.05063	0	0.05063	0
-11.6756	0	0	0	0	0	0	0	0	0	0	0	0	0	0	0	0	0	0	0	0	0	0	0.05063	0	0.05063	0	0	0	0	0	0	0	0	0	0	0	0	0	0	0	0	0	0.10127	0.05063	0	0	0	0	0
-11.6618	0	0	0	0	0	0	0	0	0	0	0	0	0	0	0	0	0	0	0.05063	0	0	0	0	0	0	0	0	0	0	0	0	0	0	0	0	0	0	0	0	0	0.05063	0	0.05063	0	0	0	0	0	0
-11.6481	0	0	0	0	0	0	0	0	0	0	0	0	0	0	0	0	0	0	0	0	0	0	0.05063	0	0	0	0	0	0	0	0	0	0	0	0	0	0	0	0	0.05063	0	0	0	0.05063	0	0	0	0	0.10127
-11.6344	0.05063	0	0	0	0	0	0	0	0.05063	0	0	0	0	0	0	0	0	0	0	0	0	0	0	0	0	0	0	0	0	0	0	0	0	0	0	0	0	0	0	0	0	0	0	0	0	0	0	0.05063	0.10127
-11.6207	0	0	0	0	0.05063	0.10127	0	0	0	0	0	0	0	0	0	0	0.05063	0	0	0	0	0	0	0	0	0	0	0	0.05063	0	0	0.05063	0	0	0	0	0	0	0	0	0	0	0	0	0	0	0.10127	0.05063	0.05063
-11.607	0	0	0	0	0	0	0	0	0	0	0	0.05063	0	0.05063	0	0	0	0	0	0	0	0	0	0	0	0	0	0	0	0	0	0	0	0	0	0	0	0	0	0	0	0	0	0	0	0	0.05063	0.10127	0.05063
-11.5932	0	0.05063	0	0	0	0	0	0	0	0	0	0	0	0	0	0	0	0	0	0	0	0	0	0	0	0	0	0	0	0	0	0	0	0	0	0	0	0	0	0.05063	0	0	0.10127	0.05063	0	0.05063	0.10127	0	0.10127
-11.5795	0	0	0	0	0	0.05063	0	0.05063	0	0	0	0	0	0	0	0	0	0	0	0	0	0	0	0	0	0	0	0	0	0	0	0	0	0	0	0	0	0	0.05063	0	0	0.05063	0.05063	0	0	0.10127	0.05063	0.10127	0
-11.5658	0	0	0	0	0	0	0	0	0.05063	0.05063	0	0	0	0	0	0	0	0	0	0	0	0	0	0	0	0.05063	0	0	0	0	0	0	0	0	0	0	0	0	0	0	0	0	0.05063	0	0	0	0.05063	0.10127	0.05063
-11.5521	0	0	0	0	0	0	0	0	0	0	0	0	0	0	0	0	0	0	0	0	0	0	0	0	0	0	0	0	0	0	0	0	0	0	0	0	0	0	0	0.05063	0	0	0	0.05063	0	0.05063	0.05063	0.05063	0.10127
-11.5384	0	0	0	0	0	0	0	0	0	0	0	0	0	0	0	0	0	0	0	0	0	0	0	0	0	0.05063	0	0	0	0	0	0	0	0	0	0	0	0	0	0.05063	0	0	0	0	0	0.10127	0.10127	0	0.10127
-11.5246	0	0	0	0	0	0	0	0	0	0	0	0	0	0	0	0	0	0	0	0	0	0	0	0	0	0	0	0	0	0	0	0	0	0	0	0	0	0	0	0	0.10127	0	0	0.10127	0	0	0	0.05063	0.10127
-11.5109	0	0	0	0	0	0	0	0	0	0	0	0	0	0	0	0	0	0	0	0	0	0	0	0	0	0	0	0	0	0	0	0	0	0	0	0	0	0	0	0	0	0	0	0	0	0.05063	0.05063	0.10127	0.1519
-11.4972	0	0	0	0	0	0	0	0	0	0	0	0	0	0	0	0	0	0	0	0	0	0	0	0	0	0	0	0	0	0	0	0	0	0	0	0	0	0	0.10127	0	0	0.05063	0	0	0	0	0	0.10127	0.05063
-11.4835	0	0	0	0	0.05063	0	0	0	0	0	0	0	0	0	0	0	0	0	0	0	0	0	0	0	0	0.05063	0	0	0	0	0	0	0	0	0	0	0	0	0	0	0	0	0.05063	0	0	0	0.05063	0	0.10127
-11.4698	0	0	0.05063	0.05063	0	0	0	0	0	0	0	0	0	0.05063	0	0	0	0	0	0	0.05063	0	0	0	0	0	0	0	0	0	0	0	0	0	0	0	0	0	0	0	0.05063	0	0	0.05063	0	0	0	0.05063	0.10127
-11.456	0	0	0	0	0	0	0	0	0	0	0	0	0	0	0	0	0	0	0	0	0	0	0	0	0	0	0	0	0	0	0	0	0	0	0	0	0	0	0	0	0	0	0.05063	0	0	0	0	0.05063	0.05063
-11.4423	0	0	0	0	0	0	0	0.05063	0	0	0.05063	0	0.05063	0	0	0	0	0	0	0	0	0	0	0	0	0	0	0	0	0	0	0	0	0	0	0	0	0	0	0	0.05063	0.05063	0	0.05063	0	0.05063	0.10127	0.10127	0.05063
-11.4286	0	0	0	0	0	0	0	0	0	0	0	0	0	0	0	0	0	0	0	0	0	0	0	0	0	0	0	0.05063	0.05063	0	0	0	0	0	0	0	0	0	0.05063	0	0	0	0.05063	0	0	0.10127	0	0.10127	0.05063
-11.4149	0	0	0.05063	0	0	0	0	0	0	0	0	0	0	0	0	0	0	0	0	0	0	0	0	0	0	0	0	0	0.05063	0	0	0	0	0	0	0	0	0	0	0	0	0.05063	0	0	0	0	0.10127	0.05063	0.10127
-11.4012	0	0	0	0	0	0.05063	0	0	0.05063	0	0	0	0	0	0	0	0	0	0.05063	0	0	0	0	0	0	0	0	0	0	0	0	0	0	0	0	0	0	0.05063	0	0	0	0.05063	0	0.05063	0	0	0.05063	0.10127	0.20253
-11.3874	0	0	0	0	0.10127	0	0	0	0	0	0	0	0	0	0	0	0	0	0.05063	0	0	0	0	0	0	0	0	0	0	0	0	0	0	0	0	0	0	0	0	0	0	0	0	0	0	0	0.10127	0	0.05063
-11.3737	0	0	0	0	0	0	0	0	0.05063	0	0	0	0	0	0	0	0	0	0	0.05063	0	0	0	0	0	0	0	0	0	0	0	0	0	0	0	0	0	0	0	0	0.05063	0	0.05063	0	0	0.05063	0.05063	0.10127	0
-11.36	0	0	0.05063	0	0	0	0	0	0	0	0	0	0	0	0	0.05063	0	0	0.05063	0	0	0	0	0	0	0	0	0	0	0	0	0	0	0	0	0	0	0	0	0	0.05063	0	0.05063	0.05063	0.05063	0	0.10127	0.10127	0.10127
-11.3463	0	0	0	0	0	0	0.10127	0	0	0	0.05063	0	0	0	0	0	0	0	0	0	0	0	0	0	0.05063	0	0	0	0	0	0	0	0	0	0	0	0	0	0	0	0	0	0.05063	0	0.05063	0	0	0	0
-11.3325	0.05063	0	0	0	0	0	0	0	0	0	0	0	0	0	0	0	0	0	0	0	0	0	0	0	0	0	0	0	0	0	0	0	0	0	0.05063	0	0	0	0	0	0	0	0	0	0.05063	0	0	0	0
-11.3188	0	0	0	0	0	0	0	0	0	0	0	0	0	0	0	0	0	0	0	0	0	0	0.05063	0	0	0	0.05063	0	0	0	0	0	0	0	0	0	0.05063	0	0	0	0.05063	0	0	0	0.05063	0.05063	0	0.1519	0
-11.3051	0	0	0	0	0.05063	0	0	0	0	0	0	0	0	0	0	0	0	0	0	0	0	0	0	0	0	0	0	0	0	0	0	0	0	0	0	0	0	0	0	0.05063	0	0	0	0	0.05063	0	0	0.05063	0.10127
-11.2914	0	0	0	0	0	0	0	0	0	0	0	0	0	0	0	0	0	0	0.05063	0	0	0	0	0	0	0	0	0	0	0	0	0	0	0	0	0	0	0	0.05063	0	0	0	0	0	0.05063	0.05063	0.10127	0	0.05063
-11.2777	0	0	0	0.05063	0	0	0	0.05063	0.05063	0	0	0	0	0	0.05063	0	0.05063	0	0	0	0	0	0	0	0	0	0	0	0	0	0	0	0	0	0	0	0	0	0	0	0	0	0	0	0.05063	0	0.05063	0	0.05063
-11.2639	0	0	0	0.05063	0	0	0	0.05063	0.05063	0	0	0	0	0	0	0	0	0	0	0	0.05063	0	0	0	0	0	0	0	0	0	0	0	0	0	0	0	0	0	0	0	0	0.05063	0.05063	0	0	0	0.1519	0.05063	0
-11.2502	0	0	0	0	0	0	0	0	0	0.05063	0	0.05063	0	0	0	0	0	0.05063	0	0	0	0	0	0	0	0	0	0	0	0	0	0	0	0	0	0	0	0	0	0	0	0	0.05063	0	0.05063	0	0	0.05063	0.05063
-11.2365	0	0	0	0	0	0	0.05063	0	0	0	0	0	0.05063	0	0	0	0	0	0	0	0	0	0	0	0	0	0	0	0	0	0	0	0	0	0	0	0	0	0	0	0.05063	0	0.05063	0.05063	0	0	0.10127	0.05063	0
-11.2228	0	0	0	0	0	0	0.05063	0	0	0	0	0	0	0	0	0	0	0	0	0.05063	0	0	0	0	0	0	0	0	0	0	0	0	0	0	0	0	0	0	0	0	0	0	0.05063	0	0	0	0.10127	0.10127	0
-11.2091	0	0	0	0	0	0	0	0	0.05063	0	0	0	0	0	0	0	0	0	0	0	0	0	0	0	0	0	0	0	0	0	0	0	0	0	0	0	0	0	0	0	0	0	0	0	0	0.05063	0.05063	0.10127	0.05063
-11.1953	0	0	0	0	0.05063	0	0	0	0	0	0	0	0	0	0	0	0	0	0	0	0	0	0	0	0	0	0	0	0	0	0	0	0	0	0	0	0	0	0	0	0	0	0	0	0	0	0	0.05063	0.05063
-11.1816	0	0	0	0	0	0	0	0	0	0	0	0	0	0	0	0.05063	0	0	0	0	0	0	0	0	0	0	0	0	0	0.05063	0	0	0	0	0	0	0	0	0	0	0	0	0	0.05063	0	0	0	0	0.10127
-11.1679	0	0	0	0.05063	0	0	0	0	0	0	0	0	0	0	0	0.05063	0	0	0	0.05063	0	0	0	0	0	0	0	0	0	0	0	0	0	0	0	0	0	0	0	0	0	0	0.05063	0	0.05063	0	0.05063	0.05063	0.05063
-11.1542	0	0	0	0	0	0	0	0	0	0	0	0	0	0	0	0	0	0	0	0	0	0	0	0	0	0	0	0	0	0	0	0	0	0	0	0	0	0	0	0	0	0	0	0	0.05063	0	0.05063	0	0.05063
-11.1405	0	0	0	0	0.05063	0	0	0	0	0	0	0	0	0	0	0	0	0.05063	0.05063	0	0	0	0	0	0	0	0	0	0	0.05063	0	0	0	0	0	0	0	0	0	0.05063	0.05063	0.05063	0.05063	0	0	0.05063	0.05063	0	0.05063
-11.1267	0	0	0	0	0	0	0	0	0	0	0	0	0	0	0	0	0	0	0	0.05063	0	0	0	0	0	0	0	0	0	0	0	0	0	0	0	0	0	0	0	0	0	0.10127	0.05063	0	0	0	0	0.1519	0.10127
-11.113	0	0	0.05063	0	0.05063	0	0	0	0	0	0	0.05063	0	0	0.05063	0	0	0	0	0	0.10127	0	0	0	0	0	0	0	0	0	0	0	0	0	0	0	0	0	0	0	0.05063	0	0	0	0	0.05063	0	0	0.05063
-11.0993	0	0	0	0	0	0	0.05063	0	0	0	0	0	0	0	0	0	0	0	0	0	0	0	0	0	0	0	0	0	0	0	0	0	0	0	0	0	0	0	0.05063	0	0	0	0	0.05063	0	0	0.10127	0.05063	0.05063
-11.0856	0	0	0	0	0	0	0	0	0	0	0	0	0	0	0	0	0	0	0	0.05063	0	0.05063	0	0	0	0	0	0	0	0	0	0	0	0	0	0	0	0	0	0.05063	0	0	0.05063	0	0	0.10127	0	0.10127	0.05063
-11.0719	0	0	0	0	0	0	0	0	0	0	0	0	0	0	0	0	0	0	0	0	0	0	0	0	0	0	0	0	0	0	0	0	0	0	0	0	0	0	0	0	0	0	0	0.05063	0	0	0.05063	0.05063	0.05063
-11.0581	0	0	0	0	0	0.05063	0	0	0.05063	0.05063	0	0	0	0	0	0	0	0	0	0	0	0.05063	0	0	0	0	0	0	0	0	0	0	0.05063	0	0	0	0	0	0	0	0	0.05063	0	0	0.05063	0	0.05063	0	0.10127
-11.0444	0	0	0	0	0	0	0	0	0	0	0	0	0	0	0	0	0	0	0	0	0	0	0	0	0	0	0	0	0	0	0	0	0	0	0	0	0	0	0	0	0	0	0.05063	0	0	0.05063	0.05063	0.1519	0.05063
-11.0307	0	0	0	0	0	0	0	0	0	0.05063	0	0	0	0	0	0	0	0	0	0	0	0	0	0	0	0	0	0	0	0	0	0	0	0	0.05063	0	0	0	0	0	0	0	0.05063	0.05063	0.05063	0	0.10127	0.05063	0.05063
-11.017	0	0	0	0	0	0	0	0	0	0	0	0	0	0	0	0	0	0	0	0	0	0	0	0	0	0	0	0	0	0	0	0	0	0	0	0	0	0	0	0	0	0.05063	0	0	0	0	0.05063	0	0
-11.0033	0	0	0.05063	0.05063	0	0.05063	0	0	0.05063	0	0	0	0	0	0	0	0	0	0	0	0	0	0	0	0	0	0	0.05063	0	0	0	0	0	0	0	0	0.05063	0	0	0	0	0	0.10127	0	0	0.1519	0.1519	0.05063	0.10127
-10.9895	0	0	0	0.05063	0	0	0	0	0	0	0	0	0	0	0	0	0	0	0	0	0	0	0	0	0	0	0	0	0	0	0	0	0	0	0	0.05063	0	0	0.05063	0	0	0	0	0.05063	0.05063	0	0.05063	0.20253	0.10127
-10.9758	0	0	0	0	0	0	0	0	0	0	0	0	0	0	0	0	0	0	0	0	0	0	0.05063	0	0	0	0	0.05063	0	0	0	0	0	0	0	0	0	0	0	0	0	0	0.05063	0	0.05063	0.10127	0.05063	0.10127	0.1519
-10.9621	0	0	0	0	0	0.05063	0	0	0	0	0	0	0	0	0	0	0	0.05063	0	0	0	0	0	0	0	0	0	0	0	0	0	0	0	0	0	0	0	0	0	0	0	0	0	0.05063	0.05063	0.05063	0.05063	0.10127	0.05063
-10.9484	0	0	0	0	0	0	0	0.05063	0	0	0	0	0	0	0	0	0	0	0.05063	0	0	0	0	0	0	0	0	0	0	0	0	0	0	0	0	0	0.05063	0	0	0	0	0	0	0.05063	0.05063	0	0	0.10127	0.1519
-10.9347	0	0.05063	0	0	0	0	0	0	0	0	0.10127	0	0	0	0	0	0	0	0	0	0	0	0	0	0	0	0	0	0.05063	0	0	0	0	0	0	0.05063	0	0	0	0	0	0	0	0.10127	0.05063	0.10127	0.10127	0.1519	0.10127
-10.9209	0	0	0	0	0	0	0	0	0	0	0	0	0	0	0	0	0	0	0	0	0	0	0	0	0	0	0	0	0	0	0	0	0	0	0	0	0	0	0	0	0	0	0	0	0	0	0.10127	0.05063	0.05063
-10.9072	0	0	0	0	0	0	0	0	0	0	0	0.05063	0	0	0	0	0	0	0	0	0	0	0	0	0	0	0	0	0	0	0	0	0	0	0	0	0	0	0	0	0.05063	0	0	0	0	0.05063	0	0.20253	0.10127
-10.8935	0	0	0	0	0	0	0	0	0.05063	0	0	0	0.05063	0	0	0	0	0	0	0	0	0	0	0	0	0	0	0	0	0	0	0	0	0	0	0	0	0	0	0.05063	0	0.05063	0	0	0.05063	0.05063	0.05063	0.05063	0.10127
-10.8798	0	0	0	0	0.05063	0	0	0	0	0	0	0.05063	0	0	0	0	0	0	0	0	0	0	0	0	0.05063	0	0	0	0	0	0	0	0	0	0	0	0	0	0	0	0.05063	0	0.10127	0	0	0.10127	0	0.05063	0
-10.8661	0	0	0	0	0	0	0	0	0	0	0	0	0	0	0	0.05063	0	0	0	0	0	0	0	0	0	0	0	0.05063	0	0	0	0	0	0	0	0	0	0	0	0	0	0	0	0	0	0	0	0.05063	0.10127
-10.8523	0	0	0	0	0.05063	0	0	0	0	0	0	0	0	0	0	0	0	0	0	0	0	0	0	0	0	0	0	0.05063	0	0	0	0	0	0	0	0	0	0	0	0	0	0.05063	0	0.05063	0	0	0.05063	0	0.05063
-10.8386	0	0	0	0	0	0	0	0	0	0	0	0	0	0	0	0.05063	0	0	0	0	0	0	0	0	0	0	0	0	0	0	0	0	0	0	0	0	0	0	0	0.05063	0.05063	0	0	0	0.05063	0.05063	0.05063	0	0.10127
-10.8249	0.05063	0	0	0	0	0	0	0	0	0.05063	0	0	0.05063	0	0	0.05063	0	0	0	0	0	0	0	0	0	0	0	0	0	0	0	0	0	0	0	0	0	0	0	0	0	0	0.05063	0	0	0	0.1519	0.1519	0.05063
-10.8112	0	0	0	0	0	0	0	0	0	0	0	0.05063	0	0	0	0	0.05063	0	0	0	0	0	0	0	0	0	0	0	0	0	0	0	0	0	0	0	0	0	0	0.05063	0	0.05063	0.05063	0	0.10127	0	0	0.1519	0.10127
-10.7975	0	0	0	0	0	0	0	0.05063	0	0	0	0.05063	0	0	0	0	0	0	0.05063	0	0	0	0	0	0	0	0	0	0	0	0	0	0	0	0	0	0	0	0	0	0	0.05063	0	0	0	0.05063	0.05063	0	0
-10.7837	0	0	0	0	0	0	0	0	0	0	0	0	0	0.05063	0	0	0	0	0	0	0	0	0	0	0.05063	0	0	0	0	0	0	0	0	0	0	0	0	0	0	0	0	0	0	0	0	0	0.05063	0.05063	0.05063
-10.77	0	0.05063	0.05063	0	0	0	0.05063	0	0	0	0	0	0	0	0	0	0	0	0	0	0	0	0	0	0	0	0	0	0.05063	0	0	0	0	0	0	0	0	0	0	0	0	0	0.05063	0.05063	0	0.05063	0	0	0.10127
-10.7563	0	0	0	0	0	0.05063	0	0	0	0	0	0	0	0	0	0	0	0	0	0	0	0	0	0	0	0	0	0	0	0	0	0	0	0	0	0	0	0	0	0	0	0	0	0	0	0.05063	0	0.05063	0.10127
-10.7426	0	0	0.05063	0	0	0.05063	0	0	0	0	0	0	0	0	0	0	0.05063	0	0	0	0	0	0	0	0	0	0	0	0	0	0	0	0	0	0	0	0	0	0	0	0	0	0	0	0	0	0	0.10127	0.10127
-10.7289	0	0	0	0	0	0	0	0	0	0	0	0	0	0	0	0	0	0	0	0	0	0	0	0	0	0	0	0	0	0	0	0	0	0	0	0	0	0.05063	0	0	0.10127	0	0.05063	0	0.1519	0.05063	0.05063	0.05063	0.05063
-10.7151	0	0.10127	0	0	0	0.05063	0	0	0	0	0	0	0	0	0	0	0	0	0	0	0	0	0	0	0.05063	0	0	0	0	0	0	0	0	0	0	0	0	0	0	0	0	0	0	0	0.05063	0	0	0.10127	0
-10.7014	0	0	0	0.05063	0	0	0	0	0	0	0	0	0	0	0	0	0	0	0	0	0	0	0	0	0	0	0	0	0	0	0	0	0	0	0	0	0	0	0	0	0.05063	0.05063	0	0	0	0	0.10127	0	0.05063
-10.6877	0	0.05063	0	0	0	0	0.05063	0	0	0	0.05063	0	0	0	0	0	0	0	0	0	0	0	0	0	0	0	0	0	0	0	0	0	0	0	0	0	0	0	0.05063	0	0	0	0	0.05063	0	0.05063	0.05063	0.05063	0.10127
-10.674	0	0	0	0	0	0	0.05063	0	0	0	0	0	0	0	0	0	0	0	0	0	0	0	0	0	0	0	0.05063	0	0	0	0	0	0	0	0	0	0	0	0	0	0	0.10127	0.05063	0	0	0	0.05063	0	0.1519
-10.6603	0	0	0	0	0	0	0	0	0	0	0	0	0	0	0.05063	0	0	0	0	0	0	0	0	0	0	0	0	0	0	0	0	0	0	0	0	0	0	0	0	0	0.10127	0	0.05063	0.05063	0	0	0.05063	0	0.1519
-10.6465	0	0	0	0	0	0	0	0	0	0	0	0	0	0	0	0	0	0	0	0	0	0	0	0	0	0	0	0	0	0	0	0	0	0	0	0	0	0	0	0.05063	0	0.05063	0	0	0	0	0.10127	0.10127	0
-10.6328	0	0	0	0	0	0	0	0	0	0	0	0.05063	0	0	0	0	0	0	0	0	0	0	0	0	0	0	0	0	0	0	0	0	0	0	0	0	0	0	0.05063	0	0	0.05063	0.05063	0	0.05063	0	0	0	0
-10.6191	0	0	0.05063	0	0	0	0	0.05063	0	0	0	0	0	0	0	0	0	0	0	0	0	0	0	0	0	0	0	0	0	0	0	0	0	0	0	0	0	0	0	0.05063	0.05063	0	0	0.05063	0.05063	0.05063	0	0.10127	0.05063
-10.6054	0	0	0	0	0	0	0	0	0	0	0	0	0.05063	0	0	0.05063	0	0	0	0	0	0	0	0.05063	0	0	0	0	0	0	0	0	0	0	0	0	0	0	0	0	0	0	0.05063	0	0	0	0	0.10127	0.05063
-10.5917	0	0	0	0	0	0	0	0.05063	0	0	0	0	0	0	0	0.10127	0	0	0	0	0	0	0	0	0	0	0	0	0	0	0	0	0	0	0	0	0	0	0	0	0	0	0.05063	0	0	0.05063	0.05063	0.10127	0
-10.5779	0	0	0	0	0	0	0	0	0.05063	0	0	0	0	0	0	0.05063	0.05063	0	0	0	0	0	0	0	0	0	0	0	0	0	0	0	0	0	0	0	0	0	0.05063	0	0	0	0.10127	0	0.05063	0.05063	0.05063	0.05063	0
-10.5642	0.05063	0	0	0	0	0	0	0	0	0.05063	0	0.05063	0	0	0	0	0	0	0	0	0	0	0	0	0	0	0	0	0	0	0	0	0	0	0	0	0	0	0	0	0	0.05063	0	0.05063	0	0.05063	0	0.10127	0
-10.5505	0	0	0	0	0	0	0	0	0	0	0	0	0.05063	0	0	0	0	0	0	0	0	0	0	0	0	0	0	0	0	0	0	0	0	0	0	0	0	0	0	0.10127	0	0	0	0	0	0	0	0.05063	0.05063
-10.5368	0	0.05063	0	0	0	0	0	0	0	0	0.10127	0	0	0	0	0	0	0	0	0	0	0	0	0	0	0	0	0	0	0	0	0	0	0	0	0	0	0	0	0	0.05063	0.05063	0	0	0	0	0.1519	0.05063	0
-10.5231	0	0	0	0	0	0.05063	0	0	0	0	0	0	0	0	0	0	0.05063	0	0	0	0	0	0	0	0	0	0	0	0	0	0	0	0	0	0	0	0	0	0.05063	0	0.05063	0	0	0	0	0	0.10127	0.1519	0
-10.5093	0	0	0.05063	0	0	0	0	0	0	0	0	0	0	0	0	0	0	0	0	0	0	0	0	0	0	0	0	0	0	0	0	0	0	0	0	0	0	0	0	0	0	0	0	0	0	0.05063	0	0	0
-10.4956	0.05063	0	0	0	0	0	0	0	0	0	0.05063	0	0	0	0	0	0.05063	0	0	0	0	0	0	0	0	0	0	0	0	0	0	0	0	0	0	0	0	0	0	0	0	0	0.10127	0	0	0	0	0	0
-10.4819	0	0	0	0	0	0	0	0	0.05063	0	0	0	0	0	0	0	0	0	0.05063	0	0	0	0	0	0	0	0	0	0	0	0	0	0	0	0	0	0	0	0	0	0	0	0	0	0	0	0	0	0
-10.4682	0	0	0.05063	0	0.05063	0	0	0	0	0	0	0	0	0	0	0	0	0	0	0	0	0	0	0.05063	0	0	0	0	0	0	0	0	0	0	0	0	0	0	0	0	0	0	0	0.05063	0	0.05063	0.05063	0.10127	0.05063
-10.4545	0	0	0	0.05063	0	0	0.05063	0	0	0	0	0	0	0	0	0	0.05063	0	0	0	0	0	0	0	0	0	0	0	0	0	0	0	0	0	0	0	0	0	0	0	0	0	0	0	0	0	0	0	0.10127
-10.4407	0	0	0	0	0	0	0	0	0	0	0	0	0.05063	0	0	0	0	0	0	0	0.05063	0	0	0	0	0	0	0	0	0	0	0	0	0	0	0	0	0	0	0	0.05063	0.05063	0.05063	0	0	0	0.05063	0	0.05063
-10.427	0	0	0	0	0	0	0	0	0	0	0	0.05063	0	0	0.05063	0	0	0	0	0	0	0	0	0	0	0	0	0	0	0.05063	0	0	0	0	0	0	0	0	0	0	0	0	0.05063	0	0.05063	0.10127	0.05063	0.05063	0
-10.4133	0	0	0	0	0	0	0	0	0	0	0.10127	0	0	0	0	0	0	0	0	0.05063	0	0	0	0	0	0	0	0	0	0	0	0	0	0	0	0	0	0	0	0	0	0.05063	0	0	0.05063	0	0.05063	0.05063	0
-10.3996	0	0	0	0	0	0	0	0	0	0	0	0	0	0	0	0	0.05063	0	0	0	0	0	0	0	0	0	0	0	0	0	0	0	0	0	0	0	0	0	0	0	0.05063	0	0	0.05063	0.05063	0	0.05063	0	0.10127
-10.3859	0	0	0	0	0	0	0	0	0.05063	0.05063	0	0	0	0	0	0	0	0	0	0	0	0	0	0	0	0	0	0	0	0	0	0	0	0	0	0	0	0	0	0	0.05063	0	0.05063	0.05063	0	0	0	0.05063	0
-10.3721	0	0	0.05063	0	0	0	0	0	0	0	0	0.05063	0	0	0	0	0	0	0	0	0	0	0	0	0	0	0	0	0	0	0	0	0	0	0	0	0.05063	0	0	0	0.05063	0	0	0	0.05063	0	0.05063	0.05063	0.10127
-10.3584	0	0	0	0	0	0	0	0	0	0	0	0	0	0	0	0	0	0	0	0.05063	0	0	0.05063	0	0	0	0	0	0	0	0	0	0	0	0	0	0	0	0	0	0.05063	0	0.05063	0	0.10127	0	0	0.1519	0.05063
-10.3447	0	0	0	0	0.05063	0.05063	0	0	0	0	0	0	0	0	0	0	0	0	0	0	0	0	0	0	0	0	0	0	0	0	0	0	0	0	0	0	0	0	0.05063	0	0.05063	0.05063	0	0	0	0	0.10127	0	0.05063
-10.331	0	0	0	0	0	0	0	0	0	0	0	0	0	0	0	0	0	0	0	0	0	0	0	0	0	0	0	0	0	0	0	0	0	0	0	0	0	0	0	0.05063	0	0.05063	0.05063	0	0	0	0.05063	0	0.05063
-10.3173	0.10127	0	0	0	0	0	0	0	0.05063	0	0	0	0	0	0	0	0.05063	0	0	0	0	0	0	0	0	0	0	0	0	0	0	0	0	0	0	0	0.05063	0.05063	0	0	0	0	0	0.05063	0	0.05063	0	0.05063	0.05063
-10.3035	0	0.05063	0	0	0	0	0	0	0	0	0	0	0	0	0	0	0	0	0	0	0	0	0	0	0	0	0	0	0	0	0	0	0	0	0	0	0	0	0	0	0	0	0	0	0.05063	0	0.05063	0.10127	0
-10.2898	0	0	0	0	0	0	0	0.05063	0	0	0	0	0	0	0	0	0	0	0	0	0	0	0	0.05063	0	0	0	0	0	0	0	0	0	0	0	0	0	0	0	0	0	0	0	0	0	0.05063	0	0.10127	0.05063
-10.2761	0	0	0	0	0	0	0	0	0	0	0	0	0	0	0	0.05063	0	0	0	0	0	0	0	0	0	0	0	0	0	0	0	0	0	0	0	0	0	0	0	0	0	0	0.05063	0.05063	0	0	0	0	0.10127
-10.2624	0	0	0	0	0	0	0	0	0	0	0	0	0	0.05063	0	0	0	0	0	0	0	0	0	0	0	0	0	0	0	0	0	0	0	0	0	0	0	0	0.05063	0	0	0.05063	0.05063	0.05063	0	0	0	0	0
-10.2487	0	0	0	0	0.05063	0	0	0.05063	0	0.05063	0	0	0	0.05063	0	0	0	0.05063	0	0	0	0	0	0	0	0	0	0	0	0.05063	0	0	0	0	0	0	0	0	0	0	0	0	0.05063	0	0	0	0	0	0.10127
-10.2349	0	0	0	0	0	0	0	0	0	0	0	0	0	0	0	0	0	0	0	0	0.05063	0	0	0	0	0	0	0	0	0	0	0	0	0	0	0	0	0	0	0	0	0.05063	0.05063	0.05063	0.05063	0	0	0.10127	0
-10.2212	0	0	0.05063	0	0.05063	0	0	0	0	0	0	0	0	0.05063	0	0	0.05063	0.05063	0	0	0	0	0	0	0	0	0	0	0	0	0	0	0	0	0	0	0	0	0	0	0	0	0	0	0.05063	0	0	0	0.10127
-10.2075	0	0	0.05063	0	0.05063	0	0	0	0.05063	0	0	0	0	0	0	0	0	0	0	0	0	0	0	0	0	0	0	0	0	0	0	0	0	0	0	0	0	0	0	0	0.05063	0	0.05063	0	0	0.05063	0.10127	0.05063	0.05063
-10.1938	0	0	0	0	0	0	0.05063	0	0	0	0	0	0	0	0	0	0	0	0	0	0	0	0	0	0	0	0	0.05063	0	0	0	0	0	0	0	0	0	0	0	0	0	0	0	0	0	0	0	0.10127	0
-10.18	0	0.05063	0	0	0	0.05063	0.05063	0	0	0	0	0	0	0.05063	0.05063	0	0	0	0	0	0	0	0	0	0	0	0	0	0	0	0	0	0	0	0	0	0	0	0	0	0	0	0	0	0.05063	0.05063	0.05063	0.10127	0.10127
-10.1663	0.05063	0	0	0	0	0	0	0	0	0	0	0	0	0	0	0	0	0	0	0	0	0	0	0	0	0	0	0	0	0	0	0	0	0	0	0	0	0	0	0	0	0	0	0	0	0	0	0.05063	0
-10.1526	0	0	0	0.05063	0	0.05063	0	0	0	0	0	0	0	0	0	0	0	0	0	0	0	0	0	0	0	0	0	0	0	0	0	0	0	0	0	0	0	0	0	0.05063	0	0.05063	0	0.05063	0.10127	0	0	0.10127	0.1519
-10.1389	0	0	0	0	0	0	0	0	0	0	0	0	0	0	0	0	0	0	0	0	0	0	0	0	0	0	0	0	0	0	0	0	0	0	0	0	0	0	0	0	0	0.10127	0	0.05063	0.05063	0.05063	0.05063	0.1519	0.1519
-10.1252	0	0	0	0	0	0	0	0	0	0.05063	0	0	0	0	0	0	0	0	0	0	0	0	0	0	0	0	0	0	0	0	0	0	0	0	0	0	0	0	0	0	0	0	0	0.05063	0	0.05063	0	0.05063	0.1519
-10.1114	0.05063	0.05063	0	0	0	0	0	0	0	0	0	0	0	0	0	0	0	0	0	0	0	0	0	0	0	0	0	0	0	0	0	0	0	0	0	0	0	0	0	0	0.05063	0.05063	0	0	0.05063	0.05063	0.05063	0.05063	0.1519
-10.0977	0	0	0	0.05063	0	0	0	0	0	0	0	0	0	0	0	0	0	0	0	0	0	0	0	0	0	0	0	0.05063	0	0	0	0	0	0	0	0	0	0	0	0	0	0	0.05063	0	0	0.05063	0	0.05063	0
-10.084	0	0	0	0	0	0	0	0	0	0	0.05063	0	0	0	0	0	0	0	0	0	0.05063	0	0	0	0	0	0	0	0	0	0	0	0	0	0	0	0	0	0	0	0	0	0	0	0	0.05063	0	0	0.1519
-10.0703	0	0	0	0	0	0	0	0	0	0	0	0	0	0	0	0	0	0	0	0	0	0	0	0	0	0	0	0	0	0	0	0	0	0	0	0	0	0	0	0	0	0	0.05063	0	0	0.05063	0.10127	0.10127	0.10127
-10.0566	0	0	0	0	0	0.05063	0	0.05063	0	0	0	0	0	0	0.05063	0	0	0	0	0	0	0	0	0	0	0	0	0	0	0	0	0	0	0	0	0	0	0	0	0	0	0	0.05063	0	0.05063	0	0.05063	0	0.05063
-10.0428	0	0	0	0	0	0	0	0	0	0	0	0	0	0.05063	0	0	0	0	0	0	0	0	0	0.05063	0	0	0	0	0	0	0	0	0	0	0	0	0	0	0	0	0	0	0.05063	0	0	0	0.05063	0.10127	0.05063
-10.0291	0	0	0	0	0	0.05063	0	0	0	0	0	0.05063	0	0	0	0	0	0	0	0	0	0	0	0	0.05063	0	0	0	0	0	0	0	0	0	0	0	0	0	0.05063	0	0	0	0.05063	0.05063	0	0	0.10127	0.1519	0
-10.0154	0.05063	0	0	0	0	0	0	0	0	0	0	0	0	0	0	0	0	0	0	0	0	0	0	0	0	0	0	0	0	0	0	0	0	0	0	0	0	0	0	0	0	0	0	0.05063	0.05063	0.05063	0	0.10127	0.05063
-10.0017	0	0	0	0	0	0	0	0	0	0	0	0	0	0	0	0	0	0	0	0.05063	0	0	0	0	0	0	0	0	0	0	0	0	0	0	0	0	0	0	0	0.05063	0.05063	0	0	0.05063	0.10127	0.05063	0.05063	0.05063	0.05063
-9.988	0	0	0	0	0	0	0	0	0	0.05063	0	0	0	0	0	0.05063	0	0	0	0	0	0	0	0	0	0	0	0	0	0	0	0	0	0	0	0	0	0	0	0	0	0	0	0.05063	0	0	0	0.05063	0.05063
-9.9742	0	0.05063	0	0	0	0	0	0	0.05063	0	0	0	0	0	0	0	0	0	0.05063	0	0	0	0	0	0	0	0	0.05063	0	0	0	0	0	0	0	0	0	0	0.05063	0	0	0	0	0	0	0	0	0.10127	0.05063
-9.9605	0	0	0	0	0	0	0	0	0	0	0	0	0	0	0	0	0	0	0	0	0	0	0	0	0	0	0	0	0	0	0	0	0	0	0	0	0	0	0	0	0.05063	0.1519	0	0	0.05063	0	0	0	0
-9.9468	0	0	0	0	0	0	0	0	0	0	0	0	0	0	0	0	0	0	0	0	0	0	0	0	0	0	0	0	0	0	0	0	0	0	0	0	0	0	0	0	0	0	0	0.05063	0.05063	0	0.10127	0.05063	0.10127
-9.9331	0	0	0	0	0	0	0	0	0	0	0	0	0	0	0	0	0	0	0	0	0	0	0	0	0	0	0	0	0	0	0	0	0	0	0	0	0	0	0	0	0.05063	0	0.05063	0	0	0	0.05063	0.10127	0.20253
-9.9194	0	0	0	0	0	0	0	0	0	0	0	0.05063	0.05063	0	0	0	0	0	0	0.05063	0	0	0	0	0	0	0	0	0	0	0	0	0	0	0	0	0	0	0	0	0	0	0.05063	0.05063	0	0	0.20253	0.05063	0
-9.9056	0	0	0	0	0	0	0	0	0	0	0	0	0	0	0	0	0	0	0	0.05063	0	0	0	0	0	0	0	0	0	0	0	0	0	0	0	0	0	0	0	0	0	0	0	0.05063	0.05063	0	0	0	0.05063
-9.8919	0	0	0	0	0.05063	0	0	0	0	0	0	0	0	0	0	0	0	0	0	0	0	0.05063	0	0	0	0	0	0	0	0	0	0	0	0	0	0	0	0	0	0	0	0	0.10127	0	0.10127	0.05063	0	0.1519	0.10127
-9.8782	0	0	0.05063	0.05063	0	0	0	0	0	0	0	0	0	0	0	0	0	0.05063	0	0	0	0	0	0	0	0	0	0	0	0	0	0	0	0	0	0	0	0	0	0.05063	0	0	0	0	0	0.05063	0	0.10127	0.05063
-9.8645	0	0	0	0	0	0	0	0	0	0	0	0.05063	0	0	0	0	0	0	0	0	0	0	0	0	0	0	0	0	0	0	0	0	0	0	0	0	0	0	0	0	0	0	0	0	0.10127	0.1519	0	0.05063	0.10127
-9.8508	0.10127	0	0	0	0	0	0	0	0.05063	0	0	0	0	0	0	0	0	0	0.05063	0	0	0	0	0	0	0	0	0	0	0	0	0	0	0	0	0	0	0	0	0	0	0.05063	0.05063	0	0	0	0	0.05063	0.10127
-9.837	0	0	0	0.05063	0.05063	0	0	0	0	0	0	0	0	0	0	0	0	0	0	0	0	0	0.05063	0	0	0	0	0	0	0	0	0	0	0	0	0	0	0	0	0.05063	0	0	0	0	0	0.10127	0	0	0.05063
-9.8233	0	0	0	0	0	0	0	0	0	0	0.05063	0	0	0.05063	0	0	0	0	0	0	0	0	0	0	0	0	0	0	0	0	0	0	0	0	0	0	0	0	0.05063	0	0.05063	0	0	0	0	0	0	0.1519	0.10127
-9.8096	0	0	0	0	0	0	0	0	0	0	0	0	0	0	0	0	0	0	0	0	0	0	0	0	0	0	0	0	0	0	0	0	0	0	0	0	0	0	0	0.05063	0.05063	0	0	0	0	0.05063	0.1519	0.05063	0.05063
-9.7959	0	0	0	0	0	0	0	0	0.05063	0	0	0	0	0	0	0	0	0	0	0	0	0	0	0	0	0	0	0	0	0	0	0	0	0	0	0	0	0	0	0	0.05063	0	0	0	0	0.05063	0.05063	0.20253	0
-9.7822	0	0	0	0	0	0	0	0	0.05063	0	0	0	0	0	0	0	0	0	0	0	0	0	0	0	0	0	0	0	0	0	0	0	0	0	0	0	0	0	0	0	0	0	0.05063	0	0	0	0	0.05063	0
-9.7684	0	0	0	0.05063	0	0	0	0	0	0	0	0	0	0	0	0	0	0	0	0	0.05063	0	0	0	0	0	0	0	0.05063	0	0	0.05063	0	0	0	0	0	0	0	0	0.05063	0.05063	0	0.05063	0	0.05063	0	0	0
-9.7547	0	0	0	0	0	0	0	0	0	0	0	0	0	0	0	0	0	0	0	0.05063	0	0	0	0	0	0	0	0.05063	0	0	0	0	0	0	0	0	0	0	0	0	0.05063	0	0	0.05063	0	0	0	0	0.20253
-9.741	0	0	0	0	0	0	0	0	0	0.05063	0	0	0	0	0	0	0	0	0	0	0	0	0	0	0	0	0	0	0	0	0	0	0	0	0	0	0	0	0	0	0	0	0	0.05063	0	0.10127	0	0	0.05063
-9.7273	0	0	0	0	0	0	0	0	0	0	0	0	0	0	0	0	0	0	0	0	0	0	0	0.05063	0	0	0	0	0	0	0	0	0	0	0	0	0	0	0	0	0.05063	0	0	0	0	0	0.05063	0.10127	0.05063
-9.7136	0	0.05063	0	0	0	0	0	0	0	0	0	0	0	0	0	0	0	0	0	0	0	0	0	0	0	0	0	0	0	0	0	0	0	0	0	0	0	0	0	0	0.05063	0	0	0	0.05063	0	0.10127	0.05063	0
-9.6998	0	0	0.10127	0	0	0	0	0	0	0	0	0	0	0	0	0	0	0	0	0	0	0	0	0	0	0	0	0	0	0	0	0	0	0	0	0	0	0	0	0	0	0	0.05063	0	0.10127	0	0	0.10127	0.10127
-9.6861	0	0	0.05063	0	0	0	0	0	0	0	0	0	0	0	0	0	0	0	0	0	0	0	0	0	0	0	0	0	0	0	0	0	0	0	0	0	0	0	0	0	0	0	0	0	0.05063	0	0.05063	0	0.1519
-9.6724	0	0.05063	0	0	0.05063	0	0	0	0	0	0.05063	0	0	0	0	0	0	0	0.05063	0	0	0	0	0	0	0	0	0	0	0	0	0	0	0	0	0	0	0	0	0	0	0	0	0	0.05063	0.05063	0	0.05063	0.10127
-9.6587	0	0	0	0	0	0	0	0	0	0	0	0	0	0	0	0	0	0	0.05063	0	0	0.05063	0	0	0	0	0	0	0	0	0	0	0	0	0	0	0	0	0	0	0.05063	0.05063	0	0	0	0.05063	0	0.20253	0.05063
-9.645	0	0	0	0	0	0	0	0	0	0	0	0.05063	0	0	0	0	0	0	0	0	0	0	0	0	0	0	0	0	0	0	0	0	0	0	0	0	0	0	0	0	0	0	0.05063	0.05063	0	0.05063	0.05063	0	0
-9.6312	0	0	0	0	0	0	0	0	0	0	0	0	0	0	0	0	0	0	0	0	0	0	0	0	0	0	0	0	0	0	0	0	0	0	0	0	0	0	0	0.05063	0	0	0	0.05063	0.05063	0	0	0	0.05063
-9.6175	0	0	0	0	0	0	0.05063	0	0	0.05063	0	0	0.05063	0	0	0	0	0	0	0	0	0	0	0	0	0	0	0	0	0	0	0	0	0	0	0	0	0	0	0	0	0	0	0.10127	0	0	0.10127	0	0.05063
-9.6038	0	0	0	0	0	0	0	0	0	0	0	0.05063	0	0	0	0	0.05063	0	0	0	0	0	0	0	0	0	0	0	0	0	0	0	0	0	0	0	0	0	0	0	0	0	0	0.10127	0.05063	0	0.05063	0.1519	0.05063
-9.5901	0	0	0	0	0	0.10127	0	0	0	0	0	0	0	0	0	0	0	0	0	0	0	0	0	0	0	0.05063	0	0	0	0	0	0	0	0	0	0	0	0	0	0	0	0	0	0	0	0	0	0	0.05063
-9.5764	0	0	0	0	0	0	0	0	0	0	0	0.05063	0	0	0	0.05063	0.10127	0	0	0	0	0	0	0	0	0	0	0	0	0	0	0	0	0	0	0	0	0	0	0	0.05063	0	0	0.05063	0.10127	0.10127	0.1519	0.10127	0.1519
-9.5626	0	0	0	0.05063	0.05063	0	0	0	0	0	0	0	0	0	0	0	0	0	0	0	0.05063	0	0	0	0	0	0	0	0	0	0	0	0	0	0	0	0.05063	0	0.05063	0	0	0	0	0	0.10127	0.05063	0	0	0.05063
-9.5489	0	0	0	0	0	0	0	0	0	0	0.05063	0	0.05063	0	0	0	0	0	0	0	0	0	0	0	0	0	0	0	0	0	0	0	0	0	0	0	0	0	0	0	0	0	0	0.05063	0.10127	0	0	0.05063	0.05063
-9.5352	0	0	0	0	0	0	0	0	0	0	0	0	0	0	0	0	0	0	0	0.05063	0	0	0	0	0	0	0	0	0	0	0	0	0	0	0	0	0	0	0	0.05063	0.05063	0.05063	0	0	0.05063	0.05063	0.05063	0.05063	0.10127
-9.5215	0	0.05063	0	0.05063	0	0.05063	0	0	0	0	0	0	0	0	0	0	0	0	0	0	0	0	0	0	0	0	0	0	0	0	0	0	0	0	0	0.05063	0	0	0	0	0	0	0.05063	0.05063	0	0	0.05063	0.05063	0.10127
-9.5078	0	0	0	0	0	0	0	0	0	0	0	0	0	0	0	0	0	0	0	0	0	0	0	0	0	0	0	0	0	0	0	0	0.05063	0	0	0	0	0	0	0	0	0	0	0.05063	0	0	0.05063	0.10127	0.05063
-9.494	0	0	0	0	0	0	0	0	0	0	0	0	0	0	0	0	0	0	0	0	0	0	0	0	0	0	0	0.05063	0	0	0	0	0	0	0	0	0	0	0	0.05063	0	0	0	0.10127	0	0	0	0.10127	0.1519
-9.4803	0	0	0	0	0	0	0	0	0	0	0.05063	0	0	0	0	0.05063	0	0	0.05063	0	0	0	0	0	0	0	0	0	0	0	0	0	0	0	0	0	0	0.05063	0	0	0	0.05063	0.05063	0	0	0.05063	0	0.05063	0.05063
-9.4666	0	0	0	0	0.05063	0	0	0	0	0	0.05063	0	0	0	0	0	0	0	0	0	0	0	0	0	0	0	0	0	0	0	0	0	0	0	0	0	0	0	0	0	0	0.05063	0	0	0.05063	0	0.10127	0.10127	0.10127
-9.4529	0	0	0	0	0	0	0	0	0	0	0	0	0	0	0.05063	0	0	0	0.05063	0	0	0	0	0	0	0	0	0	0	0	0	0	0	0	0	0	0	0	0	0	0	0	0	0	0	0	0	0	0.10127
-9.4392	0	0	0	0	0	0	0	0	0	0.05063	0	0	0	0	0	0	0	0	0	0	0	0	0	0	0	0	0	0	0	0	0	0	0	0	0	0	0	0	0	0	0.05063	0	0.05063	0	0	0	0	0.20253	0
-9.4254	0	0	0	0	0	0.05063	0	0	0	0	0	0	0	0	0	0	0	0	0.10127	0	0	0	0	0	0	0	0	0	0	0	0	0	0	0	0	0	0	0	0	0	0	0	0.05063	0	0.05063	0	0	0	0
-9.4117	0	0.10127	0.05063	0	0	0	0	0	0	0	0	0.05063	0	0	0.05063	0	0.05063	0	0	0	0	0	0	0	0	0	0	0	0	0	0.05063	0	0	0	0	0	0	0	0.05063	0	0	0.05063	0.05063	0	0	0.10127	0	0.1519	0.1519
-9.398	0	0	0	0	0	0	0	0	0	0	0	0	0	0	0	0	0.05063	0	0	0	0	0	0	0	0	0	0	0	0	0	0	0	0	0	0	0	0	0	0	0	0	0.05063	0.05063	0	0	0	0.05063	0	0
-9.3843	0	0	0	0	0	0	0	0.05063	0	0	0	0	0	0	0	0	0	0	0	0	0	0	0	0	0	0	0	0	0	0.05063	0	0	0	0	0	0	0	0	0	0	0	0.05063	0	0.05063	0.10127	0	0.10127	0.05063	0.05063
-9.3706	0	0	0	0	0	0	0	0	0	0	0	0	0	0	0	0	0	0	0	0	0	0	0	0	0	0	0	0	0	0	0	0	0	0	0	0	0	0	0	0	0	0	0	0.05063	0.10127	0.05063	0.05063	0.20253	0
-9.3568	0	0	0	0	0	0	0.05063	0	0.05063	0	0	0	0	0	0	0	0	0	0	0	0	0	0	0	0	0	0	0	0	0	0	0	0	0	0	0.05063	0	0	0	0	0	0	0	0	0	0.05063	0.05063	0.05063	0.10127
-9.3431	0	0	0	0	0	0	0	0.05063	0	0.05063	0	0	0	0	0	0	0	0	0	0	0	0	0	0	0	0	0	0	0	0	0	0	0	0	0	0	0	0	0	0	0	0	0.05063	0	0	0.1519	0.05063	0.05063	0.10127
-9.3294	0	0	0	0	0.05063	0	0	0.05063	0	0	0	0	0	0	0	0	0.05063	0	0	0	0	0	0	0	0	0	0	0	0	0	0	0	0	0	0	0	0	0	0	0.05063	0	0	0	0.10127	0	0.05063	0.1519	0.05063	0.10127
-9.3157	0	0	0	0	0	0	0	0.05063	0	0	0.05063	0	0.05063	0	0	0	0	0	0	0	0	0.05063	0	0	0	0	0	0	0	0	0	0	0	0	0	0	0	0	0	0	0	0	0	0	0	0	0.05063	0.10127	0.1519
-9.302	0	0	0	0	0	0	0	0	0	0	0	0.05063	0	0	0	0	0	0	0	0	0	0	0	0	0	0	0	0	0	0	0	0	0	0	0	0	0	0	0	0	0	0.05063	0	0.05063	0.05063	0	0	0	0
-9.2882	0.05063	0	0	0	0	0	0	0	0	0	0	0	0	0.05063	0	0	0	0	0	0	0	0	0	0	0	0	0	0	0	0	0	0	0	0	0	0	0	0	0	0	0	0	0.05063	0	0	0	0.05063	0.10127	0
-9.2745	0	0	0	0	0.1519	0	0	0	0	0	0	0.05063	0	0	0.05063	0	0	0	0	0	0	0	0	0	0	0	0	0	0	0	0	0	0	0	0	0	0	0	0	0	0	0	0	0.05063	0	0	0.10127	0.05063	0
-9.2608	0	0	0	0	0	0	0	0	0	0	0	0.05063	0	0.05063	0	0	0	0	0	0	0	0	0	0.05063	0	0	0	0	0	0	0	0	0	0	0.05063	0	0	0	0.05063	0	0	0	0	0	0	0	0.10127	0.10127	0.05063
-9.2471	0	0	0	0	0	0	0.05063	0	0	0	0	0	0	0	0	0	0	0	0.05063	0	0	0	0	0	0	0	0	0	0	0	0	0	0	0	0	0	0	0	0	0	0	0	0	0	0	0	0.05063	0.05063	0
-9.2334	0	0	0	0	0	0	0.05063	0	0	0	0.05063	0	0	0	0	0	0	0	0	0	0	0	0	0	0	0	0	0	0	0	0	0	0	0	0	0	0	0	0	0	0	0	0	0	0	0.05063	0.1519	0.1519	0.10127
-9.2196	0	0	0.05063	0	0	0	0	0	0	0	0	0	0	0	0	0	0	0	0	0.05063	0	0	0	0	0	0	0	0	0	0	0	0	0	0	0	0	0	0	0	0	0	0	0	0.10127	0	0	0.05063	0	0.05063
-9.2059	0	0	0.05063	0	0	0	0	0	0	0	0	0	0	0	0	0.05063	0	0	0	0	0	0	0	0	0	0	0	0	0	0	0	0	0	0	0	0	0	0	0	0	0.05063	0.05063	0	0	0	0.10127	0.05063	0.05063	0.05063
-9.1922	0	0	0	0	0	0	0	0	0	0	0	0	0	0.05063	0	0	0	0	0	0	0	0	0	0	0	0	0	0	0	0	0	0	0	0	0	0	0	0	0	0	0	0	0	0	0	0	0.10127	0.05063	0.10127
-9.1785	0	0	0	0.05063	0	0	0	0	0	0	0	0.05063	0	0	0.05063	0	0	0	0	0	0.05063	0	0	0	0	0	0	0	0	0	0	0	0	0	0	0	0	0	0	0	0	0.05063	0	0	0.05063	0.05063	0	0	0.05063
-9.1648	0	0	0.05063	0	0	0	0	0	0	0	0.05063	0	0	0	0	0.05063	0	0	0	0	0	0	0	0	0	0	0	0	0	0	0	0	0	0	0	0	0	0	0	0	0.05063	0	0	0	0.05063	0	0.20253	0	0
-9.151	0	0	0	0	0	0	0	0	0	0	0	0	0	0	0.05063	0	0	0	0	0	0	0	0	0	0	0	0	0	0	0	0	0	0	0	0	0	0	0	0	0	0	0.05063	0	0.10127	0.05063	0.05063	0	0.05063	0.10127
-9.1373	0	0	0	0	0	0	0	0	0	0	0	0	0	0	0	0	0	0	0	0	0	0	0	0	0	0	0	0	0	0	0	0	0	0	0	0	0	0	0.05063	0	0	0	0.05063	0	0.05063	0.05063	0.05063	0	0.05063
-9.1236	0	0	0	0	0	0	0	0	0	0	0	0	0	0	0.05063	0	0	0	0	0	0.05063	0	0	0	0	0	0	0	0	0	0	0	0	0	0	0	0	0.05063	0	0	0.10127	0.05063	0	0	0	0	0	0.10127	0.10127
-9.1099	0	0	0	0	0	0	0	0.05063	0	0	0.10127	0	0	0	0	0	0	0	0	0	0	0	0	0	0	0	0	0	0	0	0	0	0	0	0	0	0	0	0	0	0.05063	0	0	0	0	0	0.05063	0.1519	0.20253
-9.0962	0	0	0	0	0	0	0	0	0	0.05063	0.05063	0	0	0	0	0	0	0	0	0	0	0	0	0	0	0	0	0	0	0	0	0	0	0	0	0	0	0	0	0	0.05063	0	0	0.05063	0.05063	0	0.05063	0.20253	0.05063
-9.0824	0	0	0	0	0	0	0	0	0	0	0	0	0	0	0	0	0	0	0	0	0.05063	0	0	0	0	0	0	0	0	0	0	0	0	0	0	0	0	0	0	0	0	0	0	0	0	0.10127	0	0.05063	0.20253
-9.0687	0	0	0	0	0	0	0	0	0	0.05063	0.05063	0	0	0	0	0	0	0	0	0	0	0	0	0	0	0	0	0	0	0	0	0	0	0	0	0	0	0	0	0	0	0	0	0	0	0.05063	0	0.05063	0.10127
-9.055	0	0	0	0.05063	0	0	0.05063	0	0	0	0	0	0	0	0	0	0	0	0.05063	0	0	0	0	0	0	0	0	0	0	0	0	0	0	0	0	0	0	0	0	0	0	0	0	0.05063	0	0.05063	0	0	0.05063
-9.0413	0	0	0	0	0	0	0	0	0	0.05063	0	0	0	0	0	0	0	0	0	0	0	0	0	0	0	0	0	0	0	0	0	0	0	0	0	0	0	0	0	0	0	0	0.05063	0	0	0	0	0.10127	0.05063
-9.0275	0	0	0	0	0	0	0	0	0.05063	0	0	0	0	0	0	0	0	0	0	0	0	0.05063	0	0	0	0	0	0	0	0	0	0	0	0	0	0	0	0	0	0	0.05063	0	0	0	0.05063	0.05063	0.10127	0	0
-9.0138	0	0	0	0	0	0	0	0	0	0	0	0	0	0	0	0.05063	0	0	0	0	0	0	0	0	0	0	0	0	0	0	0	0	0	0	0	0	0	0	0	0	0	0	0	0.05063	0	0	0.05063	0.05063	0.05063
-9.0001	0	0.10127	0	0	0	0	0	0	0	0.05063	0	0	0	0	0	0	0	0	0	0	0	0	0	0	0	0	0	0	0	0	0	0	0	0	0	0	0	0	0	0	0	0	0.05063	0	0	0	0	0	0.05063
-8.9864	0	0	0	0	0	0	0	0	0	0	0	0	0	0	0	0	0	0	0	0	0	0	0	0	0	0	0	0	0	0	0	0	0	0	0	0	0	0	0.05063	0	0	0.10127	0.05063	0	0.05063	0	0.05063	0	0.10127
-8.9727	0	0	0	0	0	0	0	0	0	0	0	0	0	0	0	0	0	0	0	0	0	0	0	0	0	0	0	0	0	0	0	0	0	0	0	0	0	0	0	0	0	0	0	0	0	0.10127	0	0.05063	0.05063
-8.9589	0.05063	0	0	0	0	0	0	0	0.05063	0	0.05063	0	0	0	0	0	0	0	0	0	0	0	0	0	0	0	0	0	0	0	0	0	0	0	0	0	0	0	0	0	0	0	0	0.05063	0.05063	0	0.05063	0.05063	0.05063
-8.9452	0	0	0	0	0	0	0.05063	0.05063	0	0	0	0	0	0	0	0	0	0	0	0	0	0	0	0	0	0	0	0	0	0	0	0	0	0	0	0	0	0	0	0	0	0	0.05063	0	0.05063	0	0.10127	0.10127	0.10127
-8.9315	0	0.05063	0	0	0	0	0	0.05063	0	0	0.05063	0	0	0	0	0	0	0	0	0	0	0	0	0	0	0	0	0	0	0	0	0	0	0	0	0	0	0	0	0	0	0	0.05063	0.05063	0.05063	0	0.05063	0	0.10127
-8.9178	0	0	0	0	0.05063	0	0	0	0	0	0	0	0	0.05063	0	0	0	0.05063	0	0	0	0	0	0	0	0	0	0	0	0	0	0	0	0	0	0	0	0	0	0	0.05063	0	0	0	0	0	0.05063	0.1519	0.05063
-8.9041	0	0	0	0	0	0	0	0	0	0	0	0	0	0.05063	0	0	0	0	0	0	0	0	0	0	0	0	0	0	0	0	0	0	0	0	0	0	0	0	0	0	0.05063	0	0	0.10127	0	0	0	0.05063	0.05063
-8.8903	0	0	0	0	0	0	0	0	0	0.10127	0	0	0	0	0	0	0	0	0	0	0	0	0	0	0	0	0	0	0	0	0	0	0	0	0	0	0	0	0	0	0	0.10127	0.05063	0.05063	0	0	0	0.10127	0.10127
-8.8766	0	0	0	0	0.05063	0	0	0.05063	0	0	0	0	0	0	0	0	0	0	0	0.05063	0.05063	0	0	0	0	0	0	0	0	0	0	0	0	0	0	0	0	0	0	0	0	0	0	0.05063	0	0	0.05063	0.05063	0.10127
-8.8629	0	0	0	0	0	0	0	0	0	0	0	0	0	0	0	0	0	0	0	0	0	0	0	0	0	0	0	0	0	0	0	0	0	0	0	0	0	0	0	0.05063	0	0.10127	0.10127	0.05063	0	0.05063	0	0.1519	0
-8.8492	0	0	0	0	0	0.05063	0	0	0	0	0	0	0.05063	0	0	0	0	0	0	0.05063	0	0	0	0	0	0	0	0	0	0	0	0	0	0.05063	0	0	0	0	0	0	0	0	0	0.05063	0	0.05063	0	0	0
-8.8355	0	0	0	0	0	0	0	0	0	0.05063	0	0	0	0	0	0	0	0	0	0	0	0	0	0	0	0	0	0	0	0	0	0	0	0	0	0	0	0	0	0	0	0	0	0.05063	0.05063	0	0	0.10127	0.05063
-8.8217	0	0	0	0	0	0	0	0	0	0.05063	0	0	0	0	0	0	0	0	0	0	0	0.05063	0	0	0	0	0	0	0	0	0	0	0	0	0	0	0	0	0	0	0	0.05063	0	0	0	0.05063	0.05063	0.10127	0.05063
-8.808	0	0	0	0	0	0.05063	0	0	0	0	0	0	0	0	0	0	0	0.05063	0	0	0	0	0	0	0	0	0	0	0	0	0	0	0	0	0	0	0	0	0.05063	0	0	0	0	0	0.05063	0	0.10127	0	0.10127
-8.7943	0	0	0.05063	0	0.05063	0	0	0	0	0	0	0	0	0	0	0	0	0	0	0	0	0	0	0	0	0	0	0	0	0	0	0	0	0	0	0	0	0	0	0	0	0.05063	0	0.05063	0	0	0	0.05063	0.05063
-8.7806	0	0	0	0	0.05063	0	0.05063	0	0	0	0	0	0	0	0	0	0	0	0	0	0	0	0	0	0	0	0	0	0	0	0	0	0	0	0	0	0	0	0	0	0	0.05063	0	0.05063	0	0	0	0.05063	0
-8.7669	0	0	0	0	0	0	0	0	0.05063	0	0	0	0	0.05063	0	0	0	0	0	0	0	0	0.05063	0	0	0	0	0	0	0	0.05063	0	0	0	0	0	0	0	0	0	0	0.05063	0	0	0	0	0	0.05063	0.05063
-8.7531	0	0	0	0	0	0.05063	0	0	0	0	0	0	0	0	0	0	0	0	0	0	0	0	0	0	0.05063	0	0	0	0	0	0.05063	0	0	0	0	0	0	0	0	0	0	0	0	0	0.05063	0.05063	0.1519	0.1519	0.10127
-8.7394	0	0	0	0	0	0.05063	0	0	0	0	0	0	0	0	0	0	0	0	0	0	0	0	0	0	0	0	0	0	0	0	0	0	0	0	0	0	0	0	0	0	0	0	0	0.10127	0	0	0.10127	0.1519	0
-8.7257	0	0	0	0.05063	0	0.05063	0	0	0	0.05063	0	0	0	0	0	0	0	0	0	0	0	0	0	0	0	0	0	0	0	0	0	0	0	0	0	0	0	0	0	0	0	0.05063	0.10127	0.05063	0.10127	0.05063	0	0	0.1519
-8.712	0	0	0	0	0	0	0	0	0	0	0	0	0	0	0	0	0	0	0	0	0	0	0	0	0	0	0	0	0	0	0	0	0	0	0	0	0	0	0	0	0	0	0.10127	0	0	0.05063	0	0.1519	0.10127
-8.6983	0	0	0	0	0	0	0	0	0	0	0	0	0	0	0	0.05063	0	0	0	0	0	0	0	0	0	0	0	0	0	0	0	0	0	0	0	0	0	0	0	0	0.05063	0.05063	0	0	0.05063	0	0.05063	0.05063	0
-8.6845	0	0	0	0	0	0	0	0	0	0	0.05063	0	0	0	0	0	0	0	0	0	0	0	0	0	0	0	0	0	0	0	0	0	0	0	0	0	0.05063	0	0	0	0	0.05063	0.05063	0	0.05063	0	0.10127	0.05063	0
-8.6708	0	0	0	0	0.05063	0	0	0	0	0	0	0	0.05063	0	0	0	0.05063	0	0	0	0	0	0	0	0	0	0	0	0	0	0	0	0	0	0	0	0	0	0	0	0.05063	0	0	0	0.05063	0.05063	0.05063	0.1519	0.05063
-8.6571	0	0	0	0	0	0.05063	0	0	0	0	0	0	0	0	0	0	0	0	0	0	0	0	0	0	0	0	0	0	0	0	0	0	0	0	0	0	0	0	0	0	0	0	0	0	0	0.05063	0	0.05063	0.05063
-8.6434	0	0	0	0	0	0	0	0	0	0	0	0	0	0	0	0	0	0.05063	0	0	0.05063	0	0	0	0	0	0	0	0	0	0	0	0	0	0	0	0	0	0	0	0.05063	0	0.05063	0.05063	0.05063	0.05063	0	0.1519	0.1519
-8.6297	0.05063	0.05063	0	0	0	0	0	0	0	0	0	0	0	0	0.05063	0	0	0	0	0	0	0	0	0	0	0	0	0	0	0	0	0	0	0	0	0	0	0	0	0	0	0	0.05063	0	0.10127	0.05063	0	0.10127	0.05063
-8.6159	0.05063	0	0	0	0	0	0	0	0	0.10127	0	0	0.05063	0	0	0.05063	0	0	0	0	0	0	0.05063	0	0	0	0	0	0	0	0	0	0	0	0	0	0	0	0	0.05063	0.05063	0	0.05063	0	0.05063	0.05063	0.05063	0.05063	0.05063
-8.6022	0	0	0	0	0	0	0	0	0	0	0.05063	0	0.05063	0	0	0	0	0	0	0	0	0	0	0	0	0	0	0	0	0	0	0	0	0	0	0	0.05063	0	0	0	0.05063	0	0	0	0	0	0	0.10127	0.1519
-8.5885	0	0	0	0	0	0	0	0	0	0	0	0	0	0	0	0	0	0	0	0	0	0	0	0	0	0	0	0	0	0	0	0	0	0	0	0	0	0	0	0	0	0	0.05063	0.05063	0	0.05063	0.05063	0.10127	0.10127
-8.5748	0	0	0	0	0	0	0	0	0	0	0	0	0	0	0.05063	0	0	0	0	0	0	0	0	0	0	0	0	0	0	0	0	0	0	0	0	0	0	0	0	0	0	0	0	0	0	0	0.05063	0.05063	0.10127
-8.5611	0	0	0	0.05063	0	0	0.05063	0	0.05063	0	0	0	0	0	0	0	0	0	0	0	0	0	0	0	0	0	0	0	0	0	0	0	0	0	0	0	0	0	0	0.05063	0.05063	0	0	0	0	0.05063	0	0.05063	0
-8.5473	0	0	0	0	0	0.05063	0.05063	0	0	0	0	0	0	0	0.05063	0	0	0	0	0	0	0	0.05063	0	0	0	0	0	0	0	0	0	0	0	0	0	0	0	0	0	0	0	0	0	0	0.10127	0	0.05063	0.1519
-8.5336	0	0	0	0	0	0.05063	0	0	0	0	0	0	0	0	0	0	0	0	0	0	0	0	0	0	0	0	0	0	0	0	0	0	0	0	0	0	0	0	0	0	0	0	0	0.05063	0.05063	0	0.05063	0.05063	0
-8.5199	0	0	0	0	0	0.10127	0.05063	0	0	0.05063	0	0.05063	0	0	0	0	0	0.05063	0	0	0	0	0.05063	0	0	0	0	0	0	0	0	0	0	0	0	0	0	0	0	0	0	0	0.05063	0.05063	0.05063	0	0	0	0.20253
-8.5062	0	0	0	0	0	0	0	0	0	0	0	0	0	0	0	0	0	0	0	0	0	0	0	0	0	0	0	0	0	0	0	0	0	0	0	0	0	0	0	0	0	0	0	0	0.05063	0	0.05063	0	0.10127
-8.4925	0	0	0	0	0	0	0	0	0	0	0.05063	0	0	0	0	0.10127	0	0	0	0	0	0	0	0	0	0	0	0	0	0	0	0	0	0	0	0	0	0	0	0	0	0	0	0	0	0	0.10127	0	0.05063
-8.4787	0	0	0	0	0.05063	0	0	0	0	0	0	0	0	0	0.05063	0	0	0	0	0	0	0.05063	0	0	0.05063	0	0	0	0	0	0	0	0	0	0	0	0	0	0	0	0	0.05063	0	0	0	0.05063	0.05063	0.05063	0
-8.465	0	0	0	0	0	0	0	0.05063	0	0	0	0	0	0	0	0	0	0	0	0	0	0	0	0	0	0	0	0	0	0	0	0	0	0	0	0	0	0	0	0	0.05063	0	0	0	0	0.05063	0	0	0.05063
-8.4513	0	0	0	0	0	0	0	0	0	0	0.10127	0.05063	0	0	0.05063	0	0	0	0	0	0	0.05063	0	0	0	0	0	0	0	0	0	0	0	0	0	0.05063	0	0	0.05063	0	0	0	0	0	0	0	0	0.10127	0.05063
-8.4376	0	0	0	0	0	0	0	0	0	0	0	0	0	0	0	0	0	0	0	0.05063	0	0	0	0	0	0	0	0	0	0	0	0	0	0	0	0	0	0	0	0	0	0	0.05063	0.10127	0.05063	0	0.05063	0.10127	0
-8.4239	0	0	0	0	0	0	0.05063	0	0	0	0	0.05063	0	0	0	0	0	0	0	0	0	0.05063	0	0	0	0	0	0	0	0	0	0	0	0	0	0	0	0	0	0	0	0	0	0	0	0	0.10127	0.05063	0
-8.4101	0	0	0	0	0	0.05063	0	0	0	0	0.05063	0	0.05063	0	0	0	0	0	0	0	0	0	0	0	0	0	0	0	0	0	0	0	0	0	0	0	0	0	0	0.05063	0	0	0	0.05063	0	0.10127	0.10127	0	0.05063
-8.3964	0	0	0	0	0	0	0.05063	0.05063	0	0	0	0	0	0	0	0	0	0	0	0	0	0	0	0	0	0	0	0	0	0.05063	0	0	0	0	0	0	0	0	0	0.10127	0	0.05063	0	0	0	0.05063	0.05063	0.05063	0.10127
-8.3827	0	0	0	0	0	0	0	0	0	0.05063	0	0	0	0	0	0	0	0	0	0	0	0	0	0	0	0	0	0	0	0.05063	0	0	0	0	0	0	0	0	0	0.05063	0	0	0	0	0.05063	0	0	0	0
-8.369	0	0	0	0	0	0	0	0	0	0	0	0	0	0	0	0	0	0.05063	0	0	0	0	0	0	0	0	0	0	0	0	0	0	0	0	0	0	0	0	0	0.05063	0	0	0.05063	0.05063	0	0.05063	0.05063	0.05063	0
-8.3553	0	0	0	0	0	0	0.05063	0	0	0	0.05063	0	0	0	0.05063	0	0	0	0	0	0	0	0	0	0	0	0	0	0	0	0	0	0	0	0	0	0	0	0	0.05063	0	0	0	0	0	0	0	0.05063	0.10127
-8.3415	0.05063	0	0	0	0	0	0	0	0	0	0	0	0	0	0	0	0	0	0	0	0	0	0	0	0	0	0	0	0	0	0	0	0	0	0	0	0	0	0	0	0	0	0	0	0.05063	0.05063	0	0.10127	0.10127
-8.3278	0	0	0	0	0	0	0	0	0.05063	0	0	0	0.05063	0	0	0	0	0	0	0	0	0	0	0	0	0	0	0	0	0	0	0	0	0	0	0	0	0.05063	0	0	0	0	0	0.10127	0.05063	0	0	0.1519	0
-8.3141	0	0.05063	0.05063	0	0	0	0	0	0.05063	0	0	0	0	0	0	0	0	0	0	0	0.05063	0	0	0	0	0	0	0.05063	0	0	0	0	0	0	0	0	0	0	0	0	0	0.05063	0	0	0.10127	0	0	0	0.05063
-8.3004	0	0	0	0	0	0.05063	0	0.05063	0	0	0	0	0	0	0	0	0	0	0	0	0	0	0	0	0	0	0	0	0	0	0	0	0	0	0	0	0	0	0	0	0	0.05063	0.05063	0	0	0	0	0	0.10127
-8.2867	0	0	0.05063	0	0	0	0	0	0	0	0	0	0	0	0	0	0	0	0.05063	0	0	0	0	0	0	0	0	0	0	0	0	0.05063	0	0	0	0	0	0	0	0.05063	0	0	0	0	0.05063	0	0.10127	0	0.10127
-8.2729	0	0	0	0	0	0	0	0	0	0	0	0	0	0	0	0	0	0	0.05063	0	0	0	0	0	0	0	0	0	0	0	0	0	0	0	0	0	0	0	0	0	0	0	0	0.05063	0.05063	0.05063	0	0.20253	0.20253
-8.2592	0	0	0	0	0	0	0	0	0	0	0	0	0	0	0	0	0	0	0	0	0	0	0	0	0	0	0	0	0	0	0	0	0	0	0	0	0	0	0	0	0	0.1519	0	0	0	0	0	0.05063	0.05063
-8.2455	0	0	0	0	0	0	0	0	0	0	0	0	0	0	0	0	0	0	0	0	0	0	0	0.05063	0	0	0	0	0	0	0	0	0	0	0	0	0	0	0	0	0.05063	0	0	0	0.05063	0	0.1519	0.05063	0
-8.2318	0	0	0.05063	0	0	0	0	0	0	0	0.05063	0	0	0	0	0	0	0	0	0	0	0	0	0	0	0	0	0	0	0	0	0	0	0	0	0	0	0	0	0.05063	0	0.05063	0.05063	0	0	0.10127	0.05063	0	0
-8.2181	0	0	0	0	0	0	0	0	0	0	0	0	0	0	0	0.05063	0	0	0	0	0	0	0	0	0	0	0.05063	0	0	0	0	0	0	0	0	0	0	0	0	0	0	0	0	0	0	0	0	0.05063	0.05063
-8.2043	0	0	0	0	0	0	0	0	0	0	0.05063	0	0	0	0	0.05063	0	0	0	0	0	0	0	0	0	0	0.05063	0	0	0	0	0	0	0	0	0	0	0	0	0	0	0.05063	0.05063	0.10127	0	0	0	0.05063	0.10127
-8.1906	0	0	0	0	0.05063	0	0	0	0	0	0	0	0	0	0	0	0	0	0	0	0	0	0	0	0	0	0	0	0.05063	0	0	0	0	0	0	0	0	0	0	0	0	0	0.05063	0.05063	0.05063	0.10127	0	0.05063	0.1519
-8.1769	0	0	0.05063	0	0.05063	0	0	0	0	0	0	0	0	0.05063	0	0	0	0	0	0	0	0	0	0	0	0	0	0	0	0	0	0	0	0	0	0	0	0	0	0	0.05063	0.10127	0	0	0.05063	0	0	0.05063	0
-8.1632	0.05063	0.10127	0	0	0.05063	0	0	0	0	0	0	0	0	0	0	0	0	0	0	0	0	0	0	0	0	0	0	0	0	0	0	0	0	0	0	0	0	0	0	0	0	0.05063	0	0.05063	0.05063	0	0.05063	0.10127	0
-8.1495	0	0	0	0	0.05063	0	0.05063	0	0	0	0	0.05063	0	0	0	0	0	0	0	0	0	0	0	0	0	0	0	0	0	0	0	0	0	0	0	0	0	0	0	0	0	0	0	0	0	0	0	0.10127	0.10127
-8.1357	0	0	0	0	0	0	0	0.05063	0	0	0	0	0	0	0	0	0	0	0	0	0	0	0	0	0	0	0	0	0	0	0	0	0	0	0	0	0	0	0	0	0	0	0.05063	0	0	0.05063	0.05063	0	0.10127
-8.122	0	0	0	0	0	0	0	0	0	0	0	0	0	0	0	0.05063	0	0	0	0	0	0	0	0	0	0	0	0	0	0	0	0	0	0	0	0	0	0	0	0	0	0	0.05063	0	0	0.1519	0	0.05063	0.10127
-8.1083	0	0.05063	0	0	0	0	0	0	0	0	0	0	0	0	0	0.05063	0.05063	0	0	0	0.05063	0	0	0	0.05063	0	0	0	0	0	0	0	0	0	0	0	0	0	0	0	0	0	0	0.05063	0	0	0.10127	0	0.25316
-8.0946	0	0	0	0	0.05063	0	0	0	0	0	0	0	0	0	0	0	0	0	0	0	0	0	0	0	0	0	0	0	0	0	0	0	0	0	0	0	0	0	0	0	0	0	0.05063	0.05063	0.05063	0.05063	0	0.10127	0.05063
-8.0809	0	0	0	0	0	0	0	0	0	0	0	0	0	0	0	0	0	0	0	0	0	0	0	0	0	0	0	0	0	0	0	0	0	0	0	0	0	0	0	0	0	0	0	0.05063	0	0	0.25316	0.05063	0.1519
-8.0671	0	0	0	0.05063	0	0	0.05063	0.05063	0	0	0	0	0	0	0	0	0	0	0	0	0	0	0	0	0	0	0	0	0	0	0	0	0	0	0	0	0	0	0	0	0.05063	0	0	0.05063	0	0	0	0.05063	0.05063
-8.0534	0	0	0	0	0.05063	0	0	0.05063	0	0	0	0	0	0	0	0	0	0	0	0	0	0	0	0	0	0	0	0	0	0	0	0	0	0	0	0	0	0	0	0	0.05063	0.10127	0	0	0	0.05063	0.10127	0.1519	0
-8.0397	0	0.05063	0	0	0	0	0	0	0	0	0	0	0	0	0	0	0	0	0	0	0	0	0	0	0	0	0.05063	0	0	0	0	0	0	0	0	0	0	0	0	0	0	0	0	0	0.05063	0.05063	0	0.10127	0
-8.026	0	0	0	0	0	0	0	0	0	0	0	0	0.05063	0	0	0	0	0	0	0	0	0	0	0	0	0	0	0	0	0	0	0	0	0	0	0	0	0.05063	0	0	0	0	0.05063	0	0	0.10127	0.10127	0.10127	0
-8.0123	0	0	0	0	0	0	0	0	0.05063	0	0	0	0	0	0	0	0	0	0	0	0	0	0	0	0	0	0	0	0	0	0	0	0	0	0	0	0	0	0	0	0.05063	0	0.05063	0.05063	0	0.05063	0.05063	0.10127	0.1519
-7.9985	0	0	0	0	0	0.05063	0.05063	0	0	0	0	0	0	0	0	0	0	0	0	0	0	0	0	0	0	0	0	0	0	0	0	0	0	0	0	0	0	0	0	0	0	0	0	0	0	0.05063	0	0.05063	0.10127
-7.9848	0	0	0	0	0	0	0	0	0	0	0	0	0	0	0	0	0	0	0	0	0	0	0	0	0	0	0	0	0	0	0	0	0	0	0	0	0	0	0	0	0	0.10127	0	0	0.05063	0	0.05063	0.10127	0.05063
-7.9711	0	0	0	0	0	0.05063	0	0.05063	0.05063	0	0	0	0	0	0	0	0	0	0	0	0	0	0	0	0	0	0	0	0	0	0	0	0	0	0	0	0	0	0	0	0.05063	0	0.05063	0	0	0.05063	0.10127	0	0.05063
-7.9574	0	0	0	0	0	0	0	0	0	0	0	0	0	0	0	0	0	0.05063	0	0	0	0	0	0	0	0	0	0	0	0	0	0	0	0	0	0	0	0	0	0	0	0	0	0	0	0	0	0.05063	0.1519
-7.9437	0	0	0	0	0	0	0	0	0	0	0	0	0	0	0.05063	0	0	0	0.05063	0	0	0	0	0	0	0	0	0	0	0.05063	0	0	0	0	0	0	0	0	0	0	0	0	0	0	0.05063	0	0	0.10127	0.05063
-7.9299	0	0	0	0	0	0	0.10127	0	0.05063	0	0	0	0	0	0	0	0	0	0.05063	0	0	0.05063	0	0	0	0	0	0	0	0	0	0	0.05063	0	0	0	0	0	0	0	0	0	0	0	0.05063	0.05063	0	0.05063	0.1519
-7.9162	0	0	0	0	0	0	0	0	0.05063	0	0.05063	0	0	0	0	0	0	0	0	0	0	0	0	0	0	0	0	0	0	0	0	0	0	0	0	0	0	0	0	0	0.05063	0	0	0.05063	0.05063	0.05063	0	0	0
-7.9025	0	0	0	0	0	0	0	0	0	0	0	0	0	0	0	0	0	0	0	0	0	0	0	0	0	0	0	0	0	0	0	0	0	0	0	0	0	0	0	0	0	0	0.05063	0.10127	0	0.05063	0	0	0.05063
-7.8888	0	0	0	0	0	0	0	0	0	0	0	0	0	0	0.05063	0	0	0	0	0.05063	0	0.05063	0	0	0	0	0	0	0	0	0	0	0	0	0	0	0	0	0.05063	0	0.05063	0	0	0	0	0.10127	0.05063	0.05063	0.05063
-7.875	0	0	0	0	0.05063	0	0	0	0	0	0	0	0	0	0.05063	0	0	0	0	0	0	0	0	0	0	0	0.05063	0	0	0	0	0	0	0.05063	0	0	0	0	0	0	0	0	0	0.05063	0.05063	0	0.10127	0.1519	0
-7.8613	0	0	0.05063	0	0	0	0	0	0	0	0	0	0	0	0	0	0	0	0	0	0	0	0	0	0	0	0	0	0	0	0	0	0	0	0	0	0	0	0	0	0	0.05063	0	0	0	0	0	0.05063	0
-7.8476	0	0	0	0	0	0	0	0	0	0	0	0	0	0	0	0	0	0	0	0	0	0	0	0	0	0	0	0	0	0	0	0	0	0	0	0	0	0	0.10127	0	0	0	0.05063	0.05063	0	0.10127	0	0.1519	0.05063
-7.8339	0	0	0	0	0	0.05063	0.05063	0	0.05063	0	0.05063	0	0	0	0	0	0	0	0	0	0.05063	0	0	0	0	0	0	0	0	0	0	0	0	0	0	0	0	0.05063	0	0.05063	0	0	0.05063	0	0	0	0.05063	0	0
-7.8202	0	0	0	0	0	0	0	0	0	0	0	0	0	0	0	0	0	0	0	0	0	0	0	0	0	0	0	0	0	0	0	0	0	0	0	0	0	0	0	0	0	0.05063	0	0	0.10127	0	0	0.10127	0.10127
-7.8064	0	0	0	0	0	0	0	0.05063	0	0	0	0	0	0	0	0	0	0	0.05063	0	0	0	0	0	0	0	0	0	0.05063	0	0	0	0	0	0	0	0	0	0	0	0	0	0.05063	0	0	0	0	0	0
-7.7927	0	0	0	0	0.05063	0	0	0	0	0	0	0	0	0	0	0	0	0	0	0	0	0	0	0	0	0	0	0	0	0	0	0	0	0	0	0	0	0	0	0.05063	0	0	0	0	0	0	0	0.05063	0
-7.779	0	0	0	0	0	0	0	0	0	0	0	0.05063	0	0	0	0	0	0	0	0	0	0	0	0	0	0	0	0	0	0	0	0	0	0	0	0	0	0	0	0	0	0	0.05063	0	0.05063	0	0	0.05063	0
-7.7653	0	0	0	0	0	0	0.05063	0	0	0	0	0	0	0	0	0	0	0	0	0	0	0	0	0	0	0	0	0	0	0	0	0	0	0	0	0	0	0	0	0	0	0.05063	0	0	0	0.10127	0.05063	0	0.10127
-7.7516	0	0	0	0	0	0	0	0	0	0	0	0	0	0	0	0	0	0	0	0	0	0	0	0	0	0	0	0	0	0	0	0	0	0	0	0	0	0	0	0	0	0	0.10127	0	0	0	0	0.10127	0.1519
-7.7378	0	0	0	0	0	0	0	0	0	0.05063	0	0	0	0	0	0	0	0	0	0	0	0	0	0	0	0	0	0	0	0	0	0	0	0	0	0	0	0	0	0	0	0.05063	0.05063	0	0	0.05063	0.10127	0.10127	0.05063
-7.7241	0	0	0	0	0	0	0.05063	0	0.05063	0	0	0	0	0	0	0	0	0.05063	0	0	0	0	0	0	0	0	0	0	0	0	0	0	0	0	0	0	0	0	0	0	0.05063	0.10127	0.05063	0	0	0	0	0	0
-7.7104	0	0.05063	0	0	0	0	0.05063	0	0	0	0	0	0	0	0	0	0	0	0	0	0	0	0	0	0	0	0	0	0	0	0	0	0	0	0	0	0.05063	0	0	0	0	0	0.05063	0	0	0	0.05063	0.05063	0.10127
-7.6967	0	0	0	0	0	0	0	0	0	0	0	0.05063	0	0	0	0	0	0.05063	0	0	0	0	0	0	0	0	0	0	0	0	0	0	0	0	0	0	0	0	0	0	0	0	0	0	0.05063	0	0	0.10127	0.05063
-7.683	0	0	0	0	0	0	0	0	0	0	0	0	0	0	0	0	0	0	0	0	0.05063	0	0	0.05063	0	0	0	0	0	0.05063	0	0	0	0	0	0	0	0	0	0	0.05063	0	0.05063	0	0	0	0.10127	0.05063	0
-7.6692	0	0	0	0	0	0	0	0	0	0	0	0	0	0	0	0	0	0	0	0	0	0.05063	0	0	0	0	0	0	0	0	0	0	0	0	0	0	0	0	0	0	0.10127	0.05063	0.05063	0	0.05063	0	0	0	0.20253
-7.6555	0	0	0	0	0	0	0	0	0	0	0.05063	0	0	0	0	0	0	0	0.05063	0	0	0	0	0	0	0	0	0	0	0	0	0	0	0	0	0	0.05063	0	0	0	0	0.05063	0.05063	0.05063	0.05063	0.10127	0.1519	0.10127	0.05063
-7.6418	0	0	0	0	0	0	0	0.05063	0	0	0	0	0	0	0	0.05063	0	0	0	0	0.05063	0	0	0	0	0	0	0	0	0	0	0	0	0	0	0	0	0	0	0	0	0.05063	0	0.05063	0.05063	0	0	0.10127	0.20253
-7.6281	0.05063	0	0	0	0	0	0	0	0	0	0.05063	0	0.05063	0	0	0	0	0	0.05063	0	0	0	0	0	0	0	0	0	0	0	0	0	0	0	0	0	0	0	0	0	0	0	0	0	0.05063	0.1519	0.05063	0.05063	0
-7.6144	0	0	0	0	0	0.05063	0.05063	0	0	0	0	0	0	0	0	0	0	0	0	0	0	0	0	0	0	0	0	0	0	0	0	0	0	0	0	0	0	0	0	0	0	0	0.05063	0.05063	0	0	0.05063	0	0
-7.6006	0	0	0	0.05063	0	0	0	0	0	0	0	0	0	0	0	0	0	0	0	0	0	0	0	0	0	0	0	0	0	0	0	0	0	0	0	0	0	0	0	0	0	0	0	0	0	0	0	0	0.10127
-7.5869	0	0	0.05063	0	0	0	0	0	0	0	0	0	0	0	0	0	0	0	0	0	0	0	0	0	0	0	0	0	0	0	0	0	0	0	0	0	0	0	0	0.05063	0	0.05063	0	0	0	0.05063	0.05063	0.05063	0.10127
-7.5732	0	0	0	0	0	0	0	0	0	0	0.05063	0	0	0	0	0	0	0	0	0	0	0	0	0	0	0	0	0	0	0	0	0	0	0	0	0	0	0	0	0	0	0.05063	0.05063	0.05063	0	0.05063	0.10127	0.10127	0.05063
-7.5595	0	0	0	0	0	0	0	0	0	0	0	0	0.10127	0	0	0	0	0	0	0	0	0	0	0	0	0	0	0.05063	0	0	0	0	0	0	0	0	0	0.05063	0	0	0.05063	0	0	0	0	0.05063	0.05063	0.1519	0
-7.5458	0	0	0.05063	0	0	0	0	0	0	0	0	0	0	0	0	0	0	0	0.05063	0	0	0	0	0	0	0	0	0	0	0	0	0	0	0	0	0	0	0	0	0	0	0	0.05063	0	0.05063	0	0	0.05063	0
-7.532	0	0	0	0	0	0.05063	0	0	0	0	0	0	0	0	0	0	0	0	0	0	0	0.05063	0	0	0	0	0	0.05063	0	0	0	0	0	0	0	0	0	0	0	0	0.05063	0	0	0.05063	0.05063	0.05063	0	0.05063	0
-7.5183	0	0	0.05063	0	0	0	0	0	0	0	0	0	0	0.05063	0	0	0	0	0	0	0	0	0	0	0	0	0	0	0	0	0	0	0	0	0	0	0	0	0	0.05063	0.05063	0	0	0.05063	0	0	0	0	0.1519
-7.5046	0	0	0	0	0	0	0	0	0	0	0	0	0	0	0	0	0	0	0.05063	0	0	0	0	0	0	0	0	0	0	0	0	0	0	0	0	0	0	0	0	0	0	0	0	0.05063	0	0	0	0.1519	0.1519
-7.4909	0	0	0	0	0	0	0	0	0	0	0	0.05063	0	0	0	0	0	0	0	0	0	0	0	0	0	0	0	0	0	0	0	0	0	0	0	0	0	0	0	0	0	0	0	0	0.05063	0	0	0	0.05063
-7.4772	0.05063	0	0	0	0	0	0.05063	0	0	0	0.05063	0	0	0	0	0	0	0	0	0	0	0	0	0	0	0	0	0	0	0	0	0	0	0	0.05063	0	0	0	0	0	0	0	0	0.10127	0	0.05063	0.05063	0.1519	0
-7.4634	0	0.05063	0.05063	0	0	0	0	0	0	0	0	0.05063	0	0	0	0	0.10127	0	0	0.05063	0	0	0	0	0	0	0	0	0	0	0	0	0	0	0	0	0	0	0	0	0.10127	0	0	0	0.10127	0	0.05063	0.05063	0.10127
-7.4497	0	0	0	0	0	0	0	0	0	0	0	0	0	0	0	0	0	0	0	0	0	0	0	0	0	0	0	0	0	0	0	0	0	0	0	0	0	0	0	0	0	0.05063	0	0	0	0.05063	0	0.05063	0
-7.436	0	0	0	0	0	0	0	0	0	0.05063	0	0	0	0	0	0	0	0	0	0	0	0.05063	0	0	0	0	0	0	0	0	0	0	0	0	0	0	0	0	0	0	0	0.05063	0.05063	0.05063	0	0.05063	0	0	0
-7.4223	0	0	0	0	0	0	0	0	0	0	0	0	0	0	0	0	0	0	0	0	0	0	0	0	0	0	0	0	0	0	0	0	0	0	0	0	0	0	0	0	0	0.05063	0	0	0	0	0	0	0.05063
-7.4086	0	0	0	0	0	0	0	0	0	0	0	0	0	0	0.05063	0	0	0	0	0	0	0.05063	0	0	0	0	0	0	0	0	0	0	0	0	0	0	0	0	0	0	0	0	0	0.05063	0	0.05063	0	0	0.10127
-7.3948	0	0	0	0	0	0	0	0.05063	0	0	0.05063	0	0	0	0	0	0	0	0	0	0	0	0.05063	0	0	0	0	0	0	0	0	0	0	0	0	0	0	0	0	0	0	0	0	0.10127	0	0	0.1519	0	0.05063
-7.3811	0	0	0	0	0	0	0	0	0	0	0	0	0	0	0	0	0	0	0	0	0	0	0	0	0	0	0	0	0	0	0	0	0	0	0	0	0	0	0	0	0	0	0	0.05063	0	0	0	0.05063	0.05063
-7.3674	0	0	0	0	0	0	0	0	0	0	0	0	0	0	0	0	0	0	0	0	0	0	0	0	0	0.05063	0	0	0	0	0	0	0	0	0	0	0	0	0	0	0	0	0	0	0.05063	0.05063	0	0.1519	0.10127
-7.3537	0	0	0	0	0	0	0	0	0	0	0	0	0	0	0	0	0	0	0	0.05063	0	0	0	0	0	0	0	0	0	0	0	0	0	0	0	0	0	0	0	0	0	0	0	0	0	0	0	0.05063	0
-7.34	0	0	0	0	0	0.05063	0	0	0	0	0	0	0	0	0	0.05063	0	0	0	0	0	0	0	0.05063	0	0	0	0	0	0	0	0	0	0	0	0	0	0	0	0.05063	0	0	0	0	0	0.10127	0	0.05063	0.1519
-7.3262	0	0	0	0	0	0	0	0	0	0	0	0	0	0.05063	0	0	0	0.05063	0	0	0	0.05063	0	0	0	0	0	0	0	0	0	0	0	0	0	0	0	0	0	0	0.20253	0.05063	0.05063	0	0	0.05063	0.05063	0	0
-7.3125	0	0	0	0	0	0	0.05063	0	0	0.05063	0	0	0.05063	0	0.05063	0.05063	0	0	0	0	0	0	0	0	0	0	0	0	0	0	0	0	0	0	0	0	0	0	0	0	0.05063	0	0	0	0	0.1519	0	0.05063	0.1519
-7.2988	0	0	0	0	0	0	0	0	0	0	0	0	0	0	0	0.05063	0	0	0	0	0	0	0	0	0	0	0	0	0	0	0	0	0	0	0	0	0	0	0	0	0.05063	0.05063	0	0	0	0	0.10127	0.05063	0.05063
-7.2851	0	0	0	0	0	0	0	0	0	0	0	0	0	0	0	0	0	0	0	0	0	0	0	0	0	0	0	0	0	0	0	0	0	0	0	0	0	0	0	0	0.05063	0	0.10127	0	0.05063	0	0.10127	0.10127	0.10127
-7.2714	0	0	0	0	0	0	0	0	0	0	0	0	0	0	0.05063	0	0	0	0	0	0	0	0	0	0	0	0	0	0	0	0	0	0	0	0	0	0	0	0	0	0	0	0	0	0.1519	0	0	0.10127	0.05063
-7.2576	0	0	0	0	0	0	0	0	0	0	0	0	0.05063	0.05063	0	0	0	0.05063	0	0	0	0	0.05063	0.05063	0	0	0	0	0	0	0	0	0	0	0	0	0	0	0.05063	0	0	0	0	0.05063	0	0.05063	0.10127	0.10127	0
-7.2439	0	0	0	0	0	0	0	0	0	0	0	0	0	0	0	0	0	0	0	0	0	0	0	0	0	0	0	0	0	0	0	0	0	0	0	0	0	0	0	0	0	0	0	0.05063	0.05063	0.10127	0.05063	0	0
-7.2302	0	0	0	0.05063	0	0	0.05063	0	0	0	0	0	0	0	0	0	0	0	0	0	0	0	0	0	0	0	0	0	0	0	0	0	0	0	0	0	0	0	0	0	0	0	0	0	0	0	0.10127	0.05063	0.05063
-7.2165	0	0	0	0	0	0	0.05063	0.05063	0	0	0	0	0	0	0	0	0	0.05063	0	0	0.05063	0	0	0	0	0	0	0	0	0	0	0	0	0	0	0	0	0	0	0	0	0	0	0	0.05063	0	0	0	0
-7.2028	0	0	0	0	0	0	0	0	0	0	0	0	0	0.05063	0	0	0	0	0	0	0	0	0.05063	0	0	0	0	0	0	0	0	0	0	0	0	0	0.05063	0	0	0	0	0	0	0.05063	0	0	0.1519	0.1519	0
-7.189	0	0	0	0	0	0	0	0	0	0	0	0	0	0	0	0	0	0	0.05063	0	0	0	0	0	0	0	0	0	0	0	0	0	0	0	0	0	0	0	0	0	0.05063	0	0	0.05063	0.05063	0	0.05063	0.10127	0
-7.1753	0	0	0	0	0	0	0.10127	0	0.05063	0	0	0	0	0	0	0	0	0	0	0	0	0	0	0	0	0	0	0	0	0	0	0	0	0	0	0	0	0	0	0.05063	0	0.05063	0	0	0	0	0.05063	0.1519	0.05063
-7.1616	0.05063	0	0.05063	0	0	0	0	0	0	0	0	0	0.05063	0	0	0	0	0	0.05063	0.05063	0	0	0	0	0	0	0	0	0	0	0	0	0	0	0	0	0	0	0.05063	0	0	0	0.05063	0.10127	0	0.10127	0.05063	0.05063	0.10127
-7.1479	0	0	0	0.05063	0	0	0	0	0	0	0	0	0	0	0	0	0	0	0	0	0.05063	0	0	0	0	0	0	0	0	0	0	0	0	0	0	0	0	0	0	0	0.05063	0	0.05063	0.10127	0.10127	0.10127	0	0.05063	0.05063
-7.1342	0	0	0	0	0	0	0	0.05063	0	0	0	0	0	0	0	0	0	0	0	0	0.05063	0	0.05063	0	0	0	0	0	0	0	0	0	0	0	0	0	0	0	0	0	0	0.05063	0	0.05063	0	0.10127	0.05063	0	0.10127
-7.1204	0	0	0	0	0	0.05063	0	0	0	0	0	0	0	0	0	0	0	0	0.05063	0	0	0	0	0	0	0	0	0	0	0	0	0	0	0	0	0	0	0	0	0	0	0	0	0	0.05063	0.05063	0.05063	0	0.05063
-7.1067	0	0	0	0	0	0	0	0	0	0	0.05063	0	0	0	0	0	0	0.05063	0	0	0	0	0	0	0	0	0	0	0	0	0	0.05063	0	0	0	0	0	0	0	0	0.05063	0.05063	0	0	0	0	0	0	0.05063
-7.093	0	0	0	0.05063	0	0.05063	0	0	0	0	0	0.05063	0	0	0	0	0	0	0	0	0	0	0.05063	0	0	0	0	0	0	0	0	0	0	0	0	0	0	0	0	0.05063	0	0	0	0	0	0	0.10127	0	0.10127
-7.0793	0	0	0	0	0	0	0	0.05063	0	0	0	0	0	0	0	0	0	0.05063	0	0	0	0	0	0	0	0	0	0	0	0	0	0	0	0	0	0	0	0	0	0	0	0	0	0.05063	0.05063	0	0.10127	0.05063	0.05063
-7.0656	0	0	0	0	0	0	0	0	0	0	0	0.05063	0	0	0	0	0	0	0	0.10127	0	0	0	0	0	0	0	0	0	0	0	0	0	0	0	0	0	0	0	0	0	0.05063	0.1519	0	0	0	0.05063	0.10127	0
-7.0518	0	0	0	0	0	0	0	0	0	0.05063	0	0	0	0	0	0	0	0	0	0	0	0	0	0	0	0	0	0	0	0	0	0	0	0	0	0	0	0	0	0	0	0.05063	0	0	0.05063	0.05063	0	0.10127	0
-7.0381	0	0	0	0	0	0.05063	0.05063	0	0	0	0	0	0	0	0.05063	0	0	0	0	0	0.05063	0	0	0	0	0	0	0	0	0	0	0	0	0	0	0	0	0	0	0	0	0	0	0.05063	0.05063	0	0.05063	0.05063	0.10127
-7.0244	0	0	0	0	0	0	0	0	0	0	0	0	0	0.05063	0	0	0	0	0	0	0	0	0	0	0	0	0	0	0	0	0	0	0	0	0	0	0	0	0	0	0	0.05063	0	0	0	0	0.05063	0.10127	0.05063
-7.0107	0.05063	0	0	0	0	0	0	0	0	0	0.05063	0.05063	0	0	0	0.05063	0	0	0	0	0	0	0	0	0	0	0	0	0	0	0	0	0	0	0	0	0	0	0	0	0	0	0.05063	0	0.05063	0	0.05063	0.05063	0.10127
-6.997	0	0	0	0	0	0	0	0	0	0	0.05063	0	0	0	0	0	0	0	0	0	0	0	0	0	0	0	0	0	0	0	0	0	0	0	0	0	0	0	0	0	0	0.05063	0.05063	0	0	0.10127	0	0.1519	0.05063
-6.9832	0.05063	0	0	0	0	0	0.05063	0	0	0	0	0	0	0	0	0.05063	0	0	0	0	0	0	0	0.05063	0	0	0	0	0	0	0	0	0	0	0	0	0	0	0	0	0	0	0	0.05063	0.05063	0	0	0	0.3038
-6.9695	0	0	0	0	0.05063	0	0	0	0	0	0	0	0	0	0	0	0	0	0	0	0	0	0	0	0	0	0	0	0	0	0	0	0	0	0	0	0	0	0	0.05063	0	0	0	0.05063	0.05063	0	0.05063	0.10127	0.05063
-6.9558	0	0	0	0	0	0.05063	0	0	0	0	0	0.05063	0	0	0	0	0	0	0	0	0	0	0	0	0	0	0	0	0	0	0	0	0	0	0	0	0	0	0	0	0.05063	0	0.05063	0	0	0	0.10127	0.05063	0.05063
-6.9421	0	0	0	0	0	0	0	0.05063	0.10127	0	0	0	0	0	0	0.05063	0	0	0	0	0	0	0	0	0	0	0	0	0	0	0	0	0	0	0	0	0	0	0	0	0	0	0.05063	0	0	0.10127	0	0	0.25316
-6.9284	0	0	0	0	0.05063	0	0	0	0	0	0	0	0.05063	0	0	0	0	0	0	0	0	0	0	0	0	0	0	0	0	0	0	0	0	0	0	0	0	0	0	0	0	0	0	0	0	0.05063	0.10127	0.05063	0.05063
-6.9146	0	0	0	0	0	0	0	0	0	0	0	0.05063	0	0	0	0	0	0	0	0	0	0	0	0	0	0	0	0	0.05063	0	0	0	0	0	0	0	0	0	0	0	0	0.10127	0	0.05063	0	0.05063	0	0	0
-6.9009	0	0	0	0	0	0	0.05063	0.05063	0	0	0	0	0	0	0	0	0	0	0	0	0	0	0	0	0	0	0	0	0	0	0	0	0	0	0	0	0	0	0	0.05063	0.05063	0	0.05063	0.10127	0	0.20253	0.05063	0.05063	0.10127
-6.8872	0	0	0	0	0.05063	0.05063	0	0	0.05063	0	0	0	0.05063	0	0	0	0	0	0	0	0	0	0.05063	0	0	0	0	0	0	0	0	0	0	0	0	0	0	0	0	0	0	0	0.05063	0	0	0	0.05063	0.05063	0.05063
-6.8735	0	0	0	0.05063	0	0	0	0	0	0	0	0	0.05063	0.10127	0	0	0	0	0	0.05063	0	0	0	0	0	0	0	0	0.05063	0	0	0	0	0	0	0	0	0.05063	0	0	0	0	0	0	0	0	0	0.05063	0.05063
-6.8598	0	0	0	0	0	0	0	0	0	0	0	0	0	0	0	0	0	0	0	0	0	0	0.05063	0	0	0	0	0	0	0	0	0	0	0	0	0	0	0	0	0	0	0	0	0	0.05063	0.05063	0.05063	0.05063	0.10127
-6.846	0	0	0	0	0	0	0	0	0	0	0.05063	0	0	0	0.05063	0	0	0	0	0	0	0	0.05063	0	0.05063	0	0	0	0	0	0	0	0	0	0	0	0	0	0.05063	0	0	0	0.05063	0	0	0.10127	0.05063	0.05063	0.05063
-6.8323	0	0	0	0	0.05063	0	0.05063	0	0	0.05063	0	0	0	0	0	0	0	0.05063	0	0	0	0	0	0	0	0	0	0	0	0	0	0	0	0	0	0	0	0	0	0	0.05063	0.05063	0	0	0.05063	0.05063	0.05063	0.05063	0
-6.8186	0	0	0	0	0	0	0	0	0.05063	0	0	0	0	0	0.05063	0	0.05063	0	0	0	0	0	0	0	0	0	0	0	0	0.05063	0	0	0	0	0	0	0	0	0	0.05063	0.05063	0	0.05063	0	0	0	0.05063	0	0
-6.8049	0	0	0.05063	0	0	0	0	0	0.05063	0.05063	0.05063	0	0	0	0	0	0	0	0	0	0.05063	0	0	0	0	0	0	0	0	0	0	0	0	0	0	0	0	0	0	0	0	0	0	0	0	0	0	0	0
-6.7911	0	0.05063	0	0	0	0	0	0	0	0.05063	0	0	0	0	0	0	0	0	0.05063	0	0	0	0	0	0	0	0	0	0	0	0	0	0	0	0	0	0	0	0	0	0	0	0	0	0.05063	0.10127	0	0.10127	0.05063
-6.7774	0	0	0	0	0	0.05063	0	0.05063	0.05063	0	0.05063	0	0	0	0	0	0	0	0	0	0.05063	0	0	0	0	0	0	0	0	0	0	0	0	0	0	0	0.05063	0	0	0	0	0	0.05063	0.05063	0.05063	0.05063	0	0.05063	0
-6.7637	0	0	0	0	0	0	0	0	0	0	0.05063	0	0.05063	0	0	0	0	0	0	0	0	0	0	0	0	0	0	0	0	0	0	0	0	0	0	0	0	0	0	0	0	0.05063	0	0.05063	0.05063	0	0	0.1519	0
-6.75	0.05063	0	0	0.05063	0	0	0	0	0	0	0	0	0.05063	0	0	0	0	0	0	0	0	0	0	0	0	0	0	0	0	0	0	0	0	0	0	0	0.05063	0	0	0	0	0	0	0.05063	0	0.05063	0.05063	0.10127	0
-6.7363	0	0	0	0	0	0	0	0	0	0	0	0	0	0	0	0	0	0	0	0	0.05063	0	0	0	0	0	0	0	0	0	0	0	0	0	0	0	0	0	0	0	0	0	0	0	0	0	0	0.05063	0.10127
-6.7225	0	0	0	0	0	0.05063	0	0	0	0	0	0	0	0	0	0	0	0	0	0	0	0	0	0	0	0	0	0	0	0	0	0	0	0	0	0	0	0	0	0	0	0	0	0	0	0.05063	0.20253	0	0.05063
-6.7088	0	0	0.05063	0	0	0	0	0	0	0	0	0	0	0	0	0	0	0	0	0.05063	0	0	0	0	0	0	0	0	0	0	0	0	0	0	0	0	0	0	0	0	0	0.05063	0	0.05063	0	0	0.05063	0.05063	0
-6.6951	0	0	0	0	0	0	0	0.05063	0	0.10127	0	0	0	0	0	0	0	0	0	0	0	0	0	0	0	0	0	0	0	0	0	0	0	0	0	0	0	0	0	0	0	0.05063	0	0.10127	0	0.05063	0.25316	0.10127	0
-6.6814	0	0	0	0	0	0	0	0	0	0	0	0	0	0	0	0	0.05063	0	0	0.05063	0	0	0	0	0	0	0	0	0	0	0	0	0	0	0	0	0	0	0	0	0	0.10127	0	0	0	0	0	0.20253	0.10127
-6.6677	0	0	0	0	0	0	0	0	0	0	0	0	0.05063	0	0	0	0	0	0	0	0	0	0.05063	0	0	0	0	0	0	0	0	0	0	0	0	0	0	0	0	0.05063	0	0.05063	0	0	0	0	0.05063	0.05063	0.10127
-6.6539	0	0	0	0	0	0	0	0	0	0	0	0.05063	0	0	0	0	0	0	0	0	0	0	0	0	0	0	0	0	0	0	0	0	0	0	0	0	0	0	0	0	0	0	0	0.05063	0.10127	0	0	0.10127	0.05063
-6.6402	0	0	0	0	0	0	0	0	0	0	0	0	0	0	0	0	0	0	0	0	0	0	0	0	0	0	0	0	0	0	0	0	0	0	0	0	0	0	0	0.05063	0	0	0	0	0.05063	0.10127	0	0.05063	0
-6.6265	0	0	0	0	0	0	0	0	0	0	0	0	0	0	0	0	0	0	0	0	0	0	0.05063	0	0	0	0	0	0	0	0	0	0	0	0	0	0	0	0	0	0	0	0	0	0.05063	0.05063	0.10127	0.10127	0.10127
-6.6128	0	0	0	0.05063	0	0	0	0	0.05063	0	0	0	0	0	0	0	0	0	0	0	0	0	0	0	0	0	0	0	0	0	0	0	0	0.05063	0	0	0	0	0	0	0.05063	0.05063	0	0.05063	0.05063	0.05063	0	0	0.3038
-6.5991	0	0	0	0	0	0	0	0.05063	0	0	0	0	0	0	0	0	0	0	0	0	0	0	0.05063	0	0	0	0	0	0	0	0	0	0	0	0	0	0	0	0	0	0	0	0	0	0.10127	0.05063	0	0.05063	0.1519
-6.5853	0	0	0	0	0	0	0	0	0.05063	0	0	0	0	0	0	0	0	0	0	0	0	0	0	0	0	0	0	0	0	0	0	0	0	0	0	0	0	0	0	0	0.05063	0	0	0	0	0	0.05063	0	0.10127
-6.5716	0	0	0	0	0	0	0.10127	0	0	0	0	0	0	0	0	0	0	0	0	0	0	0	0	0	0	0	0	0	0	0	0	0	0	0	0	0	0	0	0	0	0	0	0.05063	0	0.05063	0.05063	0	0.05063	0.10127
-6.5579	0.05063	0	0	0	0.05063	0	0	0	0.05063	0	0	0	0	0	0	0	0.05063	0	0	0	0	0	0	0	0	0	0	0	0	0	0	0	0	0	0	0	0	0	0	0	0.05063	0	0	0	0.05063	0	0.05063	0	0.1519
-6.5442	0	0.05063	0	0.05063	0	0	0	0	0.05063	0	0	0	0	0	0	0	0	0	0	0	0	0	0	0.05063	0	0	0	0	0	0	0	0	0	0	0	0	0	0	0	0	0	0	0	0	0	0	0.05063	0	0.10127
-6.5305	0	0	0	0	0	0	0	0	0	0	0	0	0	0	0	0	0	0	0	0	0	0	0	0	0	0	0	0	0	0	0	0	0	0	0	0	0	0	0	0.05063	0.05063	0	0	0.05063	0.10127	0.1519	0.1519	0	0.05063
-6.5167	0	0	0	0	0	0	0	0	0	0	0	0	0	0	0	0.05063	0	0	0	0	0	0	0	0	0	0	0	0	0	0	0	0	0	0	0	0	0	0	0	0.05063	0.05063	0	0	0.05063	0	0	0.10127	0	0.10127
-6.503	0	0	0.05063	0	0	0	0	0	0	0.05063	0	0	0	0	0	0	0	0	0	0	0	0	0	0	0	0	0	0	0	0	0	0	0	0	0	0	0	0	0	0	0	0	0	0.05063	0	0	0	0.10127	0.1519
-6.4893	0	0	0.05063	0	0	0	0	0	0	0	0	0	0	0	0	0.05063	0	0	0	0	0	0	0	0.05063	0	0	0	0	0	0	0	0	0	0	0	0	0	0	0	0	0	0	0	0	0.05063	0	0.05063	0.05063	0.05063
-6.4756	0	0	0	0.05063	0	0	0	0	0	0.05063	0	0	0	0	0	0	0	0	0	0	0	0	0	0	0	0	0	0	0	0	0	0	0	0	0	0	0	0	0	0	0	0.05063	0.05063	0	0	0	0.1519	0.1519	0.05063
-6.4619	0	0	0	0	0	0	0	0	0	0	0	0	0.05063	0	0	0	0	0	0	0	0	0	0	0	0	0	0	0	0	0	0	0	0	0	0	0	0	0	0	0.05063	0.05063	0	0	0.05063	0.05063	0.05063	0.10127	0.1519	0.1519
-6.4481	0	0	0	0	0	0	0	0	0	0	0	0	0	0	0	0	0	0	0	0	0	0	0	0	0	0	0.05063	0	0	0	0	0	0	0	0	0	0	0	0	0.10127	0	0	0	0	0	0	0.10127	0.05063	0
-6.4344	0	0	0	0.05063	0	0.05063	0	0	0.05063	0	0	0	0	0	0	0	0	0	0	0	0	0	0	0	0	0	0	0	0	0	0	0	0	0	0	0	0	0	0	0	0	0	0	0	0.05063	0	0	0	0.10127
-6.4207	0	0	0	0	0	0	0	0	0	0.05063	0	0	0	0	0	0	0	0	0	0	0	0	0	0	0	0	0	0	0	0	0	0	0	0	0	0	0	0	0	0	0	0	0.20253	0.10127	0.10127	0	0.05063	0.10127	0.1519
-6.407	0	0	0	0	0	0	0	0.05063	0	0	0	0	0	0	0	0	0.05063	0	0	0	0	0	0	0	0	0	0	0	0	0	0	0	0	0	0	0	0	0	0	0	0	0.05063	0	0	0	0	0	0	0
-6.3933	0	0	0	0	0	0	0.05063	0	0	0	0	0	0	0	0	0.05063	0	0	0	0	0	0.05063	0	0	0	0	0	0	0	0	0	0	0	0	0	0	0	0	0	0	0	0	0.05063	0	0	0	0	0.10127	0.1519
-6.3795	0	0	0	0	0	0	0	0.05063	0	0	0	0	0	0	0	0.05063	0.05063	0	0	0	0	0	0	0	0	0	0	0	0	0	0	0	0	0	0	0	0	0	0	0	0	0	0	0	0	0.10127	0	0.10127	0
-6.3658	0	0.05063	0	0	0	0	0	0	0	0	0.05063	0	0	0	0	0	0	0	0	0	0	0	0	0	0	0	0	0	0	0	0	0	0	0	0	0	0	0	0	0	0	0	0	0.05063	0	0.05063	0.10127	0.05063	0.05063
-6.3521	0	0	0	0	0	0	0	0	0	0.05063	0.05063	0	0	0	0	0	0.05063	0	0	0	0	0	0	0	0	0	0	0	0	0	0	0	0	0	0	0.05063	0	0	0	0	0	0	0.05063	0.05063	0	0	0	0.05063	0
-6.3384	0	0	0	0	0.05063	0	0	0	0	0	0	0	0	0	0	0	0	0	0	0	0	0	0	0	0	0	0	0	0	0	0	0	0	0	0	0	0	0	0.05063	0	0	0	0.10127	0	0.05063	0	0	0	0.05063
-6.3247	0	0	0	0.10127	0	0	0	0	0.05063	0	0	0.05063	0	0	0	0	0	0	0	0	0	0	0	0	0	0.05063	0	0	0	0	0	0	0	0	0	0	0	0	0	0	0	0.05063	0	0	0.05063	0.10127	0.1519	0.10127	0
-6.3109	0.05063	0	0	0	0	0	0	0	0	0	0	0	0	0	0	0	0	0	0	0	0	0	0	0	0	0	0	0	0	0	0	0	0	0	0	0	0	0	0	0	0	0	0	0	0.10127	0	0	0.05063	0.05063
-6.2972	0.05063	0	0	0	0	0	0	0	0.05063	0.05063	0	0	0	0.05063	0	0	0	0	0	0	0.10127	0	0	0	0	0	0	0	0	0	0	0	0	0	0	0	0.05063	0	0	0	0.05063	0	0	0.05063	0.10127	0.05063	0.1519	0.1519	0.05063
-6.2835	0	0	0	0.05063	0	0.05063	0	0	0	0	0	0	0	0	0	0	0	0	0	0	0	0	0	0	0	0	0	0	0	0	0	0	0	0	0	0.05063	0	0	0	0	0.1519	0.05063	0	0.10127	0.05063	0.05063	0	0	0.10127
-6.2698	0	0	0	0	0	0	0	0	0	0	0	0	0	0	0	0	0	0	0	0	0	0.05063	0	0	0	0	0	0	0	0	0	0	0	0	0	0	0	0	0	0	0	0	0	0	0	0.05063	0.05063	0	0.05063
-6.2561	0	0	0	0	0	0	0	0	0	0	0	0	0	0.05063	0	0	0	0	0	0	0	0.05063	0	0	0	0	0	0	0	0	0	0	0	0	0	0	0	0	0	0	0.05063	0.05063	0	0	0	0.05063	0.05063	0.10127	0.20253
-6.2423	0	0.05063	0	0	0	0	0	0	0	0	0	0	0	0	0	0	0	0	0	0	0	0	0	0	0	0.05063	0	0	0	0	0	0	0	0	0	0	0	0	0	0	0	0	0	0.05063	0	0.05063	0.20253	0.05063	0.05063
-6.2286	0	0	0	0	0.05063	0	0	0	0	0	0	0	0	0	0	0.05063	0	0	0	0	0	0	0	0	0	0	0	0	0	0	0	0	0	0	0	0	0	0	0	0	0	0.10127	0	0.05063	0	0	0.05063	0	0.10127
-6.2149	0	0	0	0	0	0.05063	0	0.05063	0.05063	0	0	0	0	0	0	0.05063	0	0	0	0	0	0	0	0	0	0	0	0	0	0	0	0	0	0	0	0	0	0	0	0	0	0	0.05063	0	0	0	0.05063	0.05063	0
-6.2012	0	0	0	0	0	0	0	0	0	0	0	0	0	0	0	0	0	0	0	0	0	0	0	0	0	0	0	0	0	0	0	0	0	0	0	0	0	0	0	0	0.05063	0	0	0	0.05063	0	0	0	0
-6.1875	0	0	0	0	0	0	0	0	0	0	0	0	0	0	0	0	0	0	0	0	0	0	0.05063	0	0	0	0	0	0	0	0	0	0	0	0	0	0	0	0	0	0	0	0	0.05063	0	0	0.05063	0	0.20253
-6.1737	0	0	0	0	0	0	0	0	0	0	0	0	0.05063	0.05063	0	0	0	0	0	0	0	0	0	0	0	0	0	0	0	0	0	0	0	0	0	0	0	0	0	0	0	0	0	0.05063	0	0.05063	0	0	0.10127
-6.16	0	0	0	0	0.05063	0	0	0	0	0	0	0	0	0	0.05063	0	0	0	0	0	0	0	0	0	0	0	0	0	0	0	0	0	0	0	0	0	0	0	0	0	0	0	0	0.05063	0	0.05063	0.10127	0	0
-6.1463	0	0	0	0	0	0	0	0	0	0	0	0	0	0	0	0	0	0	0	0	0	0	0	0	0	0	0	0	0	0	0	0	0	0	0	0	0	0	0.05063	0	0	0	0	0.05063	0	0.10127	0	0.05063	0
-6.1326	0	0	0	0	0	0	0.05063	0	0.05063	0	0	0	0	0	0	0	0.05063	0	0	0	0	0	0	0	0	0	0	0	0	0	0	0	0	0	0	0	0	0	0	0	0	0	0	0	0	0	0.05063	0	0.10127
-6.1189	0	0	0	0	0	0	0	0	0	0	0	0.05063	0	0	0	0	0	0	0	0	0.05063	0	0	0	0	0	0	0	0	0	0	0	0	0	0	0.05063	0	0	0	0	0	0.05063	0.05063	0	0.05063	0	0.05063	0.10127	0.1519
-6.1051	0	0	0	0.05063	0	0	0	0	0	0	0	0	0	0	0	0	0	0	0	0	0	0	0	0	0	0	0	0	0	0	0	0	0	0	0	0	0	0	0	0.05063	0.05063	0	0	0.10127	0	0	0.05063	0.05063	0
-6.0914	0	0	0	0.05063	0	0	0	0	0	0.05063	0	0.05063	0	0	0	0	0	0	0	0	0	0.05063	0	0	0	0	0	0	0	0	0	0.05063	0	0	0	0	0	0	0	0	0	0	0.05063	0	0.05063	0.1519	0.10127	0.10127	0.05063
-6.0777	0	0	0	0	0	0	0	0	0	0	0	0	0	0	0	0	0	0	0	0	0	0	0	0	0	0	0.05063	0	0	0	0	0	0	0	0	0	0	0	0	0	0	0.10127	0	0	0	0	0	0.05063	0
-6.064	0	0	0	0	0	0	0	0	0.05063	0	0	0	0	0	0	0	0	0	0.10127	0	0	0	0.05063	0	0	0	0	0	0	0	0	0	0	0	0	0	0	0	0	0.05063	0	0	0	0.05063	0	0.1519	0.05063	0.05063	0
-6.0503	0	0	0	0	0	0	0	0	0	0.05063	0	0	0	0	0	0	0	0	0	0	0	0	0	0	0	0	0	0	0	0	0	0	0	0	0	0	0	0.05063	0	0	0	0.05063	0	0	0.05063	0.05063	0	0.05063	0
-6.0365	0	0.05063	0	0.05063	0	0	0	0	0	0.10127	0	0	0	0	0	0	0	0	0.05063	0	0	0	0	0	0	0	0	0	0.05063	0	0	0	0	0	0	0	0	0	0	0	0	0	0.05063	0.05063	0	0.05063	0.05063	0.10127	0.05063
-6.0228	0	0	0	0	0	0	0	0	0	0.05063	0	0	0	0	0	0	0	0	0	0	0	0	0	0	0	0	0	0	0	0	0.05063	0	0	0	0	0	0	0	0	0	0	0	0	0	0.1519	0	0	0.05063	0.05063
-6.0091	0.05063	0	0	0	0	0	0	0	0	0	0	0	0.05063	0	0	0	0	0	0.05063	0.05063	0	0	0	0	0	0	0	0	0	0	0	0	0	0	0	0	0	0	0	0	0	0	0	0	0	0	0	0	0
-5.9954	0	0	0	0	0	0.05063	0	0.05063	0	0.05063	0	0	0	0	0.10127	0	0	0	0	0	0	0	0.05063	0	0	0	0	0	0	0	0	0	0	0	0	0	0	0	0	0.05063	0	0	0	0	0	0.05063	0.05063	0.05063	0
-5.9817	0	0.05063	0	0	0	0	0.05063	0	0	0	0	0	0	0	0.05063	0	0	0	0	0	0	0	0	0.05063	0	0	0	0	0	0	0	0	0	0	0	0	0	0	0	0	0	0.10127	0	0	0	0	0.05063	0.05063	0.10127
-5.9679	0	0	0	0	0	0	0	0	0	0	0	0	0	0	0	0	0	0	0	0	0	0	0	0	0	0	0	0	0	0	0	0	0	0	0	0	0	0	0	0.05063	0	0.05063	0	0	0	0	0.05063	0.05063	0.10127
-5.9542	0	0	0	0	0	0	0	0.05063	0	0	0	0	0	0	0	0	0	0	0.05063	0	0	0	0	0	0	0	0	0	0	0	0	0	0	0	0	0	0.05063	0	0	0.05063	0.10127	0	0.05063	0	0	0	0.20253	0.05063	0
-5.9405	0	0.05063	0.05063	0.05063	0.05063	0	0	0	0	0	0	0	0	0	0	0	0	0	0	0	0	0	0	0	0	0	0	0	0	0	0	0	0	0	0	0	0	0	0	0	0.05063	0	0.05063	0	0	0	0.05063	0.05063	0.1519
-5.9268	0	0	0	0	0	0	0	0	0	0	0	0	0.05063	0	0	0	0.05063	0	0	0	0	0	0	0	0	0	0	0	0	0	0	0	0	0	0	0	0	0	0	0	0.05063	0	0.05063	0	0.10127	0.05063	0.10127	0.05063	0.10127
-5.9131	0	0	0	0	0	0	0	0	0	0	0	0.05063	0	0	0	0	0	0	0	0	0	0	0.05063	0	0	0	0	0.05063	0	0	0	0	0	0	0	0	0	0	0	0	0	0	0.05063	0	0	0	0.05063	0.1519	0.10127
-5.8993	0	0	0.05063	0	0.05063	0	0	0	0	0.05063	0	0	0	0	0	0	0	0	0	0	0	0	0	0	0	0	0	0	0	0	0	0	0	0	0	0	0	0	0	0.05063	0.05063	0	0	0.05063	0.05063	0	0.10127	0.05063	0.05063
-5.8856	0	0	0	0	0	0	0	0	0	0	0	0	0	0	0	0	0	0	0	0	0	0	0	0	0	0	0	0	0	0	0	0	0	0	0	0	0	0	0	0	0	0	0.05063	0.05063	0	0	0	0.1519	0.05063
-5.8719	0	0	0	0	0.05063	0	0	0	0	0	0	0	0	0	0	0	0	0	0	0	0.05063	0	0	0	0	0	0	0	0	0	0	0	0	0	0	0	0	0	0	0	0	0	0	0	0	0.05063	0	0.05063	0.20253
-5.8582	0	0	0	0	0	0	0	0	0	0	0	0	0	0.05063	0	0	0	0	0	0	0	0	0	0.05063	0	0	0	0	0	0	0	0	0	0	0	0	0	0	0	0	0	0	0	0	0.10127	0	0	0.05063	0
-5.8445	0	0	0	0	0	0.05063	0	0	0	0	0	0	0	0	0	0	0.05063	0	0	0	0	0	0	0	0	0	0.05063	0	0	0	0	0	0	0	0	0	0.05063	0	0.05063	0	0.10127	0.05063	0	0	0	0	0.10127	0.10127	0.05063
-5.8307	0	0	0	0	0	0.05063	0	0	0.05063	0	0	0	0	0	0	0	0	0	0.05063	0	0	0	0	0	0	0	0	0	0	0	0	0	0	0	0	0	0	0	0	0	0	0	0	0	0.05063	0.05063	0.10127	0	0
-5.817	0	0	0	0	0	0	0	0	0.05063	0	0	0	0	0	0	0	0.10127	0	0	0	0	0	0	0	0	0	0	0	0	0	0.05063	0	0	0	0	0	0	0	0	0	0	0.05063	0.05063	0	0	0	0.10127	0.1519	0.10127
-5.8033	0	0	0.05063	0	0	0	0	0.05063	0	0	0	0	0.05063	0.05063	0	0	0	0	0	0	0	0	0	0	0	0	0	0	0	0	0	0	0	0	0	0	0	0	0	0	0	0	0	0	0	0.10127	0.10127	0.10127	0
-5.7896	0	0	0	0	0	0	0	0	0	0	0	0	0	0	0	0	0	0	0	0	0.05063	0	0	0	0	0	0	0	0	0	0	0	0	0	0	0	0	0	0	0	0.05063	0.05063	0.05063	0	0	0.10127	0.05063	0	0.10127
-5.7759	0	0.05063	0	0.05063	0	0	0	0	0	0	0	0	0	0	0	0	0.05063	0	0	0	0	0	0	0	0	0	0	0	0	0	0	0	0	0	0	0	0	0	0	0.05063	0	0	0	0	0	0.05063	0.05063	0.05063	0
-5.7621	0	0	0.05063	0	0	0	0.05063	0	0	0.05063	0	0	0	0	0	0	0	0	0	0	0	0	0	0	0	0	0	0	0	0	0	0	0	0.05063	0	0	0	0.05063	0	0	0	0.05063	0	0.05063	0	0	0.05063	0.05063	0
-5.7484	0	0	0	0	0	0.05063	0	0	0	0	0	0	0	0	0.05063	0	0	0	0	0	0	0	0	0	0	0	0	0	0	0	0	0	0	0	0	0	0	0	0	0.05063	0	0	0.05063	0	0	0.05063	0.05063	0.05063	0.05063
-5.7347	0	0	0	0	0	0	0	0.05063	0	0	0	0	0	0	0	0	0	0	0	0	0.05063	0	0.05063	0	0	0	0	0	0	0	0	0	0	0	0	0	0	0	0	0	0	0	0	0	0	0	0.05063	0.05063	0.05063
-5.721	0	0	0.05063	0	0	0.10127	0	0	0	0.05063	0	0.05063	0	0	0	0	0	0.05063	0	0	0	0	0	0	0	0	0	0	0	0	0	0	0	0	0	0	0	0	0	0	0	0	0.05063	0.05063	0.05063	0.05063	0.05063	0.05063	0.1519
-5.7073	0	0	0	0	0	0.10127	0	0	0	0.05063	0	0	0	0	0	0	0.05063	0	0	0	0	0.05063	0	0	0	0	0	0	0	0	0	0.05063	0	0	0	0	0	0	0	0	0	0	0	0	0.1519	0	0	0	0.10127
-5.6935	0	0	0	0	0	0	0	0	0	0	0	0	0	0	0	0	0	0	0.05063	0	0	0.05063	0	0	0	0	0	0.05063	0	0	0	0	0	0	0	0	0	0	0	0	0	0	0.05063	0	0	0	0	0.3038	0.05063
-5.6798	0	0	0	0	0	0	0	0	0	0	0.05063	0	0	0	0	0.05063	0	0	0	0	0	0	0	0	0	0	0	0	0	0	0	0	0	0	0	0	0	0	0	0	0	0	0	0.05063	0	0.05063	0.10127	0.10127	0
-5.6661	0	0	0	0	0	0	0	0	0	0	0	0	0	0	0	0	0	0	0	0	0	0	0	0	0	0	0	0	0	0	0	0	0	0	0	0	0	0	0	0.05063	0	0	0	0	0	0.05063	0	0.1519	0.05063
-5.6524	0	0	0	0	0	0	0	0	0	0	0	0	0	0.05063	0	0	0	0	0	0	0	0	0	0	0	0	0	0	0	0	0	0	0	0	0	0	0	0	0	0.05063	0	0.05063	0	0	0	0.10127	0.05063	0.05063	0
-5.6386	0	0	0	0	0	0	0	0	0	0	0	0.05063	0	0	0	0	0	0.05063	0	0	0	0	0	0	0	0	0	0	0	0	0	0	0	0	0	0	0	0	0	0	0.05063	0	0	0.05063	0.05063	0	0.05063	0	0.05063
-5.6249	0	0	0	0	0	0.05063	0	0	0	0	0	0	0	0	0.05063	0	0	0	0	0	0	0	0	0	0	0	0	0	0	0	0	0	0	0	0	0	0	0.05063	0	0	0	0	0	0	0.05063	0	0.1519	0.05063	0.05063
-5.6112	0	0.05063	0	0	0	0	0	0	0	0	0	0	0.05063	0	0	0	0	0	0	0	0	0	0	0.05063	0	0	0	0	0	0	0	0	0	0	0	0	0	0	0	0	0	0.05063	0.05063	0	0	0.05063	0	0.10127	0.05063
-5.5975	0	0	0	0	0	0	0	0	0	0	0	0	0	0	0	0	0	0	0	0	0	0	0	0	0	0	0	0	0	0	0	0	0	0	0	0	0	0	0	0	0	0	0.05063	0	0	0	0	0	0.10127
-5.5838	0	0	0	0	0	0	0	0	0	0	0.05063	0	0	0	0	0	0	0	0	0	0	0	0	0	0	0	0	0	0	0	0	0	0	0	0	0	0	0	0	0	0	0.05063	0	0.05063	0.05063	0.10127	0.05063	0.1519	0.1519
-5.57	0	0	0	0	0	0	0.10127	0.05063	0	0	0	0	0	0	0	0	0	0	0	0	0	0	0	0	0	0	0	0	0	0	0	0	0	0	0	0	0	0	0	0	0	0.05063	0.05063	0	0.1519	0	0	0	0
-5.5563	0	0.05063	0	0	0	0	0	0	0	0	0	0	0	0	0	0	0	0	0	0	0	0	0	0	0	0	0	0	0	0	0	0	0	0	0	0	0	0	0	0	0.05063	0	0	0.05063	0.05063	0.05063	0.10127	0.05063	0.10127
-5.5426	0	0	0	0	0	0	0	0	0.05063	0	0	0	0	0	0	0	0	0	0	0	0	0	0	0	0	0	0	0	0	0	0	0	0	0	0	0	0	0	0	0	0	0	0.05063	0	0	0	0.10127	0.05063	0.05063
-5.5289	0	0	0	0	0	0	0	0.05063	0	0	0	0	0	0	0	0	0	0	0	0	0	0	0	0	0	0	0	0	0	0	0	0	0	0	0	0	0	0	0	0	0	0	0	0	0	0	0.05063	0	0.10127
-5.5152	0	0	0	0.05063	0	0	0	0	0	0	0	0	0	0	0	0	0	0	0	0	0	0	0	0	0	0	0.05063	0	0	0	0	0	0	0	0	0	0	0	0	0	0	0	0	0.05063	0	0.05063	0.05063	0.10127	0.1519
-5.5014	0	0	0	0	0	0	0	0	0	0	0	0	0	0	0	0	0.05063	0	0	0	0	0	0	0	0	0	0	0	0	0	0	0	0	0	0	0	0	0	0	0	0.05063	0	0.10127	0	0	0	0.10127	0.20253	0.05063
-5.4877	0	0	0	0	0	0	0	0	0	0	0	0	0	0	0	0	0	0	0	0	0	0	0	0	0	0	0	0	0	0	0	0	0	0	0	0	0	0	0	0	0.05063	0.05063	0	0	0	0.05063	0.05063	0	0.05063
-5.474	0	0	0	0	0	0	0	0	0	0	0	0	0	0	0.05063	0	0	0	0	0	0	0	0	0	0	0	0	0	0	0	0	0.05063	0.05063	0	0	0	0	0	0	0	0	0	0	0	0	0	0.05063	0.10127	0.05063
-5.4603	0	0	0	0	0.05063	0	0	0	0	0	0	0	0	0	0.05063	0	0	0	0	0	0	0	0	0	0	0	0	0	0	0	0	0	0	0	0	0	0	0.05063	0	0	0	0	0	0	0	0.05063	0	0.10127	0
-5.4466	0	0	0.05063	0	0	0	0	0	0	0	0	0	0	0	0	0	0	0	0	0	0	0	0	0	0	0	0	0	0	0	0	0	0	0	0	0	0	0	0	0	0	0	0	0	0	0	0	0.05063	0.10127
-5.4328	0	0	0	0	0	0	0	0	0	0	0	0	0	0	0	0	0	0	0	0	0	0	0	0	0	0	0	0	0	0	0	0	0	0	0	0	0	0	0	0	0	0	0	0	0	0	0	0.05063	0.25316
-5.4191	0	0	0.05063	0	0	0	0	0	0	0	0	0	0	0	0	0	0	0	0	0	0	0	0	0	0	0	0	0	0	0	0	0	0	0	0	0	0	0	0	0	0.05063	0.05063	0	0	0.05063	0.05063	0.05063	0.10127	0.05063
-5.4054	0	0	0	0	0	0.05063	0	0	0	0	0	0	0	0	0	0	0	0	0	0	0	0	0	0	0	0	0	0	0	0	0	0	0	0.05063	0	0	0	0	0	0	0.05063	0	0.05063	0	0	0.05063	0	0.10127	0.05063
-5.3917	0	0	0	0	0	0	0	0.05063	0	0	0	0	0	0	0	0	0	0	0.05063	0	0	0	0	0	0	0	0	0	0	0	0	0	0	0	0	0	0	0	0	0.05063	0.05063	0	0	0	0	0	0	0.10127	0
-5.378	0	0	0	0	0	0	0	0	0	0	0	0	0	0	0	0	0	0	0	0	0	0	0	0	0	0	0	0	0	0	0	0	0	0	0	0	0	0	0.05063	0	0.05063	0.05063	0.05063	0	0	0.05063	0	0.05063	0.05063
-5.3642	0	0	0	0	0	0	0	0	0	0	0.05063	0	0	0	0	0	0	0	0.05063	0	0.05063	0	0	0	0	0	0	0	0	0	0	0	0	0	0	0	0	0	0	0	0	0.10127	0	0	0	0.10127	0.05063	0.05063	0.05063
-5.3505	0	0	0	0	0	0	0	0	0	0	0	0	0.05063	0	0.05063	0	0	0	0	0	0	0	0	0	0.05063	0	0	0	0	0	0	0.05063	0	0	0	0	0	0	0	0	0	0	0	0.05063	0	0.10127	0.10127	0.1519	0.20253
-5.3368	0	0.05063	0	0	0	0	0.05063	0	0	0	0	0	0	0	0	0	0	0	0.05063	0	0	0	0	0	0	0	0	0	0	0	0	0	0	0	0	0	0	0	0	0	0	0	0	0.05063	0	0.05063	0	0.05063	0.1519
-5.3231	0	0	0	0	0	0	0	0	0	0	0.05063	0	0.05063	0	0	0.05063	0	0	0	0	0	0	0	0	0	0	0	0	0	0	0	0	0	0.05063	0	0	0	0	0.05063	0	0.05063	0	0	0.05063	0.05063	0	0.10127	0.10127	0.10127
-5.3094	0	0	0.05063	0	0	0	0	0	0.05063	0	0	0	0	0	0	0	0	0	0.05063	0	0.05063	0	0	0	0	0	0	0	0	0	0	0	0	0	0	0	0	0	0	0	0.05063	0	0.10127	0	0.05063	0	0.05063	0	0
-5.2956	0	0	0	0	0	0	0	0	0	0	0	0.05063	0	0.05063	0	0	0	0	0	0	0	0	0	0	0	0	0	0	0	0	0	0	0	0	0	0	0	0	0	0.05063	0	0.05063	0	0.05063	0	0	0	0.05063	0.10127
-5.2819	0	0	0	0	0	0.05063	0	0.05063	0	0	0	0	0	0	0	0	0	0	0	0	0	0	0	0	0	0	0	0	0	0	0	0	0	0	0	0	0	0	0	0	0	0.05063	0.05063	0.05063	0	0	0	0.1519	0.05063
-5.2682	0	0	0	0.10127	0	0	0	0	0	0	0	0	0	0	0	0	0	0	0	0	0	0	0	0	0	0	0	0	0	0	0	0	0	0	0	0	0.05063	0	0	0	0	0	0	0	0	0	0.05063	0.05063	0.05063
-5.2545	0	0	0	0	0.05063	0	0	0	0	0	0	0	0	0	0	0	0	0	0	0	0	0	0	0	0.05063	0	0	0	0	0	0	0	0	0	0	0	0	0	0	0	0	0.05063	0.10127	0	0	0.10127	0.10127	0	0.10127
-5.2408	0	0	0	0	0	0	0	0	0	0	0	0	0	0	0.05063	0	0	0	0	0	0	0	0	0.05063	0	0	0	0	0	0	0	0	0	0	0	0	0	0	0	0	0	0	0	0.05063	0.05063	0	0.1519	0.10127	0.20253
-5.227	0	0	0	0	0	0	0	0	0	0	0	0	0	0.05063	0	0	0	0	0	0	0	0	0	0	0	0	0.05063	0	0	0	0	0	0	0	0	0	0	0	0	0	0	0	0	0	0	0.05063	0.10127	0	0.05063
-5.2133	0	0.05063	0	0	0	0.05063	0	0	0	0	0	0	0	0	0	0	0.05063	0	0	0	0	0	0	0	0	0	0	0	0	0	0	0	0	0	0	0	0	0	0	0	0	0	0.05063	0	0	0	0.05063	0.1519	0.05063
-5.1996	0	0	0	0	0	0	0	0	0	0	0	0	0	0	0	0	0	0	0	0	0	0	0	0	0	0	0.05063	0	0	0	0	0	0	0	0	0	0	0	0	0	0.05063	0	0	0.05063	0	0	0	0.05063	0.05063
-5.1859	0	0	0	0	0	0	0	0	0	0	0	0	0	0	0	0	0	0	0	0	0	0	0	0	0	0	0	0	0	0	0	0	0	0	0	0	0	0	0	0	0	0	0	0	0.05063	0	0	0.1519	0
-5.1722	0	0	0	0	0	0	0.05063	0.05063	0	0	0	0.05063	0	0	0	0	0	0	0	0	0	0	0	0	0	0	0	0	0	0	0	0	0	0	0	0	0	0	0	0	0.05063	0	0	0	0.05063	0	0	0.05063	0.1519
-5.1584	0	0	0	0	0.05063	0	0	0	0.05063	0	0	0.05063	0	0	0	0.05063	0	0	0	0.05063	0	0	0	0	0	0	0	0	0	0.05063	0	0	0	0	0	0	0	0	0	0	0	0	0.05063	0.05063	0.05063	0	0.10127	0.05063	0.05063
-5.1447	0	0	0	0	0	0	0	0	0.05063	0	0	0	0	0	0	0	0	0	0	0	0	0	0	0	0	0	0	0	0	0	0	0	0	0	0	0	0	0	0	0	0	0	0	0	0.10127	0.05063	0.10127	0.05063	0.10127
-5.131	0	0	0	0	0	0	0.05063	0	0	0	0	0	0	0	0	0	0	0	0	0	0.05063	0.05063	0	0	0	0	0	0	0	0	0	0	0	0	0	0	0	0	0	0	0.05063	0	0.05063	0	0.10127	0.05063	0.10127	0.05063	0.05063
-5.1173	0	0	0	0	0	0.05063	0	0	0	0	0	0	0	0	0	0	0	0.05063	0	0	0	0.05063	0	0	0	0	0	0	0	0	0	0	0	0	0	0	0	0.05063	0	0	0	0	0	0.05063	0	0	0	0.10127	0.10127
-5.1036	0	0	0	0	0	0	0	0	0	0	0	0	0.05063	0	0	0.05063	0	0	0	0	0	0	0	0	0	0	0	0	0	0	0	0	0	0	0	0	0	0	0	0	0	0	0	0.10127	0	0	0.05063	0.10127	0.10127
-5.0898	0	0	0	0	0	0	0	0	0	0	0	0	0	0	0	0	0	0	0	0	0	0	0	0.05063	0	0	0	0	0.05063	0	0	0	0	0	0	0	0	0	0	0.05063	0	0	0	0	0.10127	0	0	0.05063	0
-5.0761	0	0.05063	0	0	0	0	0	0	0	0	0	0	0	0	0	0	0.05063	0	0	0	0	0	0	0	0	0	0	0	0	0.05063	0	0	0	0	0	0	0	0	0	0	0.05063	0	0	0.05063	0	0.05063	0.05063	0	0.1519
-5.0624	0	0	0	0	0	0	0	0	0	0	0	0.05063	0	0	0	0	0	0	0	0	0	0	0	0	0	0	0	0	0	0	0	0	0	0	0	0	0.05063	0	0	0	0.05063	0	0.05063	0	0	0	0.20253	0.05063	0.05063
-5.0487	0	0	0	0	0	0.05063	0	0.05063	0	0	0	0	0	0	0	0	0	0.05063	0	0	0.05063	0	0	0	0	0	0	0	0	0	0	0	0	0	0	0	0	0	0.05063	0.10127	0.05063	0	0.05063	0.05063	0.05063	0	0.10127	0.10127	0.10127
-5.035	0	0	0	0	0	0	0	0	0.05063	0	0	0	0	0	0	0	0.05063	0	0	0.05063	0.05063	0	0	0	0	0	0	0	0	0	0	0	0	0	0	0	0	0	0	0	0	0	0	0	0.05063	0.05063	0	0	0
-5.0212	0	0	0	0	0	0	0	0	0	0	0	0	0	0	0	0	0	0	0	0	0	0	0	0	0	0	0	0	0	0	0	0	0	0	0	0	0	0	0	0	0	0	0.05063	0.05063	0.05063	0.05063	0	0.05063	0.10127
-5.0075	0	0	0	0.05063	0	0	0	0	0	0	0.05063	0	0	0	0	0.05063	0	0	0	0	0	0	0	0	0	0	0	0	0	0	0	0	0	0	0	0	0	0	0	0	0	0.05063	0.05063	0	0.10127	0.05063	0.10127	0.1519	0.1519
-4.9938	0	0	0	0	0	0	0	0	0	0	0.05063	0	0	0	0	0	0	0.05063	0	0	0	0	0	0	0	0.05063	0	0	0	0	0	0	0	0	0	0	0	0	0	0	0	0	0.10127	0	0.05063	0.05063	0.05063	0	0.1519
-4.9801	0	0	0	0	0	0	0	0	0.05063	0	0	0	0	0	0	0	0	0	0	0	0.05063	0	0	0	0	0	0	0	0	0	0	0	0	0	0	0	0	0	0	0	0.10127	0	0	0	0	0	0.05063	0.10127	0.1519
-4.9664	0	0	0	0.05063	0	0	0	0	0	0	0	0.05063	0	0	0.05063	0	0.05063	0	0	0	0	0	0	0	0	0	0	0	0	0	0	0	0	0.05063	0	0	0.10127	0	0	0	0	0	0.05063	0	0	0.05063	0.10127	0	0.10127
-4.9526	0	0	0	0	0	0	0	0	0	0	0	0	0	0	0	0	0	0	0	0	0	0	0	0	0	0	0	0	0	0	0	0	0	0	0	0	0	0	0	0	0	0.05063	0	0	0	0.05063	0	0.05063	0.05063
-4.9389	0	0	0	0	0	0	0	0	0	0	0.05063	0	0	0	0	0	0	0	0	0	0	0	0.05063	0	0	0	0	0	0	0	0	0	0	0	0	0	0	0	0	0	0	0	0.05063	0	0	0	0	0.05063	0.20253
-4.9252	0	0	0	0.05063	0	0	0	0	0	0	0	0	0	0	0	0	0	0	0	0	0.05063	0	0	0	0	0	0	0	0	0	0	0	0	0	0	0	0	0	0	0	0	0.10127	0	0	0.05063	0	0.05063	0.05063	0.10127
-4.9115	0	0	0	0	0	0	0	0	0	0	0	0	0	0	0	0	0.05063	0.05063	0	0	0	0	0	0	0	0	0	0	0	0	0	0	0	0	0	0	0.05063	0.05063	0	0	0	0.05063	0	0	0	0	0.05063	0.05063	0.05063
-4.8978	0.05063	0	0	0	0	0	0	0	0	0	0	0	0	0	0	0	0	0	0	0	0	0	0	0	0	0	0	0	0	0	0	0	0	0	0	0	0	0.05063	0	0	0	0	0	0	0	0.05063	0.05063	0	0.1519
-4.884	0	0	0	0	0	0	0	0	0	0	0	0.05063	0.05063	0	0	0	0	0.05063	0	0	0	0	0	0	0	0	0	0	0	0	0	0	0	0	0	0	0	0	0.05063	0	0	0	0	0	0.10127	0.10127	0	0.10127	0.05063
-4.8703	0.05063	0	0	0	0	0	0	0	0	0	0.10127	0	0	0	0	0	0	0.05063	0	0	0	0	0	0	0	0	0.05063	0	0	0	0	0	0	0	0	0	0.05063	0	0	0	0	0	0	0	0.05063	0.05063	0.05063	0.10127	0.05063
-4.8566	0	0	0	0	0.05063	0	0	0	0	0	0	0	0	0	0	0	0	0	0	0	0	0	0	0	0	0	0	0	0	0	0	0	0	0	0	0	0	0	0	0	0	0	0	0.05063	0.05063	0.05063	0.05063	0.05063	0.10127
-4.8429	0	0	0	0	0	0	0.05063	0	0	0	0	0	0	0	0.05063	0	0	0	0	0	0	0	0	0	0	0	0	0	0	0	0	0	0	0	0	0	0	0	0	0	0	0.05063	0	0	0	0.10127	0.05063	0	0.10127
-4.8292	0	0	0	0.05063	0	0	0	0	0.05063	0	0	0	0	0	0	0	0	0	0	0	0	0	0	0	0	0	0	0	0	0	0	0	0	0	0	0	0	0	0	0	0	0.05063	0	0	0.05063	0	0	0	0.05063
-4.8154	0	0	0	0	0	0	0.05063	0	0	0	0	0	0	0	0	0	0	0	0	0	0	0	0	0	0	0	0	0	0	0	0	0	0	0	0	0	0	0	0	0	0.05063	0	0	0.05063	0	0	0.05063	0.25316	0.10127
-4.8017	0	0	0	0	0	0	0	0	0	0	0	0	0	0	0	0	0	0	0	0	0	0	0	0	0	0	0	0	0	0	0	0	0	0	0	0	0	0	0	0	0	0.05063	0.05063	0	0	0.05063	0	0.10127	0.05063
-4.788	0	0.05063	0	0	0	0	0	0	0	0	0	0	0	0.05063	0	0	0	0	0	0	0	0	0	0	0	0	0	0	0	0	0	0	0	0	0	0	0	0	0	0	0	0	0	0.05063	0	0.05063	0.05063	0.10127	0.05063
-4.775	0	0.05063	0	0	0	0	0	0	0.05063	0.05063	0	0.05063	0	0.05063	0	0	0	0	0	0	0	0	0	0	0	0	0	0	0	0	0	0	0	0	0	0	0	0	0.05063	0.05063	0	0	0	0.05063	0.05063	0.05063	0	0	0.05063
-4.761	0	0	0	0	0.10127	0	0	0.05063	0	0	0	0	0	0	0	0	0.05063	0.10127	0	0	0	0	0	0	0	0	0	0	0	0	0	0	0	0	0	0	0	0	0	0	0	0.05063	0.10127	0	0.10127	0.10127	0.10127	0.1519	0.05063
-4.747	0	0	0	0	0	0	0	0	0	0	0	0.05063	0	0	0	0	0	0	0	0	0	0	0	0	0	0	0	0	0	0	0	0	0	0	0	0	0	0	0	0	0	0.05063	0.05063	0	0	0	0.05063	0	0.10127
-4.734	0	0	0	0	0	0	0.05063	0	0	0	0	0	0	0.05063	0	0	0	0	0	0	0	0	0	0	0	0	0	0	0	0	0	0	0	0	0	0	0	0	0	0	0	0	0.05063	0	0	0.05063	0.05063	0.1519	0.10127
-4.72	0	0	0	0	0	0	0.05063	0	0	0	0	0	0.05063	0	0	0	0.05063	0	0	0.05063	0	0	0.05063	0	0	0	0	0	0	0	0	0	0	0	0	0	0	0	0.05063	0	0	0	0	0	0.05063	0	0.20253	0.05063	0.20253
-4.706	0	0	0	0	0	0.05063	0	0	0	0	0	0	0	0	0	0	0	0	0	0	0	0	0.05063	0	0	0	0	0	0.05063	0	0	0	0	0	0	0	0	0	0	0	0	0	0.05063	0.10127	0	0.05063	0.05063	0.05063	0.05063
-4.692	0	0	0	0.05063	0	0	0	0	0	0	0	0	0	0	0	0	0	0	0	0	0	0	0	0	0	0	0	0	0	0	0	0	0	0	0	0	0	0	0	0	0.10127	0	0	0	0	0	0.10127	0	0
-4.679	0	0	0	0.05063	0	0	0	0	0	0	0	0	0	0	0.05063	0	0	0	0	0	0	0	0	0	0	0	0	0	0	0	0	0	0	0	0	0	0	0	0	0	0.05063	0.05063	0	0	0	0.05063	0	0	0.05063
-4.665	0	0.05063	0	0	0.05063	0	0.05063	0	0	0	0	0	0	0	0.05063	0	0	0	0	0	0	0	0	0	0	0	0	0	0	0	0	0	0	0	0	0	0	0	0	0	0.05063	0	0	0	0.1519	0	0.05063	0.05063	0
-4.651	0	0	0	0	0.05063	0	0	0	0	0	0	0	0	0	0	0	0	0	0	0	0	0	0	0	0	0	0	0	0	0	0	0	0	0	0	0	0	0	0	0	0	0	0	0	0	0.10127	0.05063	0.05063	0.05063
-4.638	0	0	0.05063	0	0	0	0	0	0	0	0	0	0	0	0	0	0	0	0	0	0.05063	0	0	0	0	0	0	0	0	0.05063	0	0	0	0	0	0	0	0	0	0	0	0	0.10127	0.05063	0.05063	0	0	0.05063	0.1519
-4.624	0	0	0	0	0	0	0	0	0	0	0	0	0	0	0	0	0	0	0	0	0.05063	0	0	0	0	0	0	0	0	0	0	0	0	0	0	0	0	0	0	0	0	0	0	0	0	0	0.05063	0	0.10127
-4.61	0	0	0	0	0	0	0	0	0	0	0	0	0	0	0	0	0	0	0	0	0	0	0	0	0	0	0	0	0	0	0	0	0	0	0	0	0	0	0	0	0	0.05063	0.10127	0	0	0	0.10127	0.05063	0.05063
-4.596	0	0	0	0.05063	0	0	0	0	0	0	0.05063	0.10127	0.05063	0	0	0	0	0	0	0	0	0	0	0	0	0	0	0	0	0	0	0	0	0	0	0	0	0	0	0	0	0	0	0.05063	0	0	0	0.10127	0.05063
-4.583	0	0	0	0	0	0	0	0	0	0	0	0	0	0	0	0	0	0	0	0	0	0	0	0	0	0	0	0	0	0	0	0	0	0	0	0	0	0	0	0.05063	0.05063	0	0.05063	0	0	0.10127	0	0.05063	0.05063
-4.569	0	0	0.05063	0	0	0	0	0	0	0	0.05063	0	0	0	0	0	0	0	0	0	0	0	0	0	0	0	0	0	0	0	0	0	0	0	0	0	0	0	0	0	0	0	0	0	0.05063	0.05063	0.1519	0.10127	0.05063
-4.555	0	0.05063	0	0.05063	0	0	0	0	0.05063	0	0	0	0	0	0	0	0	0	0	0.05063	0	0	0	0	0	0	0	0	0	0	0	0	0	0	0	0	0	0	0	0	0	0.05063	0	0.05063	0.05063	0	0	0.05063	0.10127
-4.541	0	0	0	0	0	0	0	0	0.05063	0	0	0	0	0	0	0	0	0	0	0	0	0	0	0	0	0	0	0	0	0	0	0	0	0	0	0	0	0	0	0	0	0	0	0	0.10127	0.05063	0.10127	0	0.10127
-4.528	0	0	0	0	0.05063	0	0	0	0	0	0	0	0	0	0	0	0	0	0	0.05063	0	0	0	0	0	0	0	0	0	0.05063	0	0.05063	0	0	0	0	0	0	0	0.05063	0	0	0	0	0	0	0.05063	0.05063	0.1519
-4.514	0	0	0	0	0	0.05063	0	0	0	0	0	0	0	0	0	0	0	0	0	0	0.05063	0	0	0	0	0	0	0	0	0	0	0	0	0	0	0	0	0	0	0	0	0	0	0	0.05063	0.05063	0.05063	0.05063	0
-4.5	0	0	0	0	0.05063	0.05063	0	0	0	0	0.05063	0	0	0	0	0	0	0	0	0	0	0	0	0	0	0	0	0	0.05063	0	0	0	0	0	0	0	0	0	0	0	0	0	0	0	0	0	0	0.05063	0
-4.487	0	0	0	0	0	0	0	0	0	0	0	0	0	0	0	0	0.05063	0	0	0	0	0	0	0	0	0	0.05063	0	0	0	0	0	0	0	0	0	0	0	0	0	0	0	0.05063	0.1519	0	0	0	0	0.05063
-4.473	0	0	0	0	0	0	0	0	0	0	0	0	0.05063	0	0	0	0	0	0	0	0	0	0	0	0	0	0	0	0	0	0	0	0	0	0	0	0	0	0.05063	0	0	0.05063	0.05063	0	0.10127	0	0.10127	0.05063	0.3038
-4.459	0	0	0	0	0	0	0.05063	0	0	0	0	0	0	0.05063	0	0.05063	0	0	0	0	0	0.05063	0	0	0	0	0	0	0	0	0	0	0	0	0	0	0	0	0	0	0	0	0	0	0.05063	0.05063	0.05063	0	0.05063
-4.445	0	0	0	0	0	0	0	0	0.05063	0	0	0	0	0	0	0	0	0	0	0	0	0	0	0	0	0	0	0	0	0	0	0	0	0	0	0	0	0	0	0.05063	0	0	0	0.05063	0	0.05063	0	0.05063	0.10127
-4.432	0	0	0	0	0	0	0	0	0	0	0.05063	0	0	0	0	0	0	0	0.05063	0	0	0	0	0	0	0	0	0	0	0	0	0	0	0	0	0	0	0	0	0.05063	0	0	0.10127	0	0.10127	0	0.10127	0.25316	0.10127
-4.418	0	0	0	0	0	0	0	0	0	0	0	0	0	0	0	0	0	0	0	0	0	0	0	0	0	0	0	0	0	0	0	0	0	0	0	0	0	0	0	0	0.05063	0.05063	0.10127	0.05063	0.10127	0	0	0.1519	0
-4.404	0	0	0	0	0.05063	0	0	0	0	0	0	0	0	0	0.05063	0	0.05063	0	0	0	0	0	0	0	0	0	0	0	0	0	0	0	0	0	0	0	0	0	0	0	0	0	0.05063	0.05063	0.05063	0	0.05063	0.05063	0.05063
-4.391	0	0	0	0	0	0	0	0	0	0	0	0	0	0	0	0	0	0	0.05063	0	0	0	0	0	0	0	0	0	0	0	0	0	0	0	0	0	0	0	0.05063	0	0	0	0	0.05063	0	0	0.05063	0.05063	0
-4.377	0	0.05063	0	0	0	0	0	0	0	0	0	0	0.05063	0	0	0	0	0	0.05063	0	0	0	0	0	0	0	0	0	0	0	0	0	0	0	0	0	0	0	0	0	0	0	0.10127	0	0	0	0.05063	0	0
-4.363	0	0	0	0	0	0.10127	0	0	0	0	0	0	0.05063	0	0	0	0	0	0	0.05063	0	0	0	0	0	0	0	0	0	0	0	0	0	0	0	0	0	0	0	0	0	0	0.05063	0.10127	0	0	0.10127	0	0.05063
-4.349	0	0	0	0	0	0	0	0.05063	0.05063	0.05063	0	0	0	0	0	0.05063	0	0	0	0	0	0	0	0	0	0	0	0	0	0	0	0	0	0	0	0	0	0	0	0	0	0.10127	0	0	0	0.1519	0.10127	0.05063	0
-4.336	0	0	0	0	0	0.05063	0	0	0	0	0	0	0	0	0	0	0	0	0	0	0	0.05063	0	0	0	0	0	0	0	0	0	0	0	0	0	0	0	0	0	0	0	0	0.10127	0.10127	0	0	0.05063	0.05063	0.05063
-4.322	0	0	0	0	0	0	0	0	0	0	0	0	0	0	0	0	0	0	0	0	0	0	0	0	0	0	0	0	0	0	0	0	0	0	0	0	0	0	0	0.05063	0	0	0	0.05063	0.05063	0.05063	0.05063	0.05063	0
-4.308	0	0	0	0	0	0	0	0	0	0	0	0	0	0	0	0	0	0.05063	0	0	0	0.05063	0	0	0	0	0	0	0	0	0	0	0	0	0	0	0	0	0	0	0	0.05063	0	0	0	0	0.05063	0.05063	0.10127
-4.295	0	0	0	0	0	0	0	0	0	0	0	0	0	0	0	0	0	0	0	0	0	0	0	0.05063	0	0	0	0	0	0	0	0	0	0	0	0	0	0	0.05063	0	0.05063	0	0.05063	0	0	0.1519	0	0	0.25316
-4.281	0	0	0	0	0	0	0.05063	0	0	0	0	0	0	0	0	0	0	0	0.05063	0.05063	0	0	0	0	0	0	0	0	0	0	0	0	0	0	0	0	0	0.10127	0	0	0	0	0	0	0	0.1519	0	0.05063	0
-4.267	0	0	0	0	0	0	0.05063	0	0	0	0	0	0	0	0	0	0	0	0	0	0	0	0	0	0	0	0	0	0	0	0	0	0	0	0	0	0	0	0.05063	0	0	0.05063	0.05063	0	0	0	0.05063	0	0.05063
-4.253	0	0	0	0	0	0	0	0	0.05063	0.05063	0	0	0	0	0	0	0	0	0	0	0	0	0	0	0	0	0	0	0	0	0	0	0	0	0	0	0	0	0	0	0	0	0.05063	0	0.10127	0.05063	0	0.05063	0.1519
-4.24	0	0	0	0	0	0	0	0	0.05063	0	0	0	0	0	0	0	0	0	0	0	0	0	0	0	0	0	0.05063	0	0	0	0	0	0	0	0	0	0	0	0	0	0	0	0.10127	0.05063	0.05063	0	0.05063	0	0
-4.226	0	0	0	0	0	0	0	0	0	0	0	0	0	0	0	0	0.05063	0	0	0	0.05063	0	0	0	0	0.05063	0	0	0	0	0	0	0	0	0	0	0	0.05063	0	0	0	0.05063	0	0	0.05063	0	0	0.10127	0.05063
-4.212	0	0	0	0	0	0	0	0.05063	0	0	0	0	0	0	0	0.05063	0	0	0	0	0	0	0	0	0	0	0	0	0	0	0	0	0	0	0	0	0	0	0	0	0	0	0	0.05063	0.10127	0	0	0.05063	0.05063
-4.198	0	0	0	0	0	0	0	0	0	0	0	0	0	0	0	0	0	0.05063	0	0.05063	0	0	0	0	0	0	0	0	0	0	0	0	0	0	0	0	0	0	0	0	0	0.05063	0	0	0	0.05063	0.05063	0	0.10127
-4.185	0	0	0	0	0	0	0	0	0.05063	0	0	0	0	0	0	0	0	0	0	0	0	0	0	0	0	0	0	0	0	0	0	0	0	0	0	0	0	0	0	0	0.05063	0	0	0	0.05063	0	0.05063	0.10127	0.1519
-4.171	0	0	0	0	0	0	0	0	0	0	0.05063	0	0	0	0	0	0	0	0	0	0	0	0	0	0	0	0	0	0	0	0	0	0	0	0	0	0	0	0	0	0	0.10127	0	0	0	0.05063	0	0.10127	0.05063
-4.157	0	0	0	0	0	0	0	0	0	0.05063	0	0	0	0	0	0	0	0	0	0	0	0	0	0	0	0	0	0	0	0	0	0	0	0	0	0	0	0	0	0	0	0.05063	0	0.05063	0	0	0.10127	0	0.10127
-4.144	0	0	0	0	0	0	0	0	0	0	0	0	0	0	0	0	0	0	0	0	0.05063	0	0.05063	0	0	0	0	0	0	0	0	0	0	0	0	0	0	0	0.05063	0	0.05063	0.05063	0	0.05063	0	0.05063	0.10127	0.10127	0.10127
-4.13	0	0	0	0	0	0	0	0	0	0	0	0	0	0	0	0	0	0	0	0	0	0	0	0	0	0	0	0	0	0	0	0	0	0	0	0	0	0.05063	0	0	0	0	0	0.1519	0	0.10127	0	0.05063	0.10127
-4.116	0	0.10127	0	0	0.10127	0	0	0	0	0	0.05063	0	0	0.05063	0	0	0	0	0	0	0.05063	0	0	0	0	0	0	0	0	0	0	0	0	0	0	0	0	0	0	0	0.05063	0	0	0.1519	0.05063	0	0.05063	0.05063	0.10127
-4.102	0	0	0	0	0	0	0	0.05063	0	0.05063	0	0	0.10127	0	0	0	0	0	0	0	0	0	0	0	0	0	0	0	0	0	0	0	0	0	0	0	0	0	0	0	0	0	0	0	0.10127	0	0.05063	0.05063	0
-4.089	0	0	0	0.05063	0	0	0	0	0	0	0	0	0	0	0	0	0	0	0	0	0	0	0	0	0	0	0	0	0	0	0	0	0	0	0	0	0	0	0	0	0	0.05063	0	0	0	0	0	0	0
-4.075	0	0	0	0	0	0	0.05063	0	0	0	0	0	0	0	0	0	0.05063	0	0	0	0	0	0	0	0	0	0	0	0	0	0	0	0	0	0	0	0	0	0	0	0.05063	0	0	0.10127	0	0	0.1519	0.05063	0.05063
-4.061	0	0.05063	0	0	0	0	0	0	0	0	0	0	0	0	0	0	0	0	0	0	0	0	0.05063	0	0	0	0	0	0	0	0	0	0	0	0	0	0	0	0	0	0	0	0	0	0	0	0	0.20253	0.1519
-4.048	0	0	0.05063	0	0	0	0	0	0	0.05063	0	0	0	0	0	0	0	0	0	0	0	0	0	0	0	0	0	0	0	0	0	0	0	0	0	0	0	0	0	0	0.10127	0	0.05063	0	0.10127	0	0.05063	0.10127	0.05063
-4.034	0	0	0	0.05063	0.05063	0	0	0	0	0	0.05063	0	0	0	0	0	0	0	0	0	0	0	0	0	0	0	0	0	0	0	0	0	0	0	0	0	0.05063	0	0	0	0	0	0.05063	0	0	0.05063	0	0.10127	0.10127
-4.02	0	0	0	0	0	0	0	0	0	0	0	0	0	0	0	0	0	0	0	0	0	0	0	0	0	0	0	0	0	0	0	0	0	0	0	0	0	0	0	0	0	0	0	0	0.10127	0.05063	0.05063	0.10127	0.05063
-4.006	0	0.05063	0	0	0	0	0	0	0	0	0.05063	0	0	0	0	0	0	0	0	0.05063	0	0	0	0	0	0	0	0	0	0	0	0	0	0	0	0	0	0	0	0	0	0.05063	0	0.05063	0	0	0.05063	0	0.1519
-3.993	0.05063	0	0	0	0	0	0	0	0	0.05063	0	0	0	0	0	0	0.05063	0	0	0	0	0	0	0	0	0	0	0	0	0	0	0	0.05063	0	0	0	0	0	0	0	0.05063	0	0.10127	0.10127	0.05063	0	0.05063	0.1519	0.1519
-3.979	0	0	0	0	0	0	0	0.05063	0	0.05063	0	0	0	0	0	0	0	0.05063	0	0	0	0	0	0	0	0	0	0	0	0	0	0	0	0	0	0	0	0	0	0	0	0	0	0	0	0.05063	0	0.10127	0.1519
-3.965	0	0	0	0	0	0	0	0	0	0.05063	0	0.05063	0	0	0	0	0	0	0	0	0	0	0	0	0	0	0	0	0	0	0	0	0	0	0	0	0	0	0.05063	0	0	0	0.05063	0.05063	0	0	0.10127	0.05063	0.05063
-3.952	0	0	0	0	0	0	0	0.05063	0	0	0	0	0	0	0	0	0	0	0	0	0	0	0	0	0	0	0	0	0	0	0	0	0	0	0	0	0	0	0	0	0	0	0	0.05063	0	0	0	0.05063	0
-3.938	0	0	0	0	0	0	0	0	0	0	0	0	0	0	0	0	0	0	0	0	0.05063	0	0	0	0	0	0	0	0	0	0	0	0	0	0	0	0	0	0	0	0	0	0.05063	0	0.05063	0.05063	0	0.10127	0
-3.924	0	0	0	0	0	0	0	0	0	0	0	0	0	0	0	0	0.05063	0	0	0.05063	0	0	0	0	0	0	0	0.05063	0	0	0	0	0	0	0	0	0	0	0	0	0	0	0.05063	0.05063	0	0.05063	0.05063	0.05063	0.1519
-3.91	0	0	0	0	0	0.05063	0	0	0	0	0	0	0	0	0	0.05063	0	0	0	0	0	0	0	0	0	0	0	0	0	0	0	0	0	0	0	0	0	0	0	0	0	0.05063	0	0	0	0.05063	0	0.1519	0
-3.897	0	0	0	0	0	0	0.05063	0	0.10127	0	0	0	0	0	0	0	0	0	0	0	0	0	0	0	0	0	0	0	0	0	0	0	0	0	0	0	0	0	0	0	0	0.05063	0	0	0	0.05063	0.05063	0	0.05063
-3.883	0	0	0	0	0	0	0	0	0.05063	0	0	0	0	0	0	0	0	0	0	0	0	0.05063	0	0	0	0	0	0	0	0	0	0	0	0	0	0	0	0	0	0	0.05063	0	0	0	0.10127	0.05063	0	0.10127	0.10127
-3.869	0	0	0.05063	0	0	0	0	0	0	0	0	0	0	0.05063	0	0	0	0	0	0	0.05063	0	0	0	0	0	0	0	0	0	0	0	0	0	0	0	0	0	0	0.05063	0	0	0.05063	0.05063	0.10127	0	0.1519	0	0
-3.855	0	0	0	0	0	0	0.05063	0	0.05063	0	0	0	0	0	0	0	0	0	0	0	0	0.05063	0	0	0	0	0	0	0	0	0	0	0	0	0	0.05063	0	0	0	0.05063	0	0	0	0	0	0.05063	0.05063	0.20253	0.05063
-3.842	0	0	0	0	0	0	0	0	0	0	0	0.05063	0	0	0	0	0	0.05063	0	0	0	0	0	0	0	0	0	0	0	0	0	0	0	0	0	0	0	0	0	0	0	0	0	0.05063	0	0	0.05063	0.05063	0.20253
-3.828	0	0	0	0	0	0	0	0	0	0	0	0	0	0	0.05063	0	0	0	0	0	0	0	0	0	0	0	0	0.05063	0	0	0	0	0	0	0	0	0	0	0	0	0	0	0	0.05063	0.05063	0.05063	0.05063	0.10127	0.05063
-3.814	0	0	0	0	0	0	0	0	0	0	0	0.10127	0	0	0	0	0	0.05063	0	0	0	0	0	0	0	0	0	0	0	0	0	0	0	0	0	0	0	0	0.05063	0	0	0	0	0.05063	0.10127	0.05063	0.10127	0.1519	0
-3.801	0	0	0	0	0	0	0	0	0.05063	0	0	0	0	0.05063	0	0	0	0	0	0	0.05063	0	0	0	0	0	0	0	0	0	0	0	0	0	0	0	0	0	0	0	0	0	0	0.10127	0.05063	0.05063	0	0.10127	0
-3.787	0	0	0.05063	0	0	0	0	0	0	0.05063	0.05063	0	0	0	0	0	0	0	0	0	0	0.05063	0	0	0	0	0	0	0	0	0	0	0	0	0	0	0	0	0.10127	0	0	0	0	0.05063	0	0.05063	0.10127	0.10127	0
-3.773	0	0	0	0	0	0	0	0	0	0	0	0	0	0	0	0	0	0	0	0	0	0	0	0	0	0	0	0	0	0	0	0	0	0	0	0	0	0	0	0	0	0.05063	0.10127	0.05063	0	0	0	0	0
-3.759	0	0	0	0	0	0	0	0	0.05063	0	0	0	0	0	0	0	0	0	0	0	0	0	0	0	0	0	0	0.05063	0	0	0	0	0	0	0	0	0	0	0	0	0	0	0.05063	0.1519	0.05063	0	0.10127	0	0.1519
-3.746	0	0	0.05063	0	0	0.05063	0.05063	0	0	0	0	0.05063	0	0	0	0	0	0	0	0	0	0.05063	0	0	0	0	0	0	0	0	0	0	0	0	0	0	0	0.05063	0	0.05063	0	0.05063	0	0.10127	0	0.05063	0.10127	0.05063	0
-3.732	0	0	0	0	0	0	0	0	0	0	0	0	0	0	0	0.05063	0	0	0	0	0	0	0	0	0	0	0	0	0	0	0	0	0	0	0	0	0	0	0	0.05063	0	0	0	0	0	0	0.05063	0.05063	0
-3.718	0	0	0	0	0	0	0	0.05063	0.05063	0	0	0	0	0	0	0	0	0	0	0	0	0	0	0	0	0	0	0	0	0	0	0	0	0	0	0	0	0	0	0	0	0.05063	0	0	0.05063	0.05063	0	0.1519	0
-3.705	0	0	0	0	0	0	0	0.05063	0	0	0	0	0	0	0	0	0	0	0	0	0	0	0	0	0	0	0	0	0	0	0	0	0	0	0	0	0	0	0	0	0.05063	0	0	0	0.05063	0	0.05063	0.1519	0.05063
-3.691	0	0	0	0	0	0	0.05063	0.05063	0	0	0	0	0	0	0	0	0	0	0	0	0	0	0	0	0	0	0	0	0	0	0	0	0	0	0	0	0	0	0	0	0	0	0	0	0.05063	0.05063	0.05063	0.05063	0.05063
-3.677	0	0	0	0	0	0	0	0.05063	0	0	0	0	0	0	0	0	0	0.05063	0	0	0.05063	0	0	0	0.05063	0	0	0	0	0	0	0	0	0	0	0.05063	0	0	0	0	0.05063	0	0	0.05063	0.05063	0	0	0.05063	0
-3.663	0.10127	0	0	0	0	0	0	0	0	0	0	0	0	0	0	0.05063	0	0	0	0	0	0	0	0.05063	0	0	0	0	0	0	0	0	0	0	0	0	0	0	0	0	0	0	0.05063	0	0	0	0.10127	0.1519	0
-3.65	0	0	0	0	0	0	0	0	0	0	0	0	0	0	0	0	0	0	0.05063	0	0	0	0	0	0	0	0	0	0	0	0	0	0	0	0	0	0	0	0.05063	0	0	0.05063	0	0.05063	0	0	0	0.10127	0.10127
-3.636	0	0	0	0	0	0.05063	0	0	0	0	0	0.05063	0	0	0	0	0	0	0	0	0	0	0	0	0	0	0	0	0	0	0	0	0	0	0	0	0	0	0	0	0	0.05063	0	0.10127	0	0.05063	0	0.20253	0.05063
-3.622	0	0	0	0	0	0	0.05063	0	0	0	0	0	0	0	0	0	0	0	0	0	0	0	0	0	0	0	0	0	0	0	0	0	0	0	0	0	0	0	0	0	0	0	0	0	0	0.05063	0	0.05063	0.10127
-3.609	0	0	0	0	0	0	0	0	0	0	0	0	0	0	0	0	0	0	0	0	0.05063	0	0	0	0	0	0	0	0	0	0	0	0	0	0	0.05063	0	0	0	0	0	0	0.05063	0.05063	0	0.05063	0	0	0.05063
-3.595	0.05063	0	0	0	0	0	0	0	0	0	0	0	0	0.05063	0	0	0	0.05063	0	0	0	0	0	0	0	0	0	0	0	0	0	0	0	0	0	0	0	0	0	0	0	0.10127	0.05063	0	0	0.05063	0.05063	0	0.05063
-3.581	0	0	0	0	0	0	0	0	0	0	0	0	0	0.05063	0	0	0	0	0	0	0	0	0	0	0	0	0	0	0	0	0	0	0	0	0	0	0	0.05063	0	0	0	0	0.05063	0	0.05063	0.10127	0.05063	0.10127	0.05063
-3.567	0	0.05063	0	0.05063	0	0	0	0	0	0	0	0	0	0	0.05063	0	0	0	0	0	0.05063	0	0	0	0	0	0	0	0	0	0	0	0	0	0.05063	0	0	0	0	0.05063	0	0.10127	0	0	0	0.10127	0	0.10127	0.10127
-3.554	0	0	0.05063	0	0	0	0.05063	0	0	0	0	0	0	0	0	0.05063	0	0	0.05063	0	0.05063	0	0	0	0	0	0	0	0	0	0	0	0	0	0	0	0	0	0	0	0	0	0	0	0.05063	0	0.1519	0.05063	0.05063
-3.54	0	0	0	0	0	0.05063	0	0	0	0	0	0.05063	0	0	0	0.10127	0	0	0	0	0	0	0	0	0	0	0	0	0	0	0	0	0	0	0	0	0	0	0	0	0	0	0.10127	0	0	0	0	0.1519	0.05063
-3.526	0	0	0	0	0	0	0	0	0	0	0	0	0	0	0	0	0	0	0	0	0	0	0	0	0	0	0	0	0	0	0	0	0	0	0	0	0	0	0	0.05063	0	0	0	0	0	0	0.05063	0.05063	0.05063
-3.512	0	0	0	0	0	0	0	0	0	0	0	0	0	0	0	0	0	0	0	0	0	0	0	0	0	0	0	0	0	0	0	0	0	0	0	0	0.05063	0	0	0	0	0.05063	0.05063	0	0.10127	0.05063	0	0.1519	0.1519
-3.499	0	0	0	0	0	0	0	0	0.05063	0	0	0.05063	0	0	0	0.05063	0	0	0	0	0	0	0	0	0	0	0	0	0	0	0	0	0	0	0	0	0	0	0	0	0	0	0	0.05063	0	0.10127	0.10127	0.1519	0.10127
-3.485	0	0	0	0	0.05063	0	0	0.05063	0	0	0	0	0	0	0	0	0	0	0	0.05063	0	0	0	0	0	0	0	0	0	0	0	0	0	0	0	0	0	0	0	0	0	0.05063	0	0	0.05063	0	0.05063	0.10127	0.10127
-3.471	0	0	0	0	0	0.05063	0	0	0	0	0	0	0	0	0.05063	0	0	0	0	0	0	0	0	0	0	0	0	0.05063	0	0	0	0	0	0	0	0	0	0	0	0.05063	0	0	0	0.10127	0.05063	0	0	0.05063	0.10127
-3.458	0	0	0	0	0	0	0.05063	0	0	0	0	0	0	0	0	0	0.05063	0	0	0	0	0	0	0	0	0	0	0	0	0	0	0	0	0	0	0	0	0	0	0	0	0	0	0	0	0.05063	0.05063	0	0.1519
-3.444	0	0	0.05063	0	0.05063	0	0.05063	0	0	0	0	0	0.05063	0	0	0	0	0	0	0	0	0	0	0	0	0	0	0	0	0	0	0.05063	0	0	0	0	0	0	0	0	0	0	0	0.05063	0.05063	0.05063	0	0.10127	0.3038
-3.43	0	0	0	0	0	0	0	0	0.10127	0	0	0	0.10127	0	0	0	0	0	0	0	0	0	0	0	0	0	0	0	0	0.05063	0	0	0	0	0	0	0	0	0	0.05063	0.05063	0	0	0	0	0.05063	0	0.10127	0.10127
-3.416	0	0.05063	0	0	0	0	0	0	0	0	0	0	0	0	0.05063	0	0	0.05063	0.05063	0	0	0	0	0	0	0	0	0	0	0	0	0	0	0	0	0	0	0.05063	0	0	0.05063	0	0	0	0.05063	0	0.1519	0	0.10127
-3.403	0	0	0.05063	0	0	0	0	0	0.05063	0	0	0	0	0	0	0	0	0	0	0	0	0	0	0	0.05063	0	0	0	0	0	0	0	0	0	0	0	0	0	0	0	0	0	0	0.05063	0	0	0	0.10127	0.25316
-3.389	0	0	0	0	0	0	0.05063	0	0	0	0	0	0	0	0	0	0	0.05063	0	0	0	0	0	0.05063	0.05063	0	0	0	0	0.05063	0	0	0	0	0	0	0	0	0	0	0	0	0	0.10127	0	0	0.05063	0	0.10127
-3.375	0	0	0	0	0	0	0	0	0	0	0	0	0	0	0.05063	0.05063	0	0	0.05063	0	0	0	0	0	0	0	0	0	0	0	0	0	0	0	0	0	0	0	0	0	0	0	0.05063	0.05063	0	0.05063	0	0	0.10127
-3.362	0	0	0	0	0	0	0	0	0	0	0	0	0	0	0	0	0	0	0	0	0	0	0	0	0	0	0	0	0	0	0	0	0	0	0	0	0	0	0	0	0	0	0	0	0	0	0	0	0.05063
-3.348	0	0	0	0	0.05063	0	0	0	0	0	0	0	0	0	0	0	0	0	0	0	0	0	0	0	0	0	0	0	0	0	0	0	0	0	0	0	0	0	0	0	0	0.05063	0	0.05063	0	0	0.10127	0.05063	0
-3.334	0	0	0	0	0	0	0	0	0	0.05063	0	0	0	0	0	0	0	0	0	0	0	0	0	0	0	0	0	0	0	0	0	0	0	0	0	0	0	0	0.05063	0	0	0	0	0	0.05063	0	0.05063	0.10127	0.05063
-3.32	0	0	0	0	0	0	0	0	0	0	0	0	0	0	0	0	0	0	0	0	0	0	0	0	0	0	0	0	0	0	0	0	0	0	0	0	0	0	0	0	0	0	0.05063	0.05063	0	0.10127	0	0.10127	0.1519
-3.307	0	0	0	0	0	0	0	0	0	0	0	0	0	0	0	0	0	0	0	0	0.05063	0	0	0	0	0	0	0	0	0	0	0	0	0	0	0	0	0	0	0	0.05063	0	0	0.10127	0.20253	0.05063	0.05063	0.1519	0
-3.293	0	0.05063	0	0	0.05063	0	0	0	0	0.05063	0	0	0	0.05063	0.05063	0	0	0	0	0	0.05063	0	0	0	0	0	0	0	0	0	0	0	0	0	0	0	0	0	0	0	0	0	0	0	0.10127	0.05063	0	0	0.05063
-3.279	0	0	0	0	0	0.05063	0	0	0	0	0	0	0	0.10127	0	0	0	0	0	0	0	0	0	0	0	0	0	0	0	0	0	0	0	0	0.05063	0	0	0	0	0	0	0	0.05063	0	0.05063	0.05063	0	0.05063	0.05063
-3.265	0	0.05063	0	0	0.05063	0	0.05063	0	0	0.05063	0	0	0.05063	0	0.05063	0	0	0	0	0.05063	0	0	0	0	0	0	0	0	0	0	0	0	0	0	0	0	0	0	0	0	0	0	0	0	0.05063	0	0	0	0.05063
-3.252	0	0	0.05063	0	0	0	0	0	0	0	0	0	0	0	0	0	0	0.10127	0.05063	0	0	0	0	0	0	0	0	0	0.05063	0	0	0	0	0	0	0	0	0	0	0	0	0	0	0	0.05063	0.05063	0	0.05063	0
-3.238	0	0	0	0	0	0	0	0	0.05063	0	0	0.05063	0.05063	0	0	0	0.05063	0	0	0	0	0	0.05063	0	0	0	0	0	0	0	0	0	0	0	0	0	0	0	0	0	0	0	0.05063	0	0	0	0	0.10127	0.10127
-3.224	0	0	0	0	0	0	0	0	0	0	0	0	0	0	0	0	0	0	0	0	0	0	0	0	0	0	0	0	0	0	0	0	0	0	0	0	0	0	0	0	0	0	0	0.05063	0.05063	0.05063	0	0.10127	0.10127
-3.211	0	0	0	0	0	0.05063	0	0	0	0	0	0	0	0	0.05063	0	0	0	0	0	0	0	0	0	0	0	0	0	0	0	0	0	0	0	0	0	0	0	0	0	0	0.05063	0	0	0	0	0.05063	0	0.10127
-3.197	0	0	0	0.05063	0	0	0.05063	0	0	0	0	0	0	0.05063	0	0.05063	0	0	0.05063	0	0	0	0	0	0	0	0	0	0	0	0	0	0	0	0	0	0	0	0	0	0	0	0	0	0	0	0	0.10127	0
-3.183	0	0	0	0	0.05063	0	0	0	0	0	0	0	0	0	0.05063	0	0	0	0	0	0	0	0	0	0	0	0	0	0	0	0	0	0	0	0	0	0	0	0	0	0.05063	0	0	0.10127	0	0.05063	0.10127	0	0.1519
-3.169	0	0	0	0	0	0	0	0	0	0	0	0	0	0	0	0	0	0.05063	0	0	0	0	0	0	0	0	0	0	0	0	0	0	0	0	0	0	0	0	0	0	0.05063	0	0	0	0	0	0.10127	0	0.05063
-3.156	0	0	0	0	0	0	0	0.05063	0	0	0	0	0	0	0	0	0	0	0	0	0	0	0	0	0	0	0	0	0	0	0	0	0	0	0	0	0	0	0.05063	0	0.05063	0.05063	0.05063	0	0.05063	0	0	0	0
-3.142	0	0.05063	0	0	0	0	0	0	0	0	0	0	0	0.05063	0	0.10127	0	0	0	0	0	0	0	0	0	0	0	0.05063	0	0	0	0	0	0	0	0	0	0	0	0	0	0	0.05063	0	0	0	0.1519	0.10127	0.05063
-3.128	0	0	0.10127	0	0	0	0	0	0	0	0	0	0	0	0	0	0	0	0	0	0	0	0	0	0	0	0	0	0	0	0	0	0	0	0	0	0.05063	0	0	0.05063	0	0.05063	0	0	0.05063	0	0.05063	0	0.05063
-3.115	0	0	0	0	0	0	0	0	0	0	0	0	0	0	0	0	0	0	0	0	0	0.05063	0	0	0	0.05063	0	0	0	0	0	0	0	0	0	0	0	0	0	0.05063	0	0	0	0	0.05063	0.10127	0.25316	0.10127	0.1519
-3.101	0	0	0	0	0	0	0	0.05063	0	0	0	0	0	0.05063	0.05063	0	0.05063	0	0	0	0.05063	0	0	0	0	0	0	0	0	0	0	0	0	0	0	0	0	0	0.05063	0	0	0	0	0	0	0.05063	0.05063	0.10127	0.20253
-3.087	0	0	0	0	0	0	0	0	0	0	0	0	0	0	0	0	0	0	0	0	0	0	0	0	0	0	0	0.05063	0	0	0	0	0	0	0	0	0	0	0	0	0	0	0	0	0	0	0	0.05063	0.10127
-3.073	0	0	0	0	0	0	0	0	0	0	0.05063	0	0	0	0.05063	0	0	0	0	0	0	0	0	0	0	0	0	0	0	0	0	0	0	0.05063	0	0.05063	0	0	0	0	0.05063	0	0	0	0	0	0.10127	0	0.10127
-3.06	0	0	0	0	0	0	0	0	0	0	0.05063	0	0.05063	0	0	0	0	0	0	0.05063	0	0	0	0	0	0	0	0	0	0	0	0	0	0	0	0	0	0	0	0	0	0	0	0	0	0.05063	0.05063	0.05063	0.05063
-3.046	0	0	0.05063	0	0	0	0	0	0	0	0.05063	0	0	0	0	0	0	0	0	0	0	0	0	0	0	0	0	0	0	0	0	0	0	0	0	0	0	0	0	0	0	0.05063	0.05063	0.10127	0	0	0.05063	0.05063	0.1519
-3.032	0	0	0	0	0	0	0	0	0	0	0	0	0	0	0	0	0	0	0	0	0	0	0	0	0	0	0	0	0	0	0	0	0	0	0	0	0	0.05063	0	0	0	0	0	0.05063	0	0	0.05063	0	0.10127
-3.019	0	0	0	0	0	0	0	0	0.05063	0	0.05063	0	0	0	0	0	0	0.05063	0	0	0	0	0.05063	0	0	0	0	0	0	0	0	0	0	0	0.05063	0	0	0	0	0.05063	0.05063	0	0	0.05063	0	0	0.05063	0.05063	0.05063
-3.005	0	0	0	0	0	0	0	0	0	0	0	0	0	0	0	0	0	0	0.05063	0	0	0	0	0	0	0	0	0	0	0	0	0	0	0	0	0.05063	0	0	0	0	0	0	0	0	0.05063	0.05063	0.05063	0.10127	0.10127
-2.991	0	0	0.05063	0	0	0	0	0	0	0	0	0	0	0	0	0	0.05063	0	0	0	0.05063	0	0.05063	0	0	0	0	0	0	0	0	0	0	0	0	0	0	0.05063	0	0	0	0	0	0.05063	0	0	0	0	0
-2.977	0	0	0	0	0	0	0	0	0	0	0	0.05063	0	0	0	0	0	0	0	0	0	0	0	0	0	0	0	0	0	0	0	0	0	0	0	0	0	0	0.05063	0	0	0	0.05063	0.10127	0	0	0	0	0.05063
-2.964	0	0	0	0	0	0	0	0	0	0	0	0	0	0	0	0	0	0.05063	0	0	0	0	0	0	0	0	0	0	0	0	0	0	0	0	0	0	0	0	0	0	0	0.05063	0	0.05063	0	0.05063	0.10127	0.1519	0.05063
-2.95	0	0	0	0	0	0	0	0	0	0	0	0	0.05063	0	0	0.05063	0	0.05063	0	0	0	0	0.10127	0	0	0	0	0	0	0	0	0	0	0	0	0	0	0	0	0.05063	0	0	0.05063	0	0	0.05063	0.05063	0.1519	0.05063
-2.936	0	0	0	0	0	0	0	0	0	0	0	0	0	0	0	0	0	0	0	0	0	0	0	0	0	0	0	0	0	0	0	0	0	0	0	0	0	0	0	0.05063	0.05063	0	0	0.05063	0.05063	0	0.05063	0	0.05063
-2.922	0.05063	0	0	0	0	0	0	0	0	0	0	0	0	0	0	0	0	0	0	0	0	0	0	0	0	0	0	0	0	0	0	0	0	0	0	0	0	0	0	0	0	0	0.05063	0.05063	0.10127	0	0	0.10127	0.1519
-2.909	0	0	0	0.10127	0	0	0.05063	0	0	0	0	0	0	0.05063	0	0	0	0	0	0	0	0	0	0	0	0	0	0	0	0	0	0	0	0	0	0	0	0	0	0	0	0	0	0	0	0.10127	0.10127	0.05063	0.10127
-2.895	0	0	0	0	0	0	0.05063	0	0	0.05063	0	0	0	0	0	0	0	0	0	0.05063	0	0	0	0	0	0	0	0	0	0	0	0	0	0	0	0	0	0	0	0	0	0	0.05063	0.05063	0	0	0	0	0.1519
-2.881	0	0	0	0	0	0	0	0	0	0	0	0	0.05063	0	0	0	0.05063	0	0	0	0	0	0	0	0	0	0	0	0	0	0	0	0	0	0	0	0	0	0	0	0.10127	0.10127	0.05063	0	0	0.05063	0.05063	0	0
-2.868	0	0	0	0	0	0	0	0	0	0.05063	0	0	0	0	0	0	0	0	0	0	0	0	0	0	0	0	0	0	0	0	0	0	0	0	0	0	0	0	0	0	0	0	0.05063	0.10127	0	0.10127	0.10127	0.10127	0
-2.854	0	0	0.05063	0	0	0	0	0	0	0	0	0	0	0	0.05063	0	0	0	0	0	0	0	0	0	0	0	0	0	0	0	0	0	0	0	0	0	0	0	0	0	0	0	0	0.05063	0	0.05063	0.1519	0.10127	0
-2.84	0	0	0	0	0	0	0	0	0	0	0.05063	0	0	0	0	0	0	0	0	0	0	0	0	0	0	0	0	0	0	0	0	0	0	0	0	0	0	0	0	0.05063	0	0.10127	0	0	0.05063	0	0.20253	0.1519	0.05063
-2.826	0	0	0	0	0	0	0.05063	0	0	0	0	0	0	0	0	0	0	0	0	0	0	0	0	0	0	0	0	0	0	0	0	0	0	0	0	0	0	0	0	0	0	0	0	0	0	0.1519	0	0.05063	0.05063
-2.813	0	0	0	0	0	0	0.05063	0	0	0.05063	0	0	0	0	0	0	0	0	0	0	0	0	0	0	0	0	0	0	0	0	0	0	0	0	0	0	0	0	0	0	0	0	0	0	0	0.05063	0.05063	0.05063	0.05063
-2.799	0	0.05063	0	0	0	0	0	0	0	0	0	0	0	0	0	0	0	0	0	0	0	0	0	0	0	0	0	0	0	0.05063	0	0	0	0	0	0	0	0	0	0	0	0	0	0	0.05063	0	0.05063	0	0
-2.785	0.05063	0	0	0	0	0	0.05063	0	0	0.05063	0	0	0	0	0	0	0	0	0	0	0	0	0	0	0	0	0	0	0	0	0	0	0	0	0	0	0	0	0	0	0	0.05063	0	0.05063	0	0	0	0.3038	0
-2.772	0	0	0	0	0	0	0	0	0	0.05063	0	0	0	0	0	0	0	0	0	0	0	0	0	0.05063	0	0	0	0	0	0	0	0	0	0	0	0	0	0	0	0	0	0	0	0	0.05063	0.05063	0.05063	0.20253	0.10127
-2.758	0	0	0	0	0	0	0.05063	0	0.05063	0	0	0	0	0	0.05063	0	0	0	0	0	0	0	0	0	0	0	0	0	0	0	0	0	0	0	0	0	0	0	0	0	0	0.05063	0	0.05063	0.10127	0.10127	0.05063	0.10127	0.10127
-2.744	0	0	0	0.05063	0	0	0	0	0	0.05063	0	0	0	0	0	0	0	0	0	0	0	0	0	0	0	0	0	0	0	0	0	0	0	0	0	0	0	0	0	0	0	0	0	0	0	0	0	0.05063	0.10127
-2.73	0	0	0	0	0	0	0	0	0	0	0	0	0	0	0	0	0	0	0	0	0	0	0	0	0	0	0	0	0	0	0	0	0	0	0	0	0.05063	0	0	0.05063	0	0.05063	0	0	0	0.05063	0.20253	0.10127	0.10127
-2.717	0	0	0	0	0	0	0	0	0	0	0	0	0	0	0	0	0	0	0	0	0	0	0	0	0	0	0	0	0	0	0	0	0	0	0	0	0	0	0	0	0	0	0.05063	0	0	0	0.05063	0.10127	0.05063
-2.703	0.05063	0	0	0	0	0	0	0	0	0	0	0.05063	0	0.05063	0	0	0	0	0	0	0	0	0	0	0	0	0	0	0	0	0	0	0	0	0	0	0	0	0	0	0	0	0	0	0	0	0.10127	0.10127	0.05063
-2.689	0	0	0	0	0.05063	0	0	0.05063	0	0	0	0	0	0	0	0	0	0	0	0	0	0	0	0	0	0	0	0	0	0	0	0	0	0	0	0	0	0	0	0.05063	0	0	0	0	0	0	0.10127	0.10127	0.05063
-2.676	0	0	0	0	0	0	0	0	0	0	0	0	0	0	0	0	0.05063	0	0	0	0	0	0	0	0	0	0	0	0	0	0	0	0	0	0	0	0	0	0	0.05063	0	0.05063	0	0	0	0.05063	0.05063	0.10127	0.05063
-2.662	0	0	0	0	0	0	0	0	0.05063	0	0	0	0.05063	0	0.10127	0	0	0	0	0	0	0	0	0	0	0	0	0	0	0	0	0.05063	0	0	0	0	0	0	0	0	0.05063	0.05063	0	0	0	0.05063	0.05063	0.05063	0.05063
-2.648	0	0	0	0	0	0	0	0.05063	0.05063	0	0.05063	0	0	0	0	0	0	0	0.05063	0	0	0	0	0	0	0	0	0	0	0	0	0.05063	0	0	0	0	0	0	0	0.10127	0.05063	0	0.05063	0	0.05063	0.10127	0	0.10127	0.10127
-2.634	0	0	0	0	0	0	0	0	0	0	0.05063	0	0	0	0	0	0	0	0	0	0	0	0	0	0	0	0	0	0	0	0	0	0	0	0	0	0	0	0	0.10127	0	0	0	0.05063	0	0	0.10127	0	0.1519
-2.621	0	0	0	0	0	0	0	0	0	0	0	0	0	0	0	0	0	0	0.05063	0	0	0	0	0	0	0	0	0	0	0	0	0	0	0	0	0	0	0	0	0	0	0	0	0.05063	0	0	0	0	0.05063
-2.607	0	0	0	0	0	0	0	0.05063	0	0	0	0	0	0	0	0	0	0	0	0	0	0	0	0	0	0	0	0	0	0	0	0	0	0	0	0	0	0	0	0	0	0	0	0.10127	0.10127	0.05063	0	0.05063	0.05063
-2.593	0	0	0	0	0	0	0	0	0	0	0.05063	0	0	0	0	0	0	0	0	0	0	0	0	0	0	0	0	0	0	0	0	0	0	0	0	0	0	0	0	0	0	0.05063	0	0	0	0.05063	0.05063	0	0.05063
-2.579	0	0	0	0	0	0	0	0	0	0	0	0	0.05063	0	0	0.05063	0	0	0	0	0	0.05063	0.05063	0	0	0	0	0	0	0	0.05063	0	0	0	0	0	0	0	0	0	0	0.05063	0	0	0.05063	0.05063	0.05063	0.05063	0.05063
-2.566	0	0	0	0	0.05063	0	0	0	0	0	0	0	0.05063	0	0	0	0	0	0	0	0	0	0	0.05063	0	0	0	0	0	0	0	0	0	0	0	0	0.05063	0	0	0	0	0	0.05063	0	0.05063	0	0	0.05063	0
-2.552	0	0	0	0	0	0.05063	0	0	0	0	0.05063	0	0	0	0	0	0	0	0	0	0	0	0	0	0	0.05063	0	0	0	0	0	0	0	0	0	0	0	0	0.05063	0	0	0	0.10127	0	0.10127	0.05063	0.05063	0.05063	0.10127
-2.538	0	0	0.05063	0	0	0	0.05063	0	0	0.05063	0	0.05063	0.05063	0	0	0	0	0	0	0	0.05063	0	0	0	0	0	0	0	0	0	0	0	0	0	0	0	0	0	0	0	0	0	0	0	0.10127	0	0.05063	0.05063	0
-2.525	0	0	0	0	0	0	0	0	0	0	0	0	0	0	0	0	0	0	0	0	0	0.05063	0	0	0	0	0	0	0	0	0	0	0	0	0	0	0	0.05063	0	0	0	0	0	0.10127	0	0.05063	0.10127	0.05063	0.10127
-2.511	0	0	0	0	0	0	0	0	0.05063	0	0	0	0.05063	0	0	0	0	0	0	0	0	0	0	0	0	0	0	0	0	0	0	0	0	0	0	0	0	0	0	0.05063	0	0	0	0	0.05063	0.05063	0	0.10127	0.05063
-2.497	0	0	0	0	0	0	0	0	0	0	0	0	0	0	0	0.10127	0	0	0	0	0	0.05063	0	0	0	0	0	0	0	0	0	0	0	0	0	0	0.05063	0	0	0.05063	0	0.05063	0	0	0.05063	0.10127	0	0.05063	0
-2.483	0	0	0	0	0	0	0	0	0	0	0	0	0	0	0	0	0	0	0	0	0	0	0	0	0	0	0	0	0	0	0	0	0	0	0	0	0	0	0	0	0	0	0.1519	0.05063	0.05063	0.05063	0.10127	0.10127	0.10127
-2.47	0	0.05063	0	0	0.05063	0	0.05063	0	0	0	0	0	0	0.05063	0	0	0	0	0	0	0	0	0	0	0	0	0	0	0	0	0	0	0	0	0	0	0	0	0	0	0	0	0.05063	0	0.05063	0	0.10127	0	0
-2.456	0	0	0	0	0	0.10127	0	0	0	0	0	0	0	0	0	0	0	0	0	0	0.05063	0	0	0	0	0	0	0	0	0	0	0	0	0	0	0	0	0	0	0	0	0	0	0.05063	0.05063	0	0.10127	0	0.1519
-2.442	0	0	0	0	0	0	0	0	0	0	0	0	0	0	0	0.05063	0	0.05063	0	0	0	0	0	0	0	0	0	0	0	0	0	0	0	0	0	0	0	0	0	0	0	0.05063	0.10127	0.05063	0.05063	0.10127	0	0	0.25316
-2.429	0	0	0	0	0	0	0	0	0.05063	0	0	0	0.05063	0	0	0	0	0	0	0	0	0	0	0	0	0	0	0	0	0	0	0	0	0	0	0	0	0	0	0	0.05063	0	0	0.05063	0.05063	0.05063	0	0.05063	0.10127
-2.415	0	0	0	0.05063	0	0	0	0	0	0	0	0	0	0	0	0	0	0	0	0	0	0	0	0	0	0	0	0	0	0	0	0	0	0	0	0	0	0	0	0.05063	0	0	0.05063	0	0	0	0.10127	0.1519	0.10127
-2.401	0.05063	0	0	0	0	0	0	0	0	0	0	0.05063	0	0	0	0	0	0.05063	0	0	0	0	0	0	0	0	0	0	0	0	0	0	0	0	0	0	0	0.05063	0.05063	0	0	0	0	0	0.1519	0.05063	0	0	0.05063
-2.387	0	0	0	0	0	0	0	0	0	0	0	0	0	0	0	0	0	0	0	0	0	0	0	0	0	0	0	0	0	0	0	0	0	0	0	0	0	0	0	0	0	0	0	0	0	0.10127	0	0	0.10127
-2.374	0	0	0.05063	0	0	0	0	0	0	0.05063	0	0	0	0	0	0	0	0	0	0	0	0	0	0	0	0	0	0	0	0	0	0	0	0	0	0	0	0	0	0	0	0	0	0.10127	0	0	0	0	0.10127
-2.36	0	0	0	0	0	0	0	0	0	0.05063	0.05063	0	0	0	0	0	0	0	0	0	0	0	0	0	0	0	0	0	0	0	0	0	0	0	0	0	0	0	0	0	0	0	0.05063	0	0.05063	0	0.10127	0.05063	0
-2.346	0	0	0.05063	0	0	0	0	0	0.05063	0	0	0	0	0	0	0	0	0	0.05063	0.05063	0	0	0	0	0	0	0	0	0	0	0	0	0	0.05063	0.05063	0	0	0	0	0.05063	0	0	0	0	0	0.05063	0.1519	0	0.05063
-2.333	0	0	0	0	0	0	0	0	0.05063	0	0	0	0	0	0	0	0	0	0	0	0	0	0	0	0	0	0	0	0	0	0	0	0	0	0	0	0	0	0	0.05063	0	0.05063	0	0	0.10127	0.05063	0.05063	0.05063	0
-2.319	0	0	0	0	0.05063	0.05063	0	0	0	0	0	0	0	0	0	0	0	0	0	0	0	0.05063	0	0	0	0	0	0	0	0	0	0	0	0	0	0	0	0	0	0	0	0.05063	0	0	0	0	0.05063	0.1519	0.05063
-2.305	0	0	0	0	0	0	0	0.05063	0	0	0.05063	0	0	0	0	0	0	0	0	0	0	0	0	0.05063	0	0	0	0	0	0	0	0	0	0	0	0	0	0	0	0	0	0	0	0	0	0.05063	0.05063	0.05063	0
-2.291	0.10127	0	0	0	0	0	0	0	0	0	0	0	0	0	0	0	0	0	0	0	0	0	0	0	0	0	0	0	0	0	0	0	0	0	0	0	0	0	0	0	0	0	0.05063	0.10127	0	0.05063	0.10127	0	0.05063
-2.278	0	0	0	0	0	0	0	0	0	0	0	0	0	0	0	0	0	0	0	0	0	0	0	0	0	0	0	0	0	0	0	0	0	0	0	0	0	0	0	0	0	0.05063	0.05063	0	0	0	0.10127	0.10127	0.10127
-2.264	0	0.05063	0	0	0	0.05063	0.05063	0	0	0	0	0	0	0	0	0	0	0	0	0	0	0	0	0	0	0	0	0	0	0	0	0	0	0	0	0	0	0	0	0	0	0.10127	0	0	0.05063	0.10127	0.10127	0.10127	0.05063
-2.25	0	0	0	0	0	0	0	0.05063	0	0.05063	0	0	0	0	0	0	0	0	0	0	0	0	0	0	0	0	0	0	0	0	0	0	0	0	0	0	0	0	0	0	0.05063	0.10127	0	0	0.10127	0.10127	0.05063	0.20253	0
-2.236	0	0	0.05063	0	0	0	0	0	0	0	0	0	0	0	0.05063	0	0	0	0	0	0.05063	0	0	0	0	0	0	0	0	0	0	0	0	0	0	0	0	0	0	0	0	0	0.10127	0	0	0.05063	0.10127	0.10127	0.05063
-2.223	0	0	0	0	0	0	0	0	0	0	0	0	0	0	0	0	0	0	0	0	0	0	0	0	0	0	0	0	0	0	0	0	0	0	0	0	0	0	0.05063	0	0	0	0	0.05063	0	0	0	0.10127	0.25316
-2.209	0	0	0	0	0	0	0	0	0	0	0	0	0	0	0	0	0	0	0	0	0	0	0	0	0	0	0	0	0	0	0	0	0	0	0	0	0	0	0	0	0	0.05063	0.05063	0	0	0	0.10127	0.05063	0.05063
-2.195	0	0	0	0	0	0.05063	0	0	0	0	0	0	0	0	0.05063	0	0	0	0	0	0	0	0	0	0	0	0	0	0	0	0	0	0	0	0	0	0	0	0	0	0	0.05063	0.05063	0.05063	0	0.05063	0	0.10127	0.1519
-2.182	0	0	0	0	0	0	0	0	0	0	0	0	0.10127	0	0	0	0	0	0	0	0	0	0	0	0	0	0	0	0	0	0	0	0	0	0	0	0	0	0	0	0.05063	0	0	0	0.05063	0.1519	0	0	0.05063
-2.168	0	0	0	0	0	0	0	0	0.05063	0	0	0	0	0.05063	0	0	0	0	0.05063	0	0	0	0.05063	0	0	0	0	0	0	0	0	0.05063	0	0	0	0	0	0	0	0	0.05063	0	0	0.05063	0	0	0	0	0.05063
-2.154	0	0.05063	0	0	0	0	0	0	0	0	0	0	0	0	0	0	0	0	0	0	0	0	0	0	0	0	0	0	0	0	0	0	0	0	0	0	0	0.05063	0.05063	0	0	0.05063	0	0.05063	0	0	0.05063	0.05063	0.25316
-2.14	0	0.05063	0	0	0	0	0	0	0	0	0	0	0	0	0	0	0	0	0	0	0	0	0	0	0	0	0	0	0	0	0	0	0.05063	0	0	0.05063	0.05063	0	0	0	0	0	0.05063	0.05063	0.10127	0	0	0	0
-2.127	0.05063	0	0	0	0	0	0	0	0	0	0.05063	0	0	0	0	0	0	0	0	0	0	0	0	0	0	0	0	0	0	0	0	0	0	0	0	0	0	0	0	0	0	0	0	0	0	0.05063	0	0	0.05063
-2.113	0	0	0	0	0	0	0.05063	0	0	0	0.05063	0.05063	0	0	0	0	0	0	0	0	0.05063	0	0	0	0	0	0	0	0	0	0	0	0	0	0	0	0	0	0	0	0	0	0.05063	0	0	0	0	0	0
-2.099	0	0	0	0	0	0	0	0	0.05063	0	0	0	0	0	0	0	0	0	0	0	0	0	0	0	0	0	0	0	0	0	0	0	0	0	0	0	0	0	0	0.05063	0	0.05063	0	0	0	0.05063	0.05063	0.05063	0.20253
-2.086	0	0	0	0	0	0	0	0	0	0	0	0	0	0	0	0	0	0	0.05063	0	0	0	0	0	0	0.05063	0.05063	0	0	0	0	0	0	0	0	0	0	0	0	0.05063	0	0	0.10127	0	0.05063	0	0	0.05063	0
-2.072	0	0	0	0	0	0.05063	0	0	0	0	0	0	0	0	0	0	0.05063	0	0	0	0	0	0	0	0	0	0	0	0	0	0	0	0	0	0	0	0	0	0.05063	0	0	0	0.05063	0	0	0	0	0.05063	0
-2.058	0	0	0	0	0	0	0	0	0	0	0	0	0	0	0	0	0	0	0	0	0	0	0	0	0	0	0	0	0	0	0	0	0	0	0	0	0	0	0.05063	0	0	0	0.05063	0.05063	0.05063	0.05063	0.05063	0	0.10127
-2.044	0	0	0	0	0	0	0	0	0	0	0	0	0	0	0.05063	0	0	0	0	0	0	0	0	0	0	0	0	0	0	0	0	0	0	0.05063	0	0	0	0	0	0.05063	0	0	0.10127	0.05063	0.10127	0	0.05063	0.1519	0.05063
-2.031	0	0	0	0.05063	0	0	0.05063	0	0	0.05063	0	0	0.05063	0	0	0	0	0	0.05063	0	0	0	0	0	0	0	0	0	0.05063	0	0	0	0	0	0	0	0	0	0	0	0	0.05063	0	0	0	0	0.05063	0.1519	0.05063
-2.017	0.05063	0	0	0	0	0	0	0	0	0	0	0	0	0	0	0	0	0	0	0	0	0	0.05063	0	0.05063	0	0	0.05063	0	0	0.05063	0	0	0	0	0	0	0	0	0	0	0	0.05063	0.05063	0.05063	0	0	0	0.1519
-2.003	0	0.05063	0	0	0	0	0	0	0	0	0	0	0	0.05063	0.05063	0	0.05063	0	0	0	0	0	0	0.05063	0	0	0	0	0.05063	0	0	0	0	0	0	0	0	0	0	0	0.10127	0	0	0	0	0	0	0.10127	0
-1.99	0	0	0	0.05063	0	0	0	0	0	0	0.05063	0	0	0	0	0	0	0	0.05063	0	0	0	0	0	0	0	0	0	0	0	0.05063	0	0	0	0	0	0	0	0	0	0	0	0	0	0.05063	0.10127	0	0.05063	0.05063
-1.976	0	0	0	0	0.05063	0.05063	0	0	0	0	0.05063	0	0	0	0	0	0	0	0	0	0.05063	0	0	0	0	0	0	0	0	0	0	0	0	0	0	0	0	0	0	0.05063	0	0	0	0	0	0.10127	0	0.10127	0
-1.962	0	0	0	0	0	0.05063	0	0	0	0	0	0	0	0	0	0	0	0	0	0	0.05063	0	0	0	0	0	0	0	0	0	0	0	0	0	0	0	0	0	0	0	0	0.05063	0.05063	0	0	0.05063	0.05063	0.20253	0.05063
-1.948	0	0	0	0	0.05063	0	0.05063	0	0	0	0	0	0	0	0	0	0.05063	0	0	0	0	0	0	0	0	0	0	0	0	0	0	0	0	0	0	0	0	0	0.05063	0.05063	0.05063	0	0	0	0	0	0.05063	0.10127	0.10127
-1.935	0	0	0	0	0	0	0	0	0	0	0	0	0	0	0.05063	0	0	0	0	0	0	0	0	0	0	0	0	0	0	0	0	0	0	0	0	0	0	0	0	0	0	0	0	0	0	0	0.10127	0.05063	0.10127
-1.921	0	0	0	0	0	0	0	0	0	0	0	0	0	0	0	0	0	0	0	0	0	0	0	0	0	0	0	0	0	0	0	0	0	0	0	0	0	0	0	0	0	0	0	0	0.05063	0	0.05063	0.05063	0.1519
-1.907	0	0	0	0	0	0	0	0	0	0	0	0	0	0	0	0	0	0	0	0	0	0	0	0	0	0	0	0	0	0	0	0.05063	0	0	0	0	0	0	0	0	0	0	0	0	0	0	0.10127	0	0
-1.893	0	0	0	0	0	0	0	0	0	0	0	0	0	0	0	0	0	0	0.05063	0	0	0	0	0	0	0	0	0	0	0	0	0	0	0	0	0	0	0	0	0	0	0	0	0	0	0.10127	0	0.05063	0.10127
-1.88	0.05063	0	0	0	0	0	0	0	0	0	0	0	0	0	0	0	0	0	0	0	0	0	0	0.05063	0	0	0	0	0	0	0	0	0	0	0	0	0	0	0	0	0	0.05063	0	0	0.05063	0.10127	0.1519	0	0.05063
-1.866	0	0.05063	0	0	0	0	0	0	0	0	0.05063	0	0	0	0	0	0	0	0	0	0	0	0	0	0	0	0	0	0	0	0	0	0	0	0	0	0	0	0.05063	0	0	0.05063	0	0.05063	0	0.05063	0	0.05063	0
-1.852	0	0	0	0	0	0	0	0	0	0	0	0	0	0	0	0	0	0	0	0	0	0	0	0	0	0	0.05063	0	0	0	0	0	0	0	0	0	0	0	0.05063	0	0	0	0.05063	0	0	0	0.10127	0	0.05063
-1.839	0	0	0	0	0	0	0	0	0	0.05063	0	0	0	0	0	0.05063	0	0	0	0	0	0	0	0	0	0	0	0	0	0	0	0	0	0	0	0	0	0	0	0	0	0.05063	0.10127	0	0	0	0.05063	0	0.05063
-1.825	0	0	0	0	0	0	0	0	0	0	0	0	0	0	0	0	0	0	0	0	0	0	0	0	0	0	0	0	0	0	0	0	0	0	0	0	0.05063	0	0.05063	0.05063	0	0	0.05063	0	0.1519	0.1519	0.05063	0.1519	0
-1.811	0	0	0	0	0	0	0	0	0	0	0	0	0	0	0	0	0	0	0	0	0	0	0	0	0	0	0	0	0	0	0.05063	0	0	0	0	0	0	0	0	0	0	0	0	0	0	0	0.1519	0.05063	0
-1.797	0	0	0	0	0	0	0	0	0	0	0	0	0	0.05063	0	0	0	0	0	0	0	0	0	0	0	0	0	0	0	0	0	0	0	0	0	0	0	0.05063	0	0	0	0.05063	0.05063	0	0	0	0.10127	0.1519	0
-1.784	0	0	0	0	0	0	0.05063	0	0	0	0.05063	0	0	0	0	0	0	0	0	0	0.05063	0	0	0	0	0	0.05063	0	0.05063	0	0	0	0	0	0	0	0	0	0	0	0	0	0.1519	0.05063	0.05063	0.05063	0.05063	0.10127	0.05063
-1.77	0	0	0	0	0	0	0	0	0	0	0	0	0	0	0	0	0	0	0	0.05063	0.05063	0.05063	0	0	0	0	0	0	0	0	0.05063	0	0	0	0	0	0	0	0.05063	0	0	0	0	0.10127	0.05063	0.1519	0	0.10127	0.20253
-1.756	0	0.05063	0	0	0	0	0	0	0	0	0.05063	0.05063	0	0	0	0	0	0	0	0	0	0	0	0	0.05063	0	0	0	0	0	0	0	0	0.05063	0	0	0	0	0	0.05063	0.05063	0	0.10127	0.05063	0	0.05063	0.05063	0.10127	0.05063
-1.743	0	0	0	0.05063	0	0	0	0	0	0	0.05063	0	0	0	0	0	0	0	0	0	0	0	0	0	0	0	0	0	0	0	0	0	0	0	0	0	0	0	0	0	0.05063	0	0	0	0	0.05063	0	0.05063	0
-1.729	0	0	0	0	0	0	0.05063	0	0	0	0	0	0.05063	0.05063	0	0	0	0	0	0	0	0	0	0	0	0	0	0	0	0	0	0	0	0	0	0	0	0.05063	0	0	0	0	0.05063	0	0	0	0.10127	0	0.05063
-1.715	0.05063	0	0	0.05063	0.05063	0	0	0	0	0	0.05063	0	0	0	0	0	0	0	0	0	0	0	0	0	0.05063	0	0	0	0	0	0	0	0	0	0	0	0	0	0	0	0	0	0	0.05063	0.05063	0	0.10127	0.05063	0.10127
-1.701	0.05063	0	0	0	0	0	0	0	0.05063	0	0	0	0	0	0	0	0	0	0	0.05063	0	0	0	0	0	0	0	0	0	0	0	0	0	0	0	0	0	0	0	0	0	0	0	0.10127	0	0.1519	0.05063	0.05063	0.05063
-1.688	0	0	0	0	0	0	0	0	0	0.05063	0	0	0	0	0	0	0	0	0	0	0	0	0	0	0	0	0	0	0	0	0	0	0	0	0	0	0	0	0	0	0	0.05063	0	0	0.05063	0	0.05063	0.05063	0.05063
-1.674	0	0	0	0	0	0	0	0	0	0	0	0	0	0	0	0	0	0	0	0	0	0	0	0	0	0	0	0	0	0	0	0	0	0	0	0	0.05063	0	0	0	0	0	0.05063	0	0	0.05063	0	0	0
-1.66	0	0	0	0	0	0	0.05063	0	0	0	0	0	0.05063	0	0	0	0	0.05063	0	0	0	0	0	0	0	0.05063	0	0	0	0	0	0	0.05063	0	0	0	0	0	0	0	0	0	0	0	0.05063	0.05063	0.10127	0.05063	0
-1.647	0	0	0.05063	0	0	0	0	0	0	0	0	0	0	0	0	0.05063	0	0	0	0	0	0	0	0	0	0	0	0	0	0	0	0	0	0	0	0	0	0	0	0	0	0.05063	0	0	0	0.05063	0	0.05063	0
-1.633	0	0.05063	0	0	0	0	0	0.05063	0	0	0	0	0	0	0	0	0	0	0	0	0	0	0	0	0	0	0	0	0	0	0	0	0	0	0	0	0	0	0	0	0.05063	0.05063	0	0	0.05063	0	0.1519	0	0.10127
-1.619	0	0	0	0	0	0	0	0	0	0	0	0	0	0	0	0	0	0	0	0	0	0	0	0	0	0	0	0	0	0	0	0	0	0	0	0	0	0	0	0	0.10127	0	0.05063	0	0	0	0	0.10127	0.05063
-1.605	0	0	0	0	0	0	0	0	0	0	0	0.05063	0	0	0.05063	0	0	0	0	0	0	0	0	0	0	0	0	0	0	0	0	0	0	0	0	0	0	0	0	0	0	0	0.05063	0.1519	0.05063	0	0.05063	0.05063	0.05063
-1.592	0	0	0	0	0	0	0	0	0	0.05063	0.05063	0	0	0	0	0	0	0	0	0	0	0	0	0.05063	0	0	0	0	0	0	0	0	0	0	0	0	0	0	0	0	0.05063	0.05063	0	0	0	0	0.05063	0.10127	0.20253
-1.578	0	0	0	0	0	0	0	0	0	0	0	0	0	0	0	0	0	0	0	0	0	0	0	0	0	0	0	0	0	0	0	0	0	0	0	0	0	0	0	0.05063	0	0	0.05063	0.05063	0.05063	0.05063	0	0.1519	0.05063
-1.564	0	0	0	0.05063	0	0	0	0	0	0	0	0	0	0	0	0	0	0	0	0	0	0	0	0	0	0	0	0	0	0	0	0	0	0	0	0	0	0	0	0	0	0	0	0	0.10127	0.05063	0	0	0.10127
-1.55	0	0	0	0	0.05063	0	0	0	0.05063	0.05063	0	0	0	0	0	0	0	0	0	0	0	0	0	0	0	0	0	0	0	0	0	0	0	0	0	0	0	0	0	0	0	0	0	0.05063	0.05063	0.10127	0.05063	0	0
-1.537	0	0	0	0	0	0	0	0	0	0	0	0	0	0	0	0	0	0	0	0.05063	0.05063	0	0	0	0	0	0	0	0	0	0	0	0	0	0	0	0	0	0	0	0	0	0	0.05063	0	0.10127	0	0.05063	0.10127
-1.523	0	0	0	0	0	0.05063	0	0	0	0	0	0	0.05063	0	0.05063	0	0	0	0	0	0	0	0	0	0	0	0	0	0	0	0	0	0	0	0	0	0	0	0	0	0	0	0	0.1519	0	0	0	0.10127	0.20253
-1.509	0	0	0	0.05063	0	0	0	0	0.05063	0	0	0	0	0	0	0	0	0	0	0	0	0	0	0	0	0	0	0	0	0	0	0	0	0	0	0	0	0	0	0.05063	0.05063	0	0	0	0.05063	0.05063	0.05063	0	0.05063
-1.496	0	0	0	0	0	0	0	0	0	0	0	0	0	0	0	0	0	0	0	0	0	0	0	0	0	0.05063	0	0	0	0	0	0	0	0	0	0	0	0	0	0	0.05063	0.05063	0	0	0.05063	0.10127	0.10127	0	0.1519
-1.482	0	0	0	0	0	0	0	0	0	0	0	0	0	0	0	0	0	0	0	0	0	0	0	0	0	0	0.05063	0	0	0	0	0	0	0	0	0	0	0	0	0.05063	0.05063	0.05063	0.1519	0	0.05063	0	0	0.05063	0.05063
-1.468	0	0	0	0.05063	0	0	0	0	0	0	0.05063	0	0	0	0	0	0	0	0	0	0	0	0	0.05063	0.05063	0	0	0	0	0	0	0	0	0	0	0	0	0	0	0	0	0.05063	0	0	0	0.05063	0.10127	0	0.05063
-1.454	0	0	0	0	0	0	0	0	0	0	0	0	0	0	0	0	0	0	0	0	0	0	0	0	0	0	0	0.05063	0.05063	0	0	0	0	0	0	0	0	0	0	0	0	0	0	0	0	0	0	0.20253	0.3038
-1.441	0.05063	0	0	0	0.05063	0	0.05063	0	0	0	0	0	0	0	0	0	0	0	0	0	0	0	0	0	0	0	0	0	0	0	0	0	0	0	0	0	0	0	0	0	0	0	0.05063	0	0	0.10127	0.05063	0.10127	0.05063
-1.427	0	0	0	0	0	0	0	0.05063	0	0	0	0	0	0.05063	0	0	0	0	0	0.05063	0	0	0	0	0	0	0	0	0	0	0	0	0	0	0	0	0	0	0	0	0	0	0	0	0	0	0	0.05063	0.1519
-1.413	0	0	0	0	0.05063	0	0	0	0	0	0	0	0	0	0	0	0.05063	0	0	0	0	0	0.05063	0	0	0	0	0	0	0	0	0	0	0	0	0	0	0	0	0	0	0.05063	0.05063	0.05063	0	0.10127	0.05063	0.1519	0
-1.4	0	0	0	0	0	0	0	0.05063	0	0	0.05063	0	0	0	0	0	0	0	0.05063	0.05063	0	0	0.05063	0	0	0	0	0	0	0	0	0	0	0	0	0	0	0	0	0	0	0	0.05063	0	0.05063	0.05063	0	0.10127	0
-1.386	0	0	0	0	0	0	0	0	0	0	0	0	0	0	0.05063	0.05063	0.05063	0	0	0	0	0	0	0	0	0	0	0	0	0	0	0	0	0	0	0	0	0	0	0	0.05063	0	0	0.05063	0.05063	0	0.05063	0.10127	0
-1.372	0	0.05063	0	0.05063	0	0	0	0	0.05063	0	0	0	0	0	0	0	0	0	0	0	0	0	0	0	0	0	0	0	0	0	0	0	0	0	0	0	0	0	0	0	0.05063	0.05063	0.05063	0	0.05063	0.10127	0	0.05063	0.10127
-1.358	0	0	0	0	0	0	0.05063	0	0	0	0.05063	0	0	0	0	0	0	0.05063	0	0	0	0	0	0	0	0	0	0	0	0	0	0	0	0	0	0	0	0	0	0	0	0.05063	0	0	0.05063	0.05063	0	0.10127	0
-1.345	0.10127	0	0	0	0	0	0	0	0	0	0.05063	0	0	0	0	0	0	0	0	0	0	0	0	0	0	0	0	0	0	0	0	0	0	0	0	0	0	0	0	0	0	0	0	0	0.05063	0	0	0.10127	0.05063
-1.331	0	0	0	0	0	0	0	0	0	0	0	0	0	0	0	0	0.05063	0	0	0	0	0	0	0	0	0	0	0	0	0	0	0	0	0	0	0	0	0	0	0	0.05063	0.1519	0.05063	0	0.10127	0	0	0.05063	0
-1.317	0	0	0	0	0	0	0	0	0	0	0	0	0	0	0	0	0	0	0.05063	0	0	0	0	0	0.05063	0	0	0	0	0	0	0	0	0	0	0	0	0	0	0	0	0	0	0	0	0	0.10127	0.10127	0.05063
-1.304	0	0	0	0	0	0	0	0.05063	0	0	0.05063	0.05063	0	0	0	0	0	0	0	0	0	0	0	0	0	0	0	0	0	0	0	0	0	0	0	0	0	0	0	0	0	0	0	0	0.05063	0	0.10127	0.05063	0
-1.29	0	0	0	0	0	0	0	0	0	0	0	0	0.05063	0	0	0	0	0.05063	0	0	0	0	0	0	0	0	0	0	0	0	0	0	0	0	0	0	0	0	0.05063	0	0	0	0.10127	0	0.05063	0	0.10127	0.05063	0.1519
-1.276	0	0	0	0	0	0	0	0	0	0	0	0	0	0	0	0	0	0	0	0	0	0	0.05063	0	0	0	0	0	0	0	0	0	0.05063	0	0	0	0	0	0	0	0	0	0.05063	0	0	0.05063	0.05063	0	0.05063
-1.262	0	0	0	0.05063	0	0	0	0	0	0	0	0	0	0	0	0	0	0	0	0	0	0.05063	0	0	0	0	0	0	0	0	0	0	0	0	0	0	0	0.05063	0	0	0	0.05063	0.05063	0	0.05063	0	0	0	0.10127
-1.249	0	0	0	0	0.05063	0	0	0	0	0	0	0	0	0	0	0	0	0	0	0	0	0	0	0	0	0	0	0	0	0	0	0	0	0	0	0	0	0	0	0.05063	0	0	0	0	0.05063	0.10127	0	0.20253	0
-1.235	0	0	0	0	0	0	0	0	0	0	0	0	0	0.05063	0	0	0	0	0	0	0.05063	0	0	0	0	0	0	0	0	0	0	0	0	0	0	0	0	0	0.05063	0	0.05063	0.05063	0	0	0	0	0	0	0.05063
-1.221	0	0.05063	0	0.05063	0	0	0	0	0	0	0	0	0	0	0	0	0	0	0	0	0	0	0	0	0	0	0	0	0	0	0	0	0	0	0	0	0	0	0.05063	0.05063	0	0	0.05063	0.05063	0.05063	0	0.05063	0	0
-1.207	0	0	0	0	0.05063	0	0	0.05063	0	0	0	0	0	0	0	0	0	0	0	0	0	0	0	0	0	0	0	0	0	0	0	0	0	0	0	0	0	0	0	0	0.05063	0.05063	0	0	0.05063	0	0	0.05063	0
-1.194	0	0	0	0	0	0	0	0	0.05063	0	0	0	0.10127	0	0	0	0	0	0	0	0	0	0	0	0	0	0	0	0	0	0.05063	0	0	0	0	0	0	0	0.05063	0	0.05063	0.10127	0.10127	0	0.05063	0	0	0	0.20253
-1.18	0	0	0	0	0	0	0	0	0	0	0.05063	0	0	0	0	0	0	0	0.05063	0	0	0	0	0	0	0	0	0	0	0	0	0	0	0	0	0	0	0	0	0	0	0	0	0	0	0.05063	0	0	0.1519
-1.166	0	0	0.05063	0	0	0	0	0	0	0	0	0.05063	0	0	0	0	0.05063	0	0	0.05063	0	0	0	0	0	0	0.05063	0	0	0	0	0	0	0	0	0	0	0	0	0	0	0	0	0	0	0	0.05063	0.05063	0.10127
-1.153	0	0.05063	0	0	0	0	0	0	0	0	0.05063	0	0	0	0	0	0.05063	0.05063	0	0	0	0	0	0	0	0	0	0	0	0	0	0	0	0	0	0	0	0	0	0	0	0	0.05063	0	0	0.05063	0.05063	0.10127	0.1519
-1.139	0	0	0	0	0	0.05063	0	0	0	0	0	0	0	0.05063	0.05063	0	0.05063	0	0	0	0	0	0	0	0	0	0	0	0	0	0	0	0	0	0	0	0	0	0	0	0.05063	0	0	0.10127	0.1519	0	0	0.05063	0.05063
-1.125	0.05063	0	0	0	0	0	0	0	0	0	0	0	0	0	0	0	0	0	0	0	0	0	0	0	0	0	0	0	0	0	0	0	0	0	0	0	0	0	0	0	0	0	0.05063	0.05063	0	0	0	0.05063	0.10127
-1.111	0	0	0	0	0	0	0	0	0	0	0	0	0	0	0	0	0	0	0	0	0	0	0	0	0	0	0	0	0	0	0	0	0	0	0	0	0	0	0	0	0	0	0	0	0	0.05063	0.10127	0.10127	0.05063
-1.098	0	0	0	0	0.05063	0	0	0	0	0	0.05063	0	0	0	0	0	0.05063	0	0	0	0	0	0	0	0	0	0	0	0	0	0	0	0	0	0	0	0	0	0	0.05063	0.05063	0	0	0	0	0	0.05063	0	0.10127
-1.084	0	0	0	0	0	0	0.05063	0.05063	0	0	0	0	0	0	0.05063	0	0	0	0	0	0	0	0	0	0	0	0	0	0	0	0	0	0	0	0	0	0	0	0	0	0	0	0	0	0.10127	0	0	0.05063	0.05063
-1.07	0	0	0.05063	0	0	0	0	0	0	0	0	0	0	0	0	0	0	0	0	0	0	0	0	0	0	0	0	0	0	0	0	0	0	0	0	0	0	0	0	0	0	0	0.05063	0	0	0.05063	0.05063	0.1519	0.10127
-1.057	0	0	0	0	0	0.10127	0	0	0	0	0	0	0	0	0	0	0	0	0	0	0	0	0	0	0	0	0	0	0.05063	0	0	0	0	0	0	0	0	0.05063	0	0	0	0	0.05063	0	0	0	0.10127	0.05063	0.05063
-1.043	0	0	0	0	0	0	0	0.05063	0.05063	0	0	0	0	0	0	0	0	0	0	0	0	0	0	0	0	0	0	0	0	0	0	0	0	0	0	0	0	0	0	0	0.05063	0	0	0.05063	0.10127	0	0.10127	0.1519	0
-1.029	0	0	0	0	0	0	0	0	0	0	0	0	0	0	0	0	0	0	0.05063	0	0.05063	0	0	0	0	0	0	0	0	0	0	0	0.05063	0	0	0	0	0	0	0	0	0	0	0	0	0.10127	0.1519	0	0.05063
-1.015	0.05063	0	0	0	0	0	0	0	0	0	0	0	0.05063	0	0	0	0	0	0.05063	0	0	0	0	0	0	0	0	0	0	0.05063	0	0	0	0	0	0	0	0	0	0	0	0	0.05063	0	0	0.05063	0	0.05063	0
-1.002	0	0	0	0.05063	0	0	0	0.05063	0	0	0	0	0	0	0	0	0	0	0	0.05063	0	0	0	0	0	0	0	0	0	0	0	0	0	0	0	0	0	0	0	0	0	0	0.05063	0	0.05063	0.05063	0.05063	0.1519	0.10127
-0.988	0	0	0	0.05063	0	0	0	0	0	0	0	0.05063	0	0	0	0	0	0	0	0	0	0	0	0	0	0	0	0	0	0	0	0	0	0	0	0	0	0	0	0	0	0.05063	0.05063	0.05063	0.05063	0.10127	0.05063	0	0.10127
-0.974	0	0	0	0.05063	0	0	0	0	0	0	0	0	0	0	0	0	0.05063	0.05063	0	0	0	0	0	0	0	0	0	0	0	0	0	0	0	0	0	0	0	0	0	0	0	0	0.10127	0	0	0	0.10127	0.10127	0
-0.96	0	0	0	0	0	0	0	0	0	0	0	0	0	0	0	0.10127	0	0	0	0	0	0	0.05063	0	0	0	0	0	0	0	0	0	0	0	0	0	0	0	0	0	0	0.05063	0	0.05063	0.05063	0	0.10127	0	0.05063
-0.947	0	0	0	0	0	0	0	0	0.05063	0	0	0	0	0	0	0	0	0	0.05063	0	0	0	0	0	0	0	0	0	0	0	0	0	0	0	0	0	0	0	0	0	0	0.05063	0.10127	0.10127	0	0	0	0.10127	0.10127
-0.933	0	0	0.05063	0	0	0	0.05063	0	0	0	0	0	0	0	0	0	0.05063	0	0	0	0	0	0	0	0	0	0	0	0	0	0	0	0	0	0	0	0	0	0	0	0	0	0	0	0	0.05063	0	0	0
-0.919	0.05063	0	0	0	0	0	0.05063	0	0	0	0.05063	0	0	0	0	0	0	0	0	0	0	0	0	0	0	0	0	0	0	0	0	0	0	0	0	0	0	0.05063	0	0	0	0	0	0	0	0.05063	0	0	0
-0.906	0	0	0	0	0	0	0	0	0	0	0	0	0	0	0.05063	0	0	0	0	0	0	0	0	0	0	0	0	0	0	0	0	0	0	0	0	0	0	0	0	0.05063	0.05063	0.05063	0	0	0	0.05063	0.05063	0	0.1519
-0.892	0	0	0	0	0	0.05063	0.05063	0	0	0	0	0.05063	0	0.05063	0	0	0	0	0.05063	0	0	0	0	0	0	0	0	0	0	0	0	0	0	0	0	0	0	0	0	0.05063	0	0	0	0	0	0.05063	0	0	0.20253
-0.878	0	0	0	0	0	0	0	0	0	0	0	0	0	0	0	0	0.05063	0	0	0	0	0	0	0	0	0	0	0	0	0	0	0	0	0	0	0	0	0	0	0	0	0	0.10127	0.05063	0	0	0	0.05063	0.10127
-0.864	0	0	0	0	0	0.05063	0	0	0	0	0	0	0	0	0.10127	0	0	0	0	0	0	0	0	0	0	0	0	0	0	0	0	0	0	0	0	0	0	0	0	0	0	0	0.05063	0	0	0	0.05063	0	0.05063
-0.851	0	0	0	0	0	0	0	0	0	0	0	0	0	0	0	0	0	0	0	0	0	0	0	0	0	0	0	0.05063	0	0	0	0	0	0	0	0	0	0	0	0.05063	0.05063	0	0.05063	0	0	0	0.05063	0.05063	0.05063
-0.837	0	0.05063	0	0.05063	0	0	0	0	0.05063	0	0.05063	0	0.10127	0.05063	0	0	0	0	0	0	0	0	0	0	0	0	0	0	0	0	0	0	0	0	0	0	0	0	0	0	0	0.05063	0	0	0	0.05063	0	0	0.05063
-0.823	0	0	0	0	0	0	0	0	0	0	0	0	0	0	0	0	0	0	0	0	0	0	0	0	0	0	0	0	0	0	0	0	0	0	0	0	0	0	0	0	0	0.05063	0.05063	0.05063	0.05063	0.10127	0.10127	0.05063	0.10127
-0.81	0	0	0	0	0.05063	0	0	0	0	0	0	0	0	0	0	0	0	0	0	0	0	0	0	0	0	0	0	0	0	0	0	0.05063	0	0	0	0	0	0	0	0	0	0	0.05063	0	0	0.05063	0	0	0.10127
-0.796	0.05063	0	0	0	0	0	0	0	0	0	0	0	0	0	0	0	0	0	0	0	0	0	0	0	0	0	0	0	0	0	0.05063	0	0	0	0	0	0	0	0	0	0	0	0	0	0	0.05063	0.05063	0	0
-0.782	0	0	0	0	0	0	0	0	0	0	0	0	0	0	0	0	0	0	0	0	0	0	0	0	0	0	0	0	0	0	0	0	0	0	0	0	0	0	0	0	0.05063	0	0.05063	0.05063	0	0.05063	0.05063	0.05063	0.10127
-0.768	0.05063	0	0	0	0.05063	0	0	0	0	0	0	0	0	0.05063	0	0.05063	0	0	0	0	0	0	0	0	0	0	0	0	0	0	0	0	0	0	0	0	0	0	0	0	0	0	0.10127	0	0	0.05063	0	0	0
-0.755	0	0	0	0	0	0	0	0	0	0.05063	0	0	0	0	0	0	0.05063	0	0.05063	0	0	0	0	0	0	0.05063	0	0	0.05063	0	0	0	0	0	0	0	0	0	0	0	0	0	0.05063	0.05063	0.10127	0	0.05063	0.10127	0.1519
-0.741	0	0	0	0	0	0	0	0	0	0	0	0	0.10127	0	0	0	0	0	0	0	0	0.05063	0.05063	0	0	0	0	0	0	0	0	0	0	0	0	0	0	0	0	0.05063	0	0	0.05063	0.10127	0.05063	0.10127	0	0.20253	0.05063
-0.727	0	0	0.05063	0	0.05063	0	0.05063	0	0.05063	0.10127	0	0	0.05063	0	0.05063	0.05063	0	0	0	0	0	0	0	0	0	0	0	0	0	0	0	0	0	0	0	0	0	0	0	0.10127	0	0	0.05063	0.05063	0.05063	0.10127	0.05063	0.05063	0.05063
-0.714	0	0	0	0	0	0	0	0	0	0	0.1519	0	0.10127	0	0.05063	0	0.05063	0	0.05063	0	0	0	0	0	0	0	0	0	0	0	0	0	0	0	0	0	0.05063	0	0	0.10127	0	0.05063	0	0.05063	0	0.05063	0.10127	0.1519	0.10127
-0.7	0.05063	0	0	0.05063	0	0.05063	0	0.05063	0	0	0.05063	0	0	0.10127	0.10127	0	0	0	0.05063	0	0	0	0	0	0	0	0.05063	0	0	0.05063	0	0	0	0	0	0	0	0	0	0	0	0.05063	0	0.05063	0	0.1519	0.05063	0.25316	0.1519
-0.686	0.10127	0.05063	0	0	0.05063	0	0	0	0.05063	0	0.05063	0	0	0.05063	0	0.05063	0.05063	0	0.05063	0.05063	0	0.05063	0	0.10127	0	0	0	0	0	0	0	0	0	0.05063	0	0	0	0	0.05063	0.05063	0.1519	0.10127	0.1519	0.10127	0	0.05063	0.3038	0.3038	0.3038
-0.672	0	0.25316	0.05063	0.10127	0	0.05063	0	0.05063	0.05063	0.1519	0.05063	0.10127	0	0.10127	0.10127	0.05063	0.05063	0.20253	0	0	0.1519	0.05063	0	0	0.05063	0	0.10127	0	0	0	0.05063	0	0	0.05063	0	0	0	0.05063	0	0	0	0.10127	0.10127	0.20253	0.25316	0.1519	0.25316	0.3038	0.60759
-0.659	0	0.10127	0.05063	0.05063	0.1519	0.05063	0.1519	0.05063	0.1519	0.1519	0.05063	0.25316	0	0	0	0	0.05063	0.10127	0.10127	0	0.05063	0.10127	0.10127	0.05063	0.10127	0.05063	0.05063	0	0	0.05063	0.05063	0	0	0	0.05063	0	0	0	0	0.05063	0.10127	0.20253	0.05063	0.3038	0.20253	0.35443	0.25316	0.50633	0.40506
-0.645	0.25316	0.10127	0.20253	0.1519	0.20253	0.20253	0.20253	0.25316	0.1519	0.20253	0.3038	0.25316	0.3038	0.1519	0.05063	0.1519	0.10127	0.20253	0	0.20253	0	0.05063	0	0	0.05063	0.1519	0.05063	0	0.10127	0.05063	0.05063	0.05063	0	0	0.05063	0.05063	0.10127	0	0.05063	0.1519	0.25316	0.20253	0.10127	0.40506	0.50633	0.4557	0.35443	0.55696	0.75949
-0.631	0.1519	0.20253	0.3038	0.1519	0.25316	0.3038	0.25316	0.10127	0.20253	0.40506	0.35443	0.35443	0.3038	0.20253	0.10127	0.1519	0.1519	0.1519	0.20253	0.10127	0.05063	0.3038	0	0.20253	0.1519	0.10127	0	0.10127	0.10127	0.10127	0	0.10127	0.10127	0	0.05063	0.05063	0.10127	0.10127	0.10127	0.3038	0.3038	0.3038	0.4557	0.60759	0.50633	0.4557	0.91139	0.65823	0.55696
-0.617	0.40506	0.3038	0.60759	0.25316	0.4557	0.3038	0.50633	0.70886	0.4557	0.60759	0.70886	0.81013	0.40506	0.3038	0.35443	0.50633	0.4557	0.20253	0.25316	0.40506	0.25316	0.20253	0.20253	0.1519	0.1519	0.10127	0.05063	0.05063	0.05063	0.10127	0.10127	0.1519	0.10127	0	0.20253	0	0.10127	0	0.05063	0.3038	0.35443	0.40506	0.4557	0.81013	0.40506	0.60759	0.86076	0.86076	1.01266
-0.604	0.4557	0.40506	0.20253	0.60759	0.4557	0.40506	0.4557	0.86076	0.55696	0.55696	0.75949	0.86076	0.55696	0.50633	0.20253	0.60759	0.50633	0.40506	0.10127	0.60759	0.50633	0.4557	0.3038	0.1519	0.40506	0.35443	0.1519	0.1519	0.05063	0	0.10127	0.10127	0.05063	0.10127	0	0	0.25316	0.05063	0.10127	0.40506	0.3038	0.65823	1.06329	0.86076	0.86076	1.06329	0.91139	1.41772	1.41772
-0.59	0.86076	0.4557	0.91139	0.70886	0.60759	1.06329	0.65823	0.96203	0.81013	0.91139	1.11392	0.86076	1.11392	0.75949	0.86076	0.4557	0.50633	0.70886	0.65823	0.50633	0.3038	0.60759	0.20253	0.40506	0.05063	0.25316	0.25316	0.20253	0.1519	0.1519	0.25316	0.05063	0.10127	0.1519	0.10127	0.25316	0.10127	0.10127	0.25316	0.25316	0.60759	0.60759	1.36709	1.51899	1.21519	1.72152	1.36709	2.22785	2.37975
-0.576	0.81013	1.16456	0.96203	0.75949	0.65823	0.81013	0.75949	1.16456	0.91139	1.16456	1.41772	1.36709	1.36709	1.26582	0.91139	1.11392	1.21519	0.91139	0.75949	0.25316	0.70886	0.55696	0.65823	0.20253	0.35443	0.3038	0.20253	0.25316	0	0.05063	0.3038	0.1519	0.05063	0.25316	0.25316	0.1519	0.20253	0.20253	0.40506	0.40506	0.55696	1.21519	1.41772	2.07595	1.46835	1.56962	2.07595	2.48101	2.93671
-0.563	1.16456	1.46835	1.67089	0.70886	1.41772	1.11392	1.77215	1.26582	1.97468	1.46835	1.36709	1.11392	2.07595	1.21519	1.46835	1.21519	0.55696	1.31646	0.91139	0.86076	1.06329	0.4557	0.55696	0.81013	0.50633	0.25316	0.3038	0.35443	0.1519	0.40506	0.10127	0.05063	0	0.3038	0.3038	0.3038	0.3038	0.25316	0.1519	1.01266	1.16456	1.62025	2.53165	1.92405	3.18987	2.43038	3.18987	4.65823	3.03797
-0.549	1.41772	1.16456	2.02532	1.46835	1.56962	1.41772	1.26582	2.07595	1.82278	1.87342	1.87342	1.87342	2.53165	1.41772	1.01266	1.11392	1.21519	1.41772	1.11392	1.06329	1.01266	0.65823	1.16456	0.60759	0.4557	0.35443	0.40506	0.50633	0.4557	0.55696	0.25316	0.25316	0.25316	0.3038	0.1519	0.1519	0.25316	0.25316	0.25316	0.81013	1.21519	1.46835	2.63291	2.48101	3.34177	3.08861	4.20253	4.81013	5.21519
-0.535	1.77215	1.46835	1.72152	1.87342	2.12658	1.97468	1.82278	2.27848	2.27848	2.58228	2.88608	2.17722	1.97468	2.02532	1.41772	1.67089	1.72152	1.62025	2.02532	0.86076	1.36709	1.06329	0.75949	0.65823	0.75949	0.65823	0.96203	0.70886	0.70886	0.40506	0.55696	0.40506	0.25316	0.50633	0.40506	0.3038	0.20253	0.4557	0.40506	1.01266	1.87342	2.07595	2.78481	3.03797	3.89873	3.08861	4.81013	5.41772	6.73418
-0.521	2.07595	1.67089	2.27848	2.68354	1.92405	2.32911	2.93671	3.44304	3.24051	2.88608	3.08861	2.53165	2.83544	2.63291	2.32911	1.92405	1.82278	1.62025	1.77215	1.97468	1.72152	0.86076	1.16456	1.01266	0.3038	0.86076	0.65823	0.75949	0.86076	0.40506	0.40506	0.50633	0.50633	0.35443	0.3038	0.05063	0.1519	0.25316	1.01266	1.41772	2.22785	2.68354	3.24051	4.96203	4.55696	4.91139	5.51899	6.78481	7.44304
-0.508	1.92405	1.97468	2.07595	2.58228	3.44304	3.74684	4.05063	3.49367	4.20253	3.59494	4.1519	3.6962	3.18987	2.73418	3.13924	2.58228	1.56962	2.12658	2.63291	1.87342	1.92405	1.62025	1.56962	1.51899	0.60759	1.06329	1.16456	0.75949	0.40506	0.40506	0.50633	0.3038	0.25316	0.20253	0.1519	0.25316	0.4557	0.60759	0.65823	1.56962	2.02532	3.74684	4.40506	4.60759	5.36709	5.46835	8.50633	9.46835	10.6835
-0.494	2.02532	2.17722	2.43038	3.79747	3.79747	3.34177	3.18987	3.74684	4.55696	3.94937	4.50633	3.44304	3.94937	3.24051	2.88608	2.93671	2.73418	3.13924	3.08861	2.68354	2.53165	2.17722	1.67089	1.36709	1.21519	1.36709	0.91139	0.81013	0.50633	0.60759	0.4557	0.60759	0.65823	0.20253	0.20253	0.35443	0.4557	0.55696	1.21519	1.92405	2.58228	4.70886	4.91139	6.27848	5.01266	6.48101	9.46835	11.5949	13.2152
-0.48	2.53165	4	3.13924	3.59494	4.10127	4.3038	3.13924	5.67089	5.01266	4.55696	4.91139	4.55696	3.89873	4.4557	3.39241	3.44304	2.68354	3.29114	2.37975	2.83544	2.93671	2.22785	1.62025	2.22785	1.92405	1.51899	1.21519	1.16456	1.06329	0.50633	0.86076	0.60759	0.50633	0.86076	0.55696	0.10127	0.55696	0.60759	1.77215	1.87342	3.39241	4.65823	6.73418	7.74684	8	9.01266	10.3797	13.8734	15.8481
-0.467	3.74684	3.59494	3.6962	4.05063	4.55696	4.70886	4.75949	5.41772	5.82278	5.62025	5.16456	5.51899	4.65823	4.91139	3.89873	4.20253	3.5443	3.34177	2.78481	3.24051	2.98734	2.37975	2.17722	1.26582	1.41772	1.51899	1.82278	1.01266	1.26582	0.40506	0.81013	0.65823	0.50633	0.60759	0.35443	0.70886	0.65823	0.96203	1.82278	2.37975	3.94937	6.37975	7.49367	8.65823	9.16456	9.51899	12.5063	16.7089	17.2152
-0.453	3.29114	3.6962	3.39241	4.3038	4.50633	4.25316	5.21519	5.77215	5.41772	5.46835	5.56962	4.96203	5.46835	4.91139	5.82278	4.20253	4.55696	4	3.94937	3.49367	2.68354	2.68354	2.73418	2.17722	1.67089	1.77215	1.51899	1.46835	1.26582	1.41772	1.06329	0.70886	0.50633	0.70886	0.55696	0.65823	1.11392	1.36709	1.21519	3.39241	3.64557	5.82278	9.16456	8.96203	11.6456	11.7468	14.8861	18.1266	20.6076
-0.439	3.24051	4.3038	4.05063	5.01266	4.05063	4.81013	5.46835	6.88608	6.48101	6.68354	6.73418	6.17722	6.53165	4.60759	4.81013	4.25316	4.40506	5.11392	4.20253	3.89873	2.83544	3.13924	1.67089	2.53165	1.77215	2.02532	1.36709	1.36709	1.36709	1.11392	0.81013	1.06329	0.55696	0.60759	0.86076	0.70886	0.55696	1.21519	1.51899	2.48101	5.72152	7.74684	8.81013	10.6329	11.3418	12.0506	15.0886	20.4557	23.5949
-0.425	3.8481	3.6962	4.1519	5.87342	5.87342	5.92405	6.83544	6.22785	7.39241	6.73418	7.08861	5.97468	6.27848	5.67089	5.36709	5.46835	4.96203	4.86076	4.75949	2.93671	3.03797	3.29114	2.63291	2.02532	2.27848	2.12658	1.51899	1.31646	1.01266	1.36709	0.60759	0.86076	0.55696	0.65823	0.50633	0.55696	0.70886	1.56962	1.67089	3.6962	4.81013	8.40506	10.5317	12.4557	12.7089	15.038	18.5823	24.2532	26.6329
-0.412	3.18987	5.31646	5.21519	5.67089	4.96203	5.77215	6.78481	5.06329	7.74684	7.29114	7.44304	7.6962	6.27848	6.68354	6.22785	5.41772	5.36709	5.26582	4.75949	3.74684	3.24051	3.03797	3.18987	2.37975	2.07595	1.97468	2.07595	1.62025	0.96203	0.81013	1.31646	1.11392	0.55696	0.81013	0.55696	0.70886	0.70886	0.96203	2.07595	3.6962	6.17722	9.46835	12.2532	14.2279	15.2911	15.7468	22.5316	27.6456	30.7848
-0.398	4	3.39241	5.46835	6.02532	5.31646	5.62025	6.68354	6.93671	7.13924	6.68354	6.73418	7.59494	6.43038	5.77215	5.72152	5.26582	5.97468	5.06329	4.40506	5.01266	3.49367	3.24051	2.27848	2.73418	1.97468	2.17722	2.27848	2.12658	1.67089	1.01266	1.21519	0.65823	0.81013	0.70886	0.65823	0.35443	0.91139	1.21519	2.27848	4.35443	7.79747	10.8861	12.4557	15.3418	16.3544	19.0886	25.519	30.4304	34.2278
-0.384	3.13924	4.3038	5.67089	5.51899	6.48101	6.37975	6.83544	5.36709	6.88608	7.03797	7.39241	8.35443	7.34177	6.78481	6.22785	5.01266	4.81013	5.41772	4.20253	4.35443	4.35443	3.74684	3.34177	3.34177	2.58228	1.77215	1.56962	1.31646	1.72152	1.56962	1.26582	0.91139	0.86076	0.50633	0.55696	0.70886	1.06329	1.41772	2.48101	4.4557	7.18987	10.3291	13.6709	17.6709	18.2279	21.3671	26.7848	34.4304	38.4304
-0.371	3.5443	4.75949	4.91139	5.16456	5.67089	5.67089	6.12658	6.83544	7.5443	8.35443	8.1519	6.88608	6.68354	6.07595	6.43038	5.97468	4.4557	6.07595	4.65823	4.25316	4.75949	4.1519	3.08861	2.48101	2.12658	2.53165	1.72152	1.77215	1.97468	1.46835	1.16456	1.11392	0.91139	0.60759	1.26582	0.65823	1.01266	1.16456	2.37975	4.75949	8	11.3418	13.3671	17.9747	18.8861	20.8101	27.4937	37.6202	43.9494
-0.357	3.03797	3.94937	5.56962	5.21519	5.62025	6.83544	6.43038	6.83544	7.64557	7.5443	6.07595	7.13924	7.49367	7.08861	5.41772	5.97468	6.53165	4.86076	4.3038	3.59494	3.8481	3.5443	2.88608	2.63291	2.73418	1.82278	1.26582	1.21519	1.46835	1.51899	1.26582	1.26582	1.06329	0.60759	0.86076	0.55696	0.70886	1.72152	2.53165	5.01266	8.75949	12.4051	15.7468	17.9241	21.2152	23.9494	29.7721	38.6835	48.2532
-0.343	3.13924	4.3038	5.16456	5.62025	6.12658	6.88608	6.48101	6.98734	6.07595	7.74684	7.44304	6.73418	6.58228	6.43038	6.02532	5.51899	5.26582	4.35443	4.40506	4.60759	2.93671	2.88608	3.24051	3.03797	2.07595	2.32911	1.92405	2.37975	2.02532	1.11392	1.01266	0.96203	1.06329	0.91139	0.65823	0.60759	1.01266	1.06329	2.68354	5.51899	8.55696	13.8228	19.038	20.557	21.3671	26.5823	34.6835	44.0506	51.5443
-0.329	3.03797	3.59494	5.31646	5.72152	5.67089	7.5443	5.46835	6.83544	7.03797	7.03797	7.5443	6.17722	7.24051	6.58228	6.02532	4.75949	5.51899	5.51899	4.65823	4.20253	3.08861	4.05063	2.73418	3.59494	2.53165	1.97468	1.97468	1.87342	1.46835	1.36709	1.06329	0.75949	1.06329	0.70886	0.55696	0.81013	1.01266	1.51899	3.08861	5.67089	8.55696	15.4937	15.9494	19.7468	23.3924	26.8354	34.6329	46.2278	53.8734
-0.316	3.24051	4.1519	4.4557	5.62025	5.77215	5.56962	6.32911	6.68354	6.68354	8.20253	7.13924	5.31646	7.18987	7.08861	6.68354	6.07595	5.46835	4.60759	5.21519	4.20253	3.59494	4.1519	3.24051	3.29114	2.48101	1.56962	2.02532	1.56962	2.12658	1.16456	1.36709	0.81013	0.86076	0.4557	0.86076	0.4557	0.96203	1.87342	2.37975	5.21519	9.97468	13.6203	18.5823	23.3418	23.443	27.2405	38.5823	49.8734	55.1392
-0.302	2.98734	2.93671	3.64557	4.91139	6.17722	5.36709	5.46835	6.07595	6.68354	6.73418	7.59494	6.68354	6.98734	6.12658	6.07595	5.11392	5.87342	4.96203	4.91139	3.94937	3.49367	3.13924	3.08861	2.53165	2.53165	2.17722	1.46835	1.82278	1.21519	1.41772	1.11392	0.96203	1.01266	0.96203	0.75949	0.91139	0.96203	1.21519	2.98734	6.02532	10.4304	16.7089	18.8354	22.1266	27.5949	27.8987	39.1392	50.7848	61.3671
-0.288	3.44304	4.75949	3.94937	5.56962	5.87342	5.46835	5.97468	5.31646	6.37975	6.58228	6.58228	8.05063	6.83544	6.32911	5.31646	4.81013	5.51899	4.20253	4.65823	4	3.94937	3.5443	2.93671	2.37975	2.12658	2.43038	1.62025	2.02532	1.06329	0.96203	0.96203	0.75949	1.06329	0.86076	0.55696	0.75949	0.96203	1.31646	3.24051	6.32911	10.9873	16.2025	21.3165	22.4304	24.4051	27.8987	38.6329	56.1519	63.6456
-0.274	2.73418	3.59494	4.25316	4.20253	4.86076	4.75949	4.81013	6.43038	6.58228	6.73418	5.72152	6.68354	5.46835	4.65823	6.02532	5.06329	4.3038	4.91139	4.81013	4.60759	3.44304	3.29114	2.98734	2.12658	1.82278	1.72152	1.56962	1.36709	1.46835	1.26582	1.26582	1.51899	0.91139	1.01266	0.70886	0.65823	1.11392	1.51899	3.44304	6.43038	10.0253	16.3038	20.8608	23.6962	25.3165	32.8101	41.9747	57.0127	68.4557
-0.261	3.24051	3.94937	4.40506	4.75949	4.81013	5.11392	6.53165	6.83544	5.97468	6.83544	6.88608	6.07595	5.77215	6.73418	5.77215	6.07595	5.31646	5.11392	4.3038	3.6962	3.79747	3.34177	2.78481	3.03797	2.58228	2.53165	2.58228	1.21519	1.56962	1.46835	0.96203	0.96203	1.01266	0.81013	0.75949	0.65823	1.21519	1.87342	2.73418	6.78481	10.6329	17.0127	22.4304	24.1013	26.3798	31.5443	43.5443	60.4557	68.4557
-0.247	3.74684	3.79747	4.65823	4.4557	6.12658	5.67089	5.06329	5.87342	5.87342	5.72152	6.63291	5.82278	5.26582	5.82278	6.32911	5.51899	4.60759	4.96203	3.34177	3.59494	3.94937	2.83544	3.03797	2.88608	2.17722	2.12658	2.02532	1.21519	1.26582	1.31646	0.91139	1.21519	0.60759	0.81013	0.81013	0.50633	0.81013	1.26582	3.34177	6.27848	10.9873	17.0633	23.1899	26.1772	26.3291	30.2785	45.8734	59.5443	71.6962
-0.233	2.83544	3.49367	4.65823	5.36709	5.67089	5.16456	5.56962	5.77215	6.17722	5.92405	5.36709	5.67089	6.17722	5.46835	4.50633	4.20253	3.5443	4	4.10127	4.1519	3.49367	2.98734	3.13924	2.63291	2.17722	2.27848	2.17722	1.01266	1.67089	1.31646	0.91139	1.01266	0.81013	0.86076	0.4557	0.65823	0.50633	1.62025	3.24051	6.48101	11.7468	19.8481	21.3165	24.3038	29.4177	33.4684	49.3671	60.3038	71.0886
-0.22	2.63291	3.79747	3.18987	4.96203	4.40506	5.41772	6.58228	5.31646	6.07595	6.37975	5.56962	6.22785	6.02532	5.16456	4.96203	5.21519	4.70886	4.81013	3.94937	3.6962	4	2.58228	3.03797	2.73418	2.37975	1.92405	1.67089	1.72152	1.06329	0.65823	1.16456	1.11392	0.55696	0.35443	0.91139	0.81013	0.75949	1.51899	2.83544	6.58228	11.8987	17.9747	22.2785	24.6582	28.3038	34.9873	48.6076	62.6835	76.5063
-0.206	2.53165	3.08861	3.74684	5.21519	4.75949	5.01266	5.67089	5.62025	6.43038	5.31646	5.72152	6.17722	5.21519	5.72152	5.72152	4.86076	4.3038	3.59494	4.25316	4.05063	3.24051	2.98734	2.48101	2.63291	2.43038	1.62025	1.67089	1.41772	1.77215	0.86076	0.81013	0.86076	0.91139	0.75949	0.65823	0.70886	0.75949	1.92405	3.8481	6.73418	11.038	19.443	25.2658	26.1772	30.6835	34.3798	47.5443	66.1266	77.7721
-0.192	3.64557	3.59494	3.74684	4.81013	5.51899	5.67089	5.36709	5.77215	5.46835	5.82278	7.64557	6.88608	6.43038	5.46835	4.55696	4.86076	4.20253	3.79747	4.3038	3.64557	3.24051	2.73418	2.63291	1.62025	2.68354	2.12658	2.12658	1.36709	1.62025	1.51899	0.60759	0.50633	0.96203	0.81013	0.50633	0.86076	0.75949	1.31646	3.59494	6.43038	12.2025	19.9494	23.443	29.1646	27.038	36.962	50.8861	69.924	81.9747
-0.178	3.18987	3.79747	4.4557	4.50633	5.51899	4.60759	5.82278	5.62025	5.26582	5.92405	5.21519	6.12658	5.21519	6.17722	4.86076	4.75949	5.16456	4.81013	3.39241	3.6962	3.18987	3.44304	2.83544	2.37975	2.93671	1.82278	1.11392	1.41772	1.51899	0.91139	0.75949	1.11392	1.01266	0.91139	0.50633	0.65823	1.06329	1.77215	3.6962	7.6962	12.1013	19.443	23.3418	28.3544	30.3798	37.2152	52.1519	70.9367	81.2152
-0.165	2.98734	3.79747	4.1519	4.86076	4.4557	5.01266	5.51899	5.16456	6.73418	5.82278	6.07595	5.31646	5.82278	5.51899	4.86076	4.40506	4.20253	4.65823	4.10127	4.4557	3.8481	3.13924	3.03797	2.37975	2.17722	1.82278	1.26582	1.77215	0.86076	1.06329	0.55696	0.65823	0.96203	0.81013	0.70886	0.91139	1.11392	1.92405	3.8481	7.5443	11.1899	18.5823	23.7975	28.1519	29.9747	35.2405	52	71.3418	83.6456
-0.151	2.83544	3.29114	4.1519	5.26582	4.35443	4.55696	6.07595	6.43038	6.12658	5.82278	5.97468	6.68354	5.82278	5.62025	5.46835	4.96203	4.60759	4.3038	3.59494	3.24051	2.58228	3.24051	2.98734	3.08861	2.27848	1.36709	1.97468	1.21519	1.41772	1.01266	1.01266	1.01266	0.75949	0.75949	0.86076	1.16456	0.96203	2.12658	3.8481	7.74684	12.4557	18.481	24.4051	28.2532	30.0759	39.4937	50.0759	69.9747	84.8101
-0.137	3.6962	2.83544	4.20253	4.65823	4.60759	5.21519	5.97468	5.97468	5.77215	6.32911	5.97468	6.07595	5.36709	5.56962	5.26582	4.4557	3.74684	4.05063	4	4	3.34177	2.78481	2.37975	2.88608	1.67089	1.92405	2.02532	1.51899	1.21519	1.26582	1.31646	1.11392	0.65823	0.60759	0.65823	0.81013	0.96203	1.87342	4.25316	6.53165	12.7089	18.6329	25.519	29.4684	31.3924	39.2405	50.6835	72.557	87.5949
-0.124	2.58228	3.13924	4.50633	4.91139	4.96203	4.60759	5.21519	5.77215	5.87342	6.27848	5.72152	5.11392	5.11392	5.06329	5.06329	5.11392	4.70886	4.25316	3.89873	4.25316	3.24051	2.78481	2.58228	2.98734	2.37975	2.02532	1.26582	1.77215	1.21519	1.16456	0.65823	1.21519	1.06329	0.65823	0.60759	0.81013	1.11392	1.92405	3.74684	6.48101	12.8101	20.2532	25.0633	29.2658	31.8481	39.443	57.2152	76.0506	89.0127
-0.11	3.13924	3.29114	4.35443	4.35443	4.65823	5.56962	5.46835	6.43038	4.65823	5.21519	4.86076	6.12658	5.11392	5.67089	4.40506	4.65823	4.25316	4	3.59494	4.05063	3.18987	2.83544	3.03797	2.68354	2.43038	1.97468	1.77215	1.62025	0.96203	0.75949	1.21519	1.46835	1.16456	0.35443	0.70886	0.50633	0.81013	2.07595	3.03797	6.22785	11.8481	20.8101	25.2658	28.962	33.0127	38.5823	53.9747	74.481	93.0633
-0.096	3.39241	4.05063	3.8481	4.65823	4.20253	4.91139	5.67089	5.41772	4.91139	5.01266	6.43038	4.86076	4.96203	5.21519	5.46835	5.16456	3.94937	3.94937	3.6962	3.29114	3.34177	2.37975	2.63291	2.02532	2.88608	2.02532	2.02532	1.06329	1.16456	0.96203	0.81013	0.65823	0.81013	0.81013	0.50633	0.70886	1.01266	1.51899	4.1519	7.08861	13.7721	20.4051	25.0127	30.1772	33.3671	40.9114	56.7595	76.3544	90.1772
-0.082	2.93671	3.13924	4.40506	4	4.96203	4.35443	6.17722	5.26582	6.83544	6.17722	5.56962	5.51899	6.88608	5.97468	4.86076	4.50633	3.79747	4.05063	3.59494	3.44304	3.6962	2.88608	2.63291	2.53165	2.37975	1.62025	2.07595	1.51899	1.16456	1.01266	1.26582	0.3038	0.75949	0.75949	0.96203	0.91139	1.21519	1.97468	3.64557	6.98734	11.7468	19.5443	27.2911	29.2658	32.7089	40.2025	51.443	73.519	90.8354
-0.069	3.03797	3.5443	3.64557	5.01266	4.65823	4.96203	5.01266	5.82278	5.92405	5.41772	6.27848	6.17722	5.31646	5.87342	5.21519	5.06329	5.46835	4.3038	3.64557	4	2.93671	2.22785	2.93671	3.39241	2.17722	1.67089	1.62025	1.21519	1.31646	1.11392	1.26582	0.70886	0.75949	0.60759	0.60759	1.06329	1.21519	1.46835	3.6962	7.59494	12.2025	21.0127	28	29.0633	32.557	36.3038	56.2025	76.4557	94.2279
-0.055	3.74684	4	4.65823	5.21519	5.21519	4.70886	4.86076	6.37975	5.41772	6.12658	6.53165	6.53165	5.36709	5.06329	4.20253	4.40506	4.20253	3.6962	3.59494	2.73418	3.39241	3.08861	2.58228	2.53165	1.72152	1.97468	1.92405	1.26582	1.51899	0.91139	1.01266	1.16456	0.81013	0.55696	0.96203	0.75949	1.26582	1.62025	4.05063	8	11.6456	20.0506	26.0253	29.519	33.0127	40.6076	53.3671	76.4051	94.481
-0.041	3.08861	3.44304	3.8481	4.25316	4.50633	5.87342	5.46835	5.06329	5.82278	4.86076	4.70886	5.31646	4.91139	4.81013	3.94937	4.1519	3.74684	4.81013	3.44304	3.6962	3.24051	2.58228	2.12658	2.58228	1.56962	1.97468	1.11392	1.51899	1.92405	1.01266	1.31646	0.60759	0.70886	0.70886	0.65823	0.91139	0.55696	1.67089	3.8481	6.78481	13.3165	18.1772	26.7342	30.481	32.6076	40.962	52.7089	81.0127	93.6202
-0.028	3.34177	3.39241	4	5.26582	3.94937	4.75949	4.4557	5.82278	5.97468	5.67089	5.97468	5.36709	5.67089	5.56962	3.8481	5.21519	4.35443	3.6962	3.74684	3.29114	3.39241	2.43038	2.88608	2.27848	2.02532	2.58228	1.51899	1.82278	0.96203	1.21519	0.96203	0.81013	0.4557	0.70886	0.81013	0.75949	0.65823	1.41772	3.5443	8.60759	12.2025	20.557	26.9367	30.3291	32.7595	40.3038	60.557	78.6835	94.9873
-0.014	2.93671	3.6962	4.10127	4.60759	4.70886	4.96203	4.91139	5.21519	4.96203	5.31646	5.46835	5.21519	4.75949	5.31646	4.55696	4.40506	4.1519	4.3038	4.55696	3.24051	2.93671	3.03797	2.12658	3.08861	1.41772	1.92405	1.36709	1.41772	0.96203	0.65823	1.16456	0.96203	1.06329	0.60759	0.96203	0.40506	1.16456	1.77215	3.24051	7.13924	14.5823	20.7595	27.7468	30.8354	31.6456	39.8481	55.9494	81.0127	96.1013
0	2.78481	3.13924	4.1519	4.60759	3.6962	5.06329	4.91139	5.36709	6.02532	5.06329	5.67089	5.41772	3.89873	4.55696	4.86076	4.70886	3.24051	4.25316	3.39241	2.78481	2.68354	2.93671	2.68354	2.73418	1.97468	1.82278	1.72152	1.16456	1.11392	0.75949	1.06329	0.65823	0.70886	0.75949	0.55696	0.81013	0.75949	1.82278	4.10127	6.93671	13.5696	19.5949	25.3165	30.4304	33.6202	38.6329	56.8101	78.5823	100
0.014	2.98734	2.68354	4.1519	4.60759	4.96203	4.70886	4.96203	4.65823	4.91139	5.56962	6.17722	4.05063	4.75949	4.75949	5.41772	4.86076	3.74684	3.74684	3.74684	3.79747	3.39241	2.73418	2.83544	2.73418	1.46835	1.51899	2.17722	1.21519	0.91139	0.60759	1.41772	0.70886	0.55696	0.35443	0.4557	0.65823	1.16456	1.62025	4.55696	7.29114	12.8608	18.9367	28.4051	32.962	33.2152	40.3544	53.4684	82.9873	93.8734
0.027	2.48101	3.29114	4	4.65823	5.16456	4.86076	4.60759	4.91139	5.72152	4.81013	4.50633	5.11392	3.79747	4.40506	4.20253	4.4557	4.75949	4.25316	3.13924	3.03797	3.49367	2.37975	2.68354	2.63291	2.22785	1.21519	1.62025	1.31646	1.06329	1.06329	1.26582	0.86076	0.75949	0.65823	0.55696	0.60759	0.91139	1.72152	4.60759	7.6962	11.3418	22.0253	24.5063	30.4304	31.2911	39.6962	54.6329	78.5316	97.8228
0.041	2.78481	3.18987	4.25316	4.35443	3.79747	4.55696	4.4557	4.75949	4.96203	5.36709	4.81013	5.06329	5.67089	4.35443	4.10127	4.1519	4.35443	4.65823	4.35443	2.98734	3.29114	2.83544	1.36709	2.58228	2.17722	2.12658	1.41772	1.01266	1.01266	1.46835	0.96203	0.70886	0.70886	0.91139	0.81013	0.86076	0.91139	1.77215	3.8481	7.08861	13.3671	20.8101	26.3798	30.1772	31.1899	37.1139	55.2405	80.8608	97.9747
0.055	2.53165	3.13924	3.59494	4.3038	4.25316	5.06329	4.50633	6.27848	5.06329	5.06329	4.91139	4.60759	4.4557	4.55696	4.60759	4.3038	3.39241	4.20253	3.8481	3.64557	2.83544	2.83544	1.56962	2.58228	2.12658	2.12658	1.97468	1.31646	1.16456	1.11392	1.11392	0.4557	0.40506	0.25316	0.40506	0.50633	1.36709	1.46835	4.4557	8.10127	15.3418	22.3798	26.0759	32.4557	32.4051	38.1772	57.9747	80.0506	95.5443
0.069	2.32911	3.08861	3.8481	3.03797	4.91139	4.20253	5.21519	4.60759	4.65823	4.75949	4.65823	5.26582	4.81013	3.94937	3.94937	4	3.89873	4.75949	3.6962	2.73418	2.83544	2.07595	2.22785	1.92405	2.02532	1.92405	1.06329	1.56962	1.26582	1.01266	1.21519	0.86076	0.65823	0.55696	0.81013	0.91139	1.06329	2.12658	3.79747	8.75949	12.4051	20.2025	27.6456	29.519	32.1519	39.8987	56.7595	80.5063	97.6202
0.082	2.68354	3.39241	3.6962	3.59494	4.4557	3.6962	3.64557	4.40506	4.3038	4.10127	5.26582	4.70886	4.4557	4.1519	5.06329	4.1519	4.35443	3.74684	3.74684	2.63291	3.18987	2.78481	2.58228	2.02532	1.67089	1.62025	1.06329	1.46835	1.11392	1.16456	1.31646	0.96203	0.81013	0.4557	0.70886	0.55696	1.01266	1.62025	3.8481	6.88608	13.3165	19.4937	28.4557	28.4051	33.1139	41.1646	56.9114	81.2658	95.8987
[truncated: 7,108 more rows]
[truncated: 15 more columns]

## Sheet: Fig. 1e
	Emission Wavelength (nm)
Time (ns)	435	440	445	450	455	460	465	470	475	480	485	490	495	500	505	510	515	520	525	530	535	540	545	550	555	560	565	570	575	580	585	590	595	600	605	610	615	620	625	630	635	640	645	650	655	660	665	670	675
-14.7483	0	0	0	0	0	0	0	0	0	0	0	0	0	0	0	0	0	0	0	0	0	0	0	0	0	0	0	0	0	0	0	0	0	0	0	0	0	0	0	0	0	0	0	0	0	0	0	0	0
[truncated: 8,191 more rows]
[truncated: 15 more columns]

## Sheet: Fig. 1f
	Data	Fit
[truncated: 1,025 more rows]

## Sheet: Fig. 1g
	Data	Fit
[truncated: 1,025 more rows]

## Sheet: Fig. 1h
	hot S680	S650	S680	T650/680
[truncated: 1,178 more rows]

[truncated: 72 more sheets: Fig. 1i, Fig. 2a, Fig. 2b, Fig. 2c, Fig. 2d, Fig. 2e, Fig. 2f, Fig. 2g, Fig. 2h, Fig. 2i, Fig. 2j, Fig. 2k, Fig. 3a, Fig. 3b, Fig. 3c, Fig. 3d, Fig. 3e, Fig. 3f, Fig. 3g, Fig. 3h …]
